# Supplementary material for: Domain generalization enables general cancer cell annotation in single-cell and spatial transcriptomics
Source: Nat Commun. 2024 Mar 2;15:1929. doi: 10.1038/s41467-024-46413-6 (PMC10908802; doi:10.1038/s41467-024-46413-6)
Supplement: Supplementary file 4 — Supplementary Data 1 [file 41467_2024_46413_MOESM4_ESM.xlsx]

## Sheet: Supplementary Figure5Dataset1&2
Dataset 1&2
Fold 1		Fold 2		Fold 3		Fold 4		Fold 5
Recall	Precision	Recall	Precision	Recall	Precision	Recall	Precision	Recall	Precision
1	0.312836	1	0.312836	1	0.312836	1	0.312836	1	0.312836
1	0.312856	1	0.312856	1	0.312856	1	0.312856	1	0.312856
1	0.312875	1	0.312875	1	0.312875	1	0.312875	1	0.312875
1	0.312895	1	0.312895	1	0.312895	1	0.312895	1	0.312895
1	0.312915	1	0.312915	1	0.312915	1	0.312915	1	0.312915
1	0.312934	1	0.312934	1	0.312934	1	0.312934	1	0.312934
1	0.312954	1	0.312954	1	0.312954	1	0.312954	1	0.312954
1	0.312973	1	0.312973	1	0.312973	1	0.312973	1	0.312973
1	0.312993	1	0.312993	1	0.312993	1	0.312993	1	0.312993
1	0.313012	1	0.313012	1	0.313012	1	0.313012	1	0.313012
1	0.313032	1	0.313032	1	0.313032	1	0.313032	1	0.313032
1	0.313052	1	0.313052	1	0.313052	1	0.313052	1	0.313052
1	0.313071	1	0.313071	1	0.313071	1	0.313071	1	0.313071
1	0.313091	1	0.313091	1	0.313091	1	0.313091	1	0.313091
1	0.31311	1	0.31311	1	0.31311	1	0.31311	1	0.31311
1	0.31313	1	0.31313	1	0.31313	1	0.31313	1	0.31313
1	0.31315	1	0.31315	1	0.31315	1	0.31315	1	0.31315
1	0.313169	1	0.313169	1	0.313169	1	0.313169	1	0.313169
1	0.313189	1	0.313189	1	0.313189	1	0.313189	1	0.313189
1	0.313208	1	0.313208	1	0.313208	1	0.313208	1	0.313208
1	0.313228	1	0.313228	1	0.313228	1	0.313228	1	0.313228
1	0.313248	1	0.313248	1	0.313248	1	0.313248	1	0.313248
1	0.313267	1	0.313267	1	0.313267	1	0.313267	1	0.313267
1	0.313287	1	0.313287	1	0.313287	1	0.313287	1	0.313287
1	0.313307	1	0.313307	1	0.313307	1	0.313307	1	0.313307
1	0.313326	1	0.313326	1	0.313326	1	0.313326	1	0.313326
1	0.313346	1	0.313346	1	0.313346	1	0.313346	1	0.313346
1	0.313365	1	0.313365	1	0.313365	1	0.313365	1	0.313365
1	0.313385	1	0.313385	1	0.313385	1	0.313385	1	0.313385
1	0.313405	1	0.313405	1	0.313405	1	0.313405	1	0.313405
1	0.313424	1	0.313424	1	0.313424	1	0.313424	1	0.313424
1	0.313444	1	0.313444	1	0.313444	1	0.313444	1	0.313444
1	0.313464	1	0.313464	1	0.313464	1	0.313464	1	0.313464
1	0.313483	1	0.313483	1	0.313483	1	0.313483	1	0.313483
1	0.313503	1	0.313503	1	0.313503	1	0.313503	1	0.313503
1	0.313523	1	0.313523	1	0.313523	1	0.313523	1	0.313523
1	0.313542	1	0.313542	1	0.313542	1	0.313542	1	0.313542
1	0.313562	1	0.313562	1	0.313562	1	0.313562	1	0.313562
1	0.313582	1	0.313582	1	0.313582	1	0.313582	1	0.313582
1	0.313601	1	0.313601	1	0.313601	1	0.313601	1	0.313601
1	0.313621	1	0.313621	1	0.313621	1	0.313621	1	0.313621
1	0.313641	1	0.313641	1	0.313641	1	0.313641	1	0.313641
1	0.31366	1	0.31366	1	0.31366	1	0.31366	1	0.31366
1	0.31368	1	0.31368	1	0.31368	1	0.31368	1	0.31368
1	0.3137	1	0.3137	1	0.3137	1	0.3137	1	0.3137
1	0.313719	1	0.313719	1	0.313719	1	0.313719	1	0.313719
1	0.313739	1	0.313739	1	0.313739	1	0.313739	1	0.313739
1	0.313759	1	0.313759	1	0.313759	1	0.313759	1	0.313759
1	0.313778	1	0.313778	1	0.313778	1	0.313778	1	0.313778
1	0.313798	1	0.313798	1	0.313798	1	0.313798	1	0.313798
1	0.313818	1	0.313818	1	0.313818	1	0.313818	1	0.313818
1	0.313837	1	0.313837	1	0.313837	1	0.313837	1	0.313837
1	0.313857	1	0.313857	1	0.313857	1	0.313857	1	0.313857
1	0.313877	1	0.313877	1	0.313877	1	0.313877	1	0.313877
1	0.313897	1	0.313897	1	0.313897	1	0.313897	1	0.313897
1	0.313916	1	0.313916	1	0.313916	1	0.313916	1	0.313916
1	0.313936	1	0.313936	1	0.313936	1	0.313936	1	0.313936
1	0.313956	1	0.313956	1	0.313956	1	0.313956	1	0.313956
1	0.313975	1	0.313975	1	0.313975	1	0.313975	1	0.313975
1	0.313995	1	0.313995	1	0.313995	1	0.313995	1	0.313995
1	0.314015	1	0.314015	1	0.314015	1	0.314015	1	0.314015
1	0.314035	1	0.314035	1	0.314035	1	0.314035	1	0.314035
1	0.314054	1	0.314054	1	0.314054	1	0.314054	1	0.314054
1	0.314074	1	0.314074	1	0.314074	1	0.314074	1	0.314074
1	0.314094	1	0.314094	1	0.314094	1	0.314094	1	0.314094
1	0.314113	1	0.314113	1	0.314113	1	0.314113	1	0.314113
1	0.314133	1	0.314133	1	0.314133	1	0.314133	1	0.314133
1	0.314153	1	0.314153	1	0.314153	1	0.314153	1	0.314153
1	0.314173	1	0.314173	1	0.314173	1	0.314173	1	0.314173
1	0.314192	1	0.314192	1	0.314192	1	0.314192	1	0.314192
1	0.314212	1	0.314212	1	0.314212	1	0.314212	1	0.314212
1	0.314232	1	0.314232	1	0.314232	1	0.314232	1	0.314232
1	0.314252	1	0.314252	1	0.314252	1	0.314252	1	0.314252
1	0.314271	1	0.314271	1	0.314271	1	0.314271	1	0.314271
1	0.314291	1	0.314291	1	0.314291	1	0.314291	1	0.314291
1	0.314311	1	0.314311	1	0.314311	1	0.314311	1	0.314311
1	0.314331	1	0.314331	1	0.314331	1	0.314331	1	0.314331
1	0.31435	1	0.31435	1	0.31435	1	0.31435	1	0.31435
1	0.31437	1	0.31437	1	0.31437	1	0.31437	1	0.31437
1	0.31439	1	0.31439	1	0.31439	1	0.31439	1	0.31439
1	0.31441	1	0.31441	1	0.31441	1	0.31441	1	0.31441
1	0.314429	1	0.314429	1	0.314429	1	0.314429	1	0.314429
1	0.314449	1	0.314449	1	0.314449	1	0.314449	1	0.314449
1	0.314469	1	0.314469	1	0.314469	1	0.314469	1	0.314469
1	0.314489	1	0.314489	1	0.314489	1	0.314489	1	0.314489
1	0.314509	1	0.314509	1	0.314509	1	0.314509	1	0.314509
1	0.314528	1	0.314528	1	0.314528	1	0.314528	1	0.314528
1	0.314548	1	0.314548	1	0.314548	1	0.314548	1	0.314548
1	0.314568	1	0.314568	1	0.314568	1	0.314568	1	0.314568
1	0.314588	1	0.314588	1	0.314588	1	0.314588	1	0.314588
1	0.314607	1	0.314607	1	0.314607	1	0.314607	1	0.314607
1	0.314627	1	0.314627	1	0.314627	1	0.314627	1	0.314627
1	0.314647	1	0.314647	1	0.314647	1	0.314647	1	0.314647
1	0.314667	1	0.314667	1	0.314667	1	0.314667	1	0.314667
1	0.314687	1	0.314687	1	0.314687	1	0.314687	1	0.314687
1	0.314706	1	0.314706	1	0.314706	1	0.314706	1	0.314706
1	0.314726	1	0.314726	1	0.314726	1	0.314726	1	0.314726
1	0.314746	1	0.314746	1	0.314746	1	0.314746	1	0.314746
1	0.314766	1	0.314766	1	0.314766	1	0.314766	1	0.314766
1	0.314786	1	0.314786	1	0.314786	1	0.314786	1	0.314786
1	0.314805	1	0.314805	1	0.314805	1	0.314805	1	0.314805
1	0.314825	1	0.314825	1	0.314825	1	0.314825	1	0.314825
1	0.314845	1	0.314845	1	0.314845	1	0.314845	1	0.314845
1	0.314865	1	0.314865	1	0.314865	1	0.314865	1	0.314865
1	0.314885	1	0.314885	1	0.314885	1	0.314885	1	0.314885
1	0.314905	1	0.314905	1	0.314905	1	0.314905	1	0.314905
1	0.314924	1	0.314924	1	0.314924	1	0.314924	1	0.314924
1	0.314944	1	0.314944	1	0.314944	1	0.314944	1	0.314944
1	0.314964	1	0.314964	1	0.314964	1	0.314964	1	0.314964
1	0.314984	1	0.314984	1	0.314984	1	0.314984	1	0.314984
1	0.315004	1	0.315004	1	0.315004	1	0.315004	1	0.315004
1	0.315024	1	0.315024	1	0.315024	1	0.315024	1	0.315024
1	0.315043	1	0.315043	1	0.315043	1	0.315043	1	0.315043
1	0.315063	1	0.315063	1	0.315063	1	0.315063	1	0.315063
1	0.315083	1	0.315083	1	0.315083	1	0.315083	1	0.315083
1	0.315103	1	0.315103	1	0.315103	1	0.315103	1	0.315103
1	0.315123	1	0.315123	1	0.315123	1	0.315123	1	0.315123
1	0.315143	1	0.315143	1	0.315143	1	0.315143	1	0.315143
1	0.315163	1	0.315163	1	0.315163	1	0.315163	1	0.315163
1	0.315182	1	0.315182	1	0.315182	1	0.315182	1	0.315182
1	0.315202	1	0.315202	1	0.315202	1	0.315202	1	0.315202
1	0.315222	1	0.315222	1	0.315222	1	0.315222	1	0.315222
1	0.315242	1	0.315242	1	0.315242	1	0.315242	1	0.315242
1	0.315262	1	0.315262	1	0.315262	1	0.315262	1	0.315262
1	0.315282	1	0.315282	1	0.315282	1	0.315282	1	0.315282
1	0.315302	1	0.315302	1	0.315302	1	0.315302	1	0.315302
1	0.315322	1	0.315322	1	0.315322	1	0.315322	1	0.315322
1	0.315341	1	0.315341	1	0.315341	1	0.315341	1	0.315341
1	0.315361	1	0.315361	1	0.315361	1	0.315361	1	0.315361
1	0.315381	1	0.315381	1	0.315381	1	0.315381	1	0.315381
1	0.315401	1	0.315401	1	0.315401	1	0.315401	1	0.315401
1	0.315421	1	0.315421	1	0.315421	1	0.315421	1	0.315421
1	0.315441	1	0.315441	1	0.315441	1	0.315441	1	0.315441
1	0.315461	1	0.315461	1	0.315461	1	0.315461	1	0.315461
1	0.315481	1	0.315481	1	0.315481	1	0.315481	1	0.315481
1	0.315501	1	0.315501	1	0.315501	1	0.315501	1	0.315501
1	0.315521	1	0.315521	1	0.315521	1	0.315521	1	0.315521
1	0.31554	1	0.31554	1	0.31554	1	0.31554	1	0.31554
1	0.31556	1	0.31556	1	0.31556	1	0.31556	1	0.31556
1	0.31558	1	0.31558	1	0.31558	1	0.31558	1	0.31558
1	0.3156	1	0.3156	1	0.3156	1	0.3156	1	0.3156
1	0.31562	1	0.31562	1	0.31562	1	0.31562	1	0.31562
1	0.31564	1	0.31564	1	0.31564	1	0.31564	1	0.31564
1	0.31566	1	0.31566	1	0.31566	1	0.31566	1	0.31566
1	0.31568	1	0.31568	1	0.31568	1	0.31568	1	0.31568
1	0.3157	1	0.3157	1	0.3157	1	0.3157	1	0.3157
1	0.31572	1	0.31572	1	0.31572	1	0.31572	1	0.31572
1	0.31574	1	0.31574	1	0.31574	1	0.31574	1	0.31574
1	0.31576	1	0.31576	1	0.31576	1	0.31576	1	0.31576
1	0.31578	1	0.31578	1	0.31578	1	0.31578	1	0.31578
1	0.315799	1	0.315799	1	0.315799	1	0.315799	1	0.315799
1	0.315819	1	0.315819	1	0.315819	1	0.315819	1	0.315819
1	0.315839	1	0.315839	1	0.315839	1	0.315839	1	0.315839
1	0.315859	1	0.315859	1	0.315859	1	0.315859	1	0.315859
1	0.315879	1	0.315879	1	0.315879	1	0.315879	1	0.315879
1	0.315899	1	0.315899	1	0.315899	1	0.315899	1	0.315899
1	0.315919	1	0.315919	1	0.315919	1	0.315919	1	0.315919
1	0.315939	1	0.315939	1	0.315939	1	0.315939	1	0.315939
1	0.315959	1	0.315959	1	0.315959	1	0.315959	1	0.315959
1	0.315979	1	0.315979	1	0.315979	1	0.315979	1	0.315979
1	0.315999	1	0.315999	1	0.315999	1	0.315999	1	0.315999
1	0.316019	1	0.316019	1	0.316019	1	0.316019	1	0.316019
1	0.316039	1	0.316039	1	0.316039	1	0.316039	1	0.316039
1	0.316059	1	0.316059	1	0.316059	1	0.316059	1	0.316059
1	0.316079	1	0.316079	1	0.316079	1	0.316079	1	0.316079
1	0.316099	1	0.316099	1	0.316099	1	0.316099	1	0.316099
1	0.316119	1	0.316119	1	0.316119	1	0.316119	1	0.316119
1	0.316139	1	0.316139	1	0.316139	1	0.316139	1	0.316139
1	0.316159	1	0.316159	1	0.316159	1	0.316159	1	0.316159
1	0.316179	1	0.316179	1	0.316179	1	0.316179	1	0.316179
1	0.316199	1	0.316199	1	0.316199	1	0.316199	1	0.316199
1	0.316219	1	0.316219	1	0.316219	1	0.316219	1	0.316219
1	0.316239	1	0.316239	1	0.316239	1	0.316239	1	0.316239
1	0.316259	1	0.316259	1	0.316259	1	0.316259	1	0.316259
1	0.316279	1	0.316279	1	0.316279	1	0.316279	1	0.316279
1	0.316299	1	0.316299	1	0.316299	1	0.316299	1	0.316299
1	0.316319	1	0.316319	1	0.316319	1	0.316319	1	0.316319
1	0.316339	1	0.316339	1	0.316339	1	0.316339	1	0.316339
1	0.316359	1	0.316359	1	0.316359	1	0.316359	1	0.316359
1	0.316379	1	0.316379	1	0.316379	1	0.316379	1	0.316379
1	0.316399	1	0.316399	1	0.316399	1	0.316399	1	0.316399
1	0.316419	1	0.316419	1	0.316419	1	0.316419	1	0.316419
1	0.316439	1	0.316439	1	0.316439	1	0.316439	1	0.316439
1	0.316459	1	0.316459	1	0.316459	1	0.316459	1	0.316459
1	0.316479	1	0.316479	1	0.316479	1	0.316479	1	0.316479
1	0.316499	1	0.316499	1	0.316499	1	0.316499	1	0.316499
1	0.316519	1	0.316519	1	0.316519	1	0.316519	1	0.316519
1	0.316539	1	0.316539	1	0.316539	1	0.316539	1	0.316539
1	0.316559	1	0.316559	1	0.316559	1	0.316559	1	0.316559
1	0.316579	1	0.316579	1	0.316579	1	0.316579	1	0.316579
1	0.316599	1	0.316599	1	0.316599	1	0.316599	1	0.316599
1	0.316619	1	0.316619	1	0.316619	1	0.316619	1	0.316619
1	0.316639	1	0.316639	1	0.316639	1	0.316639	1	0.316639
1	0.316659	1	0.316659	1	0.316659	1	0.316659	1	0.316659
1	0.316679	1	0.316679	1	0.316679	1	0.316679	1	0.316679
1	0.316699	1	0.316699	1	0.316699	1	0.316699	1	0.316699
1	0.316719	1	0.316719	1	0.316719	1	0.316719	1	0.316719
1	0.31674	1	0.31674	1	0.31674	1	0.31674	1	0.31674
1	0.31676	1	0.31676	1	0.31676	1	0.31676	1	0.31676
1	0.31678	1	0.31678	1	0.31678	1	0.31678	1	0.31678
1	0.3168	1	0.3168	1	0.3168	1	0.3168	1	0.3168
1	0.31682	1	0.31682	1	0.31682	1	0.31682	1	0.31682
1	0.31684	1	0.31684	1	0.31684	1	0.31684	1	0.31684
1	0.31686	1	0.31686	1	0.31686	1	0.31686	1	0.31686
1	0.31688	1	0.31688	1	0.31688	1	0.31688	1	0.31688
1	0.3169	1	0.3169	1	0.3169	1	0.3169	1	0.3169
1	0.31692	1	0.31692	1	0.31692	1	0.31692	1	0.31692
1	0.31694	1	0.31694	1	0.31694	1	0.31694	1	0.31694
1	0.31696	1	0.31696	1	0.31696	1	0.31696	1	0.31696
1	0.31698	1	0.31698	1	0.31698	1	0.31698	1	0.31698
1	0.317001	1	0.317001	1	0.317001	1	0.317001	1	0.317001
1	0.317021	1	0.317021	1	0.317021	1	0.317021	1	0.317021
1	0.317041	1	0.317041	1	0.317041	1	0.317041	1	0.317041
1	0.317061	1	0.317061	1	0.317061	1	0.317061	1	0.317061
1	0.317081	1	0.317081	1	0.317081	1	0.317081	1	0.317081
1	0.317101	1	0.317101	1	0.317101	1	0.317101	1	0.317101
1	0.317121	1	0.317121	1	0.317121	1	0.317121	1	0.317121
1	0.317141	1	0.317141	1	0.317141	1	0.317141	1	0.317141
1	0.317161	1	0.317161	1	0.317161	1	0.317161	1	0.317161
1	0.317181	1	0.317181	1	0.317181	1	0.317181	1	0.317181
1	0.317202	1	0.317202	1	0.317202	1	0.317202	1	0.317202
1	0.317222	1	0.317222	1	0.317222	1	0.317222	1	0.317222
1	0.317242	1	0.317242	1	0.317242	1	0.317242	1	0.317242
1	0.317262	1	0.317262	1	0.317262	1	0.317262	1	0.317262
1	0.317282	1	0.317282	1	0.317282	1	0.317282	1	0.317282
1	0.317302	1	0.317302	1	0.317302	1	0.317302	1	0.317302
1	0.317322	1	0.317322	1	0.317322	1	0.317322	1	0.317322
1	0.317342	1	0.317342	1	0.317342	1	0.317342	1	0.317342
1	0.317363	1	0.317363	1	0.317363	1	0.317363	1	0.317363
1	0.317383	1	0.317383	1	0.317383	1	0.317383	1	0.317383
1	0.317403	1	0.317403	1	0.317403	1	0.317403	1	0.317403
1	0.317423	1	0.317423	1	0.317423	1	0.317423	1	0.317423
1	0.317443	1	0.317443	1	0.317443	1	0.317443	1	0.317443
1	0.317463	1	0.317463	1	0.317463	1	0.317463	1	0.317463
1	0.317483	1	0.317483	1	0.317483	1	0.317483	1	0.317483
1	0.317504	1	0.317504	1	0.317504	1	0.317504	1	0.317504
1	0.317524	1	0.317524	1	0.317524	1	0.317524	1	0.317524
1	0.317544	1	0.317544	1	0.317544	1	0.317544	1	0.317544
1	0.317564	1	0.317564	1	0.317564	1	0.317564	1	0.317564
1	0.317584	1	0.317584	1	0.317584	1	0.317584	1	0.317584
1	0.317604	1	0.317604	1	0.317604	1	0.317604	1	0.317604
1	0.317625	1	0.317625	1	0.317625	1	0.317625	1	0.317625
1	0.317645	1	0.317645	1	0.317645	1	0.317645	1	0.317645
1	0.317665	1	0.317665	1	0.317665	1	0.317665	1	0.317665
1	0.317685	1	0.317685	1	0.317685	1	0.317685	1	0.317685
1	0.317705	1	0.317705	1	0.317705	1	0.317705	1	0.317705
1	0.317726	1	0.317726	1	0.317726	1	0.317726	1	0.317726
1	0.317746	1	0.317746	1	0.317746	1	0.317746	1	0.317746
1	0.317766	1	0.317766	1	0.317766	1	0.317766	1	0.317766
1	0.317786	1	0.317786	1	0.317786	1	0.317786	1	0.317786
1	0.317806	1	0.317806	1	0.317806	1	0.317806	1	0.317806
1	0.317827	1	0.317827	1	0.317827	1	0.317827	1	0.317827
1	0.317847	1	0.317847	1	0.317847	1	0.317847	1	0.317847
1	0.317867	1	0.317867	1	0.317867	1	0.317867	1	0.317867
1	0.317887	1	0.317887	1	0.317887	1	0.317887	1	0.317887
1	0.317907	1	0.317907	1	0.317907	1	0.317907	1	0.317907
1	0.317928	1	0.317928	1	0.317928	1	0.317928	1	0.317928
1	0.317948	1	0.317948	1	0.317948	1	0.317948	1	0.317948
1	0.317968	1	0.317968	1	0.317968	1	0.317968	1	0.317968
1	0.317988	1	0.317988	1	0.317988	1	0.317988	1	0.317988
1	0.318008	1	0.318008	1	0.318008	1	0.318008	1	0.318008
1	0.318029	1	0.318029	1	0.318029	1	0.318029	1	0.318029
1	0.318049	1	0.318049	1	0.318049	1	0.318049	1	0.318049
1	0.318069	1	0.318069	1	0.318069	1	0.318069	1	0.318069
1	0.318089	1	0.318089	1	0.318089	1	0.318089	1	0.318089
1	0.31811	1	0.31811	1	0.31811	1	0.31811	1	0.31811
1	0.31813	1	0.31813	1	0.31813	1	0.31813	1	0.31813
1	0.31815	1	0.31815	1	0.31815	1	0.31815	1	0.31815
1	0.31817	1	0.31817	1	0.31817	1	0.31817	1	0.31817
1	0.31819	1	0.31819	1	0.31819	1	0.31819	1	0.31819
1	0.318211	1	0.318211	1	0.318211	1	0.318211	1	0.318211
1	0.318231	1	0.318231	1	0.318231	1	0.318231	1	0.318231
1	0.318251	1	0.318251	1	0.318251	1	0.318251	1	0.318251
1	0.318271	1	0.318271	1	0.318271	1	0.318271	1	0.318271
1	0.318292	1	0.318292	1	0.318292	1	0.318292	1	0.318292
1	0.318312	1	0.318312	1	0.318312	1	0.318312	1	0.318312
1	0.318332	1	0.318332	1	0.318332	1	0.318332	1	0.318332
1	0.318353	1	0.318353	1	0.318353	1	0.318353	1	0.318353
1	0.318373	1	0.318373	1	0.318373	1	0.318373	1	0.318373
1	0.318393	1	0.318393	1	0.318393	1	0.318393	1	0.318393
1	0.318413	1	0.318413	1	0.318413	1	0.318413	1	0.318413
1	0.318434	1	0.318434	1	0.318434	1	0.318434	1	0.318434
1	0.318454	1	0.318454	1	0.318454	1	0.318454	1	0.318454
1	0.318474	1	0.318474	1	0.318474	1	0.318474	1	0.318474
1	0.318494	1	0.318494	1	0.318494	1	0.318494	1	0.318494
1	0.318515	1	0.318515	1	0.318515	1	0.318515	1	0.318515
1	0.318535	1	0.318535	1	0.318535	1	0.318535	1	0.318535
1	0.318555	1	0.318555	1	0.318555	1	0.318555	1	0.318555
1	0.318576	1	0.318576	1	0.318576	1	0.318576	1	0.318576
1	0.318596	1	0.318596	1	0.318596	1	0.318596	1	0.318596
1	0.318616	1	0.318616	1	0.318616	1	0.318616	1	0.318616
1	0.318637	1	0.318637	1	0.318637	1	0.318637	1	0.318637
1	0.318657	1	0.318657	1	0.318657	1	0.318657	1	0.318657
1	0.318677	1	0.318677	1	0.318677	1	0.318677	1	0.318677
1	0.318697	1	0.318697	1	0.318697	1	0.318697	1	0.318697
1	0.318718	1	0.318718	1	0.318718	1	0.318718	1	0.318718
1	0.318738	1	0.318738	1	0.318738	1	0.318738	1	0.318738
1	0.318758	1	0.318758	1	0.318758	1	0.318758	1	0.318758
1	0.318779	1	0.318779	1	0.318779	1	0.318779	1	0.318779
1	0.318799	1	0.318799	1	0.318799	1	0.318799	1	0.318799
1	0.318819	1	0.318819	1	0.318819	1	0.318819	1	0.318819
1	0.31884	1	0.31884	1	0.31884	1	0.31884	1	0.31884
1	0.31886	1	0.31886	1	0.31886	1	0.31886	1	0.31886
1	0.31888	1	0.31888	1	0.31888	1	0.31888	1	0.31888
1	0.318901	1	0.318901	1	0.318901	1	0.318901	1	0.318901
1	0.318921	1	0.318921	1	0.318921	1	0.318921	1	0.318921
1	0.318941	1	0.318941	1	0.318941	1	0.318941	1	0.318941
1	0.318962	1	0.318962	1	0.318962	1	0.318962	1	0.318962
1	0.318982	1	0.318982	1	0.318982	1	0.318982	1	0.318982
1	0.319002	1	0.319002	1	0.319002	1	0.319002	1	0.319002
1	0.319023	1	0.319023	1	0.319023	1	0.319023	1	0.319023
1	0.319043	1	0.319043	1	0.319043	1	0.319043	1	0.319043
1	0.319063	1	0.319063	1	0.319063	1	0.319063	1	0.319063
1	0.319084	1	0.319084	1	0.319084	1	0.319084	1	0.319084
1	0.319104	1	0.319104	1	0.319104	1	0.319104	1	0.319104
1	0.319124	1	0.319124	1	0.319124	1	0.319124	1	0.319124
1	0.319145	1	0.319145	1	0.319145	1	0.319145	1	0.319145
1	0.319165	1	0.319165	1	0.319165	1	0.319165	1	0.319165
1	0.319186	1	0.319186	1	0.319186	1	0.319186	1	0.319186
1	0.319206	1	0.319206	1	0.319206	1	0.319206	1	0.319206
1	0.319226	1	0.319226	1	0.319226	1	0.319226	1	0.319226
1	0.319247	1	0.319247	1	0.319247	1	0.319247	1	0.319247
1	0.319267	1	0.319267	1	0.319267	1	0.319267	1	0.319267
1	0.319287	1	0.319287	1	0.319287	1	0.319287	1	0.319287
1	0.319308	1	0.319308	1	0.319308	1	0.319308	1	0.319308
1	0.319328	1	0.319328	1	0.319328	1	0.319328	1	0.319328
1	0.319349	1	0.319349	1	0.319349	1	0.319349	1	0.319349
1	0.319369	1	0.319369	1	0.319369	1	0.319369	1	0.319369
1	0.319389	1	0.319389	1	0.319389	1	0.319389	1	0.319389
1	0.31941	1	0.31941	1	0.31941	1	0.31941	1	0.31941
1	0.31943	1	0.31943	1	0.31943	1	0.31943	1	0.31943
1	0.319451	1	0.319451	1	0.319451	1	0.319451	1	0.319451
1	0.319471	1	0.319471	1	0.319471	1	0.319471	1	0.319471
1	0.319491	1	0.319491	1	0.319491	1	0.319491	1	0.319491
1	0.319512	1	0.319512	1	0.319512	1	0.319512	1	0.319512
1	0.319532	1	0.319532	1	0.319532	1	0.319532	1	0.319532
1	0.319553	1	0.319553	1	0.319553	1	0.319553	1	0.319553
1	0.319573	1	0.319573	1	0.319573	1	0.319573	1	0.319573
1	0.319594	1	0.319594	1	0.319594	1	0.319594	1	0.319594
1	0.319614	1	0.319614	1	0.319614	1	0.319614	1	0.319614
1	0.319634	1	0.319634	1	0.319634	1	0.319634	1	0.319634
1	0.319655	1	0.319655	1	0.319655	1	0.319655	1	0.319655
1	0.319675	1	0.319675	1	0.319675	1	0.319675	1	0.319675
1	0.319696	1	0.319696	1	0.319696	1	0.319696	1	0.319696
1	0.319716	1	0.319716	1	0.319716	1	0.319716	1	0.319716
1	0.319737	1	0.319737	1	0.319737	1	0.319737	1	0.319737
1	0.319757	1	0.319757	1	0.319757	1	0.319757	1	0.319757
1	0.319777	1	0.319777	1	0.319777	1	0.319777	1	0.319777
1	0.319798	1	0.319798	1	0.319798	1	0.319798	1	0.319798
1	0.319818	1	0.319818	1	0.319818	1	0.319818	1	0.319818
1	0.319839	1	0.319839	1	0.319839	1	0.319839	1	0.319839
1	0.319859	1	0.319859	1	0.319859	1	0.319859	1	0.319859
1	0.31988	1	0.31988	1	0.31988	1	0.31988	1	0.31988
1	0.3199	1	0.3199	1	0.3199	1	0.3199	1	0.3199
1	0.319921	1	0.319921	1	0.319921	1	0.319921	1	0.319921
1	0.319941	1	0.319941	1	0.319941	1	0.319941	1	0.319941
1	0.319962	1	0.319962	1	0.319962	1	0.319962	1	0.319962
1	0.319982	1	0.319982	1	0.319982	1	0.319982	1	0.319982
1	0.320003	1	0.320003	1	0.320003	1	0.320003	1	0.320003
1	0.320023	1	0.320023	1	0.320023	1	0.320023	1	0.320023
1	0.320044	1	0.320044	1	0.320044	1	0.320044	1	0.320044
1	0.320064	1	0.320064	1	0.320064	1	0.320064	1	0.320064
1	0.320084	1	0.320084	1	0.320084	1	0.320084	1	0.320084
1	0.320105	1	0.320105	1	0.320105	1	0.320105	1	0.320105
1	0.320125	1	0.320125	1	0.320125	1	0.320125	1	0.320125
1	0.320146	1	0.320146	1	0.320146	1	0.320146	1	0.320146
1	0.320166	1	0.320166	1	0.320166	1	0.320166	1	0.320166
1	0.320187	1	0.320187	1	0.320187	1	0.320187	1	0.320187
1	0.320207	1	0.320207	1	0.320207	1	0.320207	1	0.320207
1	0.320228	1	0.320228	1	0.320228	1	0.320228	1	0.320228
1	0.320248	1	0.320248	1	0.320248	1	0.320248	1	0.320248
1	0.320269	1	0.320269	1	0.320269	1	0.320269	1	0.320269
1	0.320289	1	0.320289	1	0.320289	1	0.320289	1	0.320289
1	0.32031	1	0.32031	1	0.32031	1	0.32031	1	0.32031
1	0.320331	1	0.320331	1	0.320331	1	0.320331	1	0.320331
1	0.320351	1	0.320351	1	0.320351	1	0.320351	1	0.320351
1	0.320372	1	0.320372	1	0.320372	1	0.320372	1	0.320372
1	0.320392	1	0.320392	1	0.320392	1	0.320392	1	0.320392
1	0.320413	1	0.320413	1	0.320413	1	0.320413	1	0.320413
1	0.320433	1	0.320433	1	0.320433	1	0.320433	1	0.320433
1	0.320454	1	0.320454	1	0.320454	1	0.320454	1	0.320454
1	0.320474	1	0.320474	1	0.320474	1	0.320474	1	0.320474
1	0.320495	1	0.320495	1	0.320495	1	0.320495	1	0.320495
1	0.320515	1	0.320515	1	0.320515	1	0.320515	1	0.320515
1	0.320536	1	0.320536	1	0.320536	1	0.320536	1	0.320536
1	0.320556	1	0.320556	1	0.320556	1	0.320556	1	0.320556
1	0.320577	1	0.320577	1	0.320577	1	0.320577	1	0.320577
1	0.320597	1	0.320597	1	0.320597	1	0.320597	1	0.320597
1	0.320618	1	0.320618	1	0.320618	1	0.320618	1	0.320618
1	0.320639	1	0.320639	1	0.320639	1	0.320639	1	0.320639
1	0.320659	1	0.320659	1	0.320659	1	0.320659	1	0.320659
1	0.32068	1	0.32068	1	0.32068	1	0.32068	1	0.32068
1	0.3207	1	0.3207	1	0.3207	1	0.3207	1	0.3207
1	0.320721	1	0.320721	1	0.320721	1	0.320721	1	0.320721
1	0.320741	1	0.320741	1	0.320741	1	0.320741	1	0.320741
1	0.320762	1	0.320762	1	0.320762	1	0.320762	1	0.320762
1	0.320783	1	0.320783	1	0.320783	1	0.320783	1	0.320783
1	0.320803	1	0.320803	1	0.320803	1	0.320803	1	0.320803
1	0.320824	1	0.320824	1	0.320824	1	0.320824	1	0.320824
1	0.320844	1	0.320844	1	0.320844	1	0.320844	1	0.320844
1	0.320865	1	0.320865	1	0.320865	1	0.320865	1	0.320865
1	0.320885	1	0.320885	1	0.320885	1	0.320885	1	0.320885
1	0.320906	1	0.320906	1	0.320906	1	0.320906	1	0.320906
1	0.320927	1	0.320927	1	0.320927	1	0.320927	1	0.320927
1	0.320947	1	0.320947	1	0.320947	1	0.320947	1	0.320947
1	0.320968	1	0.320968	1	0.320968	1	0.320968	1	0.320968
1	0.320988	1	0.320988	1	0.320988	1	0.320988	1	0.320988
1	0.321009	1	0.321009	1	0.321009	1	0.321009	1	0.321009
1	0.32103	1	0.32103	1	0.32103	1	0.32103	1	0.32103
1	0.32105	1	0.32105	1	0.32105	1	0.32105	1	0.32105
1	0.321071	1	0.321071	1	0.321071	1	0.321071	1	0.321071
1	0.321091	1	0.321091	1	0.321091	1	0.321091	1	0.321091
1	0.321112	1	0.321112	1	0.321112	1	0.321112	1	0.321112
1	0.321133	1	0.321133	1	0.321133	1	0.321133	1	0.321133
1	0.321153	1	0.321153	1	0.321153	1	0.321153	1	0.321153
1	0.321174	1	0.321174	1	0.321174	1	0.321174	1	0.321174
1	0.321195	1	0.321195	1	0.321195	1	0.321195	1	0.321195
1	0.321215	1	0.321215	1	0.321215	1	0.321215	1	0.321215
1	0.321236	1	0.321236	1	0.321236	1	0.321236	1	0.321236
1	0.321257	1	0.321257	1	0.321257	1	0.321257	1	0.321257
1	0.321277	1	0.321277	1	0.321277	1	0.321277	1	0.321277
1	0.321298	1	0.321298	1	0.321298	1	0.321298	1	0.321298
1	0.321318	1	0.321318	1	0.321318	1	0.321318	1	0.321318
1	0.321339	1	0.321339	1	0.321339	1	0.321339	1	0.321339
1	0.32136	1	0.32136	1	0.32136	1	0.32136	1	0.32136
1	0.32138	1	0.32138	1	0.32138	1	0.32138	1	0.32138
1	0.321401	1	0.321401	1	0.321401	1	0.321401	1	0.321401
1	0.321422	1	0.321422	1	0.321422	1	0.321422	1	0.321422
1	0.321442	1	0.321442	1	0.321442	1	0.321442	1	0.321442
1	0.321463	1	0.321463	1	0.321463	1	0.321463	1	0.321463
1	0.321484	1	0.321484	1	0.321484	1	0.321484	1	0.321484
1	0.321504	1	0.321504	1	0.321504	1	0.321504	1	0.321504
1	0.321525	1	0.321525	1	0.321525	1	0.321525	1	0.321525
1	0.321546	1	0.321546	1	0.321546	1	0.321546	1	0.321546
1	0.321566	1	0.321566	1	0.321566	1	0.321566	1	0.321566
1	0.321587	1	0.321587	1	0.321587	1	0.321587	1	0.321587
1	0.321608	1	0.321608	1	0.321608	1	0.321608	1	0.321608
1	0.321628	1	0.321628	1	0.321628	1	0.321628	1	0.321628
1	0.321649	1	0.321649	1	0.321649	1	0.321649	1	0.321649
1	0.32167	1	0.32167	1	0.32167	1	0.32167	1	0.32167
1	0.32169	1	0.32169	1	0.32169	1	0.32169	1	0.32169
1	0.321711	1	0.321711	1	0.321711	1	0.321711	1	0.321711
1	0.321732	1	0.321732	1	0.321732	1	0.321732	1	0.321732
1	0.321753	1	0.321753	1	0.321753	1	0.321753	1	0.321753
1	0.321773	1	0.321773	1	0.321773	1	0.321773	1	0.321773
1	0.321794	1	0.321794	1	0.321794	1	0.321794	1	0.321794
1	0.321815	1	0.321815	1	0.321815	1	0.321815	1	0.321815
1	0.321835	1	0.321835	1	0.321835	1	0.321835	1	0.321835
1	0.321856	1	0.321856	1	0.321856	1	0.321856	1	0.321856
1	0.321877	1	0.321877	1	0.321877	1	0.321877	1	0.321877
1	0.321898	1	0.321898	1	0.321898	1	0.321898	1	0.321898
1	0.321918	1	0.321918	1	0.321918	1	0.321918	1	0.321918
1	0.321939	1	0.321939	1	0.321939	1	0.321939	1	0.321939
1	0.32196	1	0.32196	1	0.32196	1	0.32196	1	0.32196
1	0.32198	1	0.32198	1	0.32198	1	0.32198	1	0.32198
1	0.322001	1	0.322001	1	0.322001	1	0.322001	1	0.322001
1	0.322022	1	0.322022	1	0.322022	1	0.322022	1	0.322022
1	0.322043	1	0.322043	1	0.322043	1	0.322043	1	0.322043
1	0.322063	1	0.322063	1	0.322063	1	0.322063	1	0.322063
1	0.322084	1	0.322084	1	0.322084	1	0.322084	1	0.322084
1	0.322105	1	0.322105	1	0.322105	1	0.322105	1	0.322105
1	0.322126	1	0.322126	1	0.322126	1	0.322126	1	0.322126
1	0.322146	1	0.322146	1	0.322146	1	0.322146	1	0.322146
1	0.322167	1	0.322167	1	0.322167	1	0.322167	1	0.322167
1	0.322188	1	0.322188	1	0.322188	1	0.322188	1	0.322188
1	0.322209	1	0.322209	1	0.322209	1	0.322209	1	0.322209
1	0.322229	1	0.322229	1	0.322229	1	0.322229	1	0.322229
1	0.32225	1	0.32225	1	0.32225	1	0.32225	1	0.32225
1	0.322271	1	0.322271	1	0.322271	1	0.322271	1	0.322271
1	0.322292	1	0.322292	1	0.322292	1	0.322292	1	0.322292
1	0.322312	1	0.322312	1	0.322312	1	0.322312	1	0.322312
1	0.322333	1	0.322333	1	0.322333	1	0.322333	1	0.322333
1	0.322354	1	0.322354	1	0.322354	1	0.322354	1	0.322354
1	0.322375	1	0.322375	1	0.322375	1	0.322375	1	0.322375
1	0.322396	1	0.322396	1	0.322396	1	0.322396	1	0.322396
1	0.322416	1	0.322416	1	0.322416	1	0.322416	1	0.322416
1	0.322437	1	0.322437	1	0.322437	1	0.322437	1	0.322437
1	0.322458	1	0.322458	1	0.322458	1	0.322458	1	0.322458
1	0.322479	1	0.322479	1	0.322479	1	0.322479	1	0.322479
1	0.3225	1	0.3225	1	0.3225	1	0.3225	1	0.3225
1	0.32252	1	0.32252	1	0.32252	1	0.32252	1	0.32252
1	0.322541	1	0.322541	1	0.322541	1	0.322541	1	0.322541
1	0.322562	1	0.322562	1	0.322562	1	0.322562	1	0.322562
1	0.322583	1	0.322583	1	0.322583	1	0.322583	1	0.322583
1	0.322604	1	0.322604	1	0.322604	1	0.322604	1	0.322604
1	0.322624	1	0.322624	1	0.322624	1	0.322624	1	0.322624
1	0.322645	1	0.322645	1	0.322645	1	0.322645	1	0.322645
1	0.322666	1	0.322666	1	0.322666	1	0.322666	1	0.322666
1	0.322687	1	0.322687	1	0.322687	1	0.322687	1	0.322687
1	0.322708	1	0.322708	1	0.322708	1	0.322708	1	0.322708
1	0.322728	1	0.322728	1	0.322728	1	0.322728	1	0.322728
1	0.322749	1	0.322749	1	0.322749	1	0.322749	1	0.322749
1	0.32277	1	0.32277	1	0.32277	1	0.32277	1	0.32277
1	0.322791	1	0.322791	1	0.322791	1	0.322791	1	0.322791
1	0.322812	1	0.322812	1	0.322812	1	0.322812	1	0.322812
1	0.322833	1	0.322833	1	0.322833	1	0.322833	1	0.322833
1	0.322853	1	0.322853	1	0.322853	1	0.322853	1	0.322853
1	0.322874	1	0.322874	1	0.322874	1	0.322874	1	0.322874
1	0.322895	1	0.322895	1	0.322895	1	0.322895	1	0.322895
1	0.322916	1	0.322916	1	0.322916	1	0.322916	1	0.322916
1	0.322937	1	0.322937	1	0.322937	1	0.322937	1	0.322937
1	0.322958	1	0.322958	1	0.322958	1	0.322958	1	0.322958
1	0.322979	1	0.322979	1	0.322979	1	0.322979	1	0.322979
1	0.322999	1	0.322999	1	0.322999	1	0.322999	1	0.322999
1	0.32302	1	0.32302	1	0.32302	1	0.32302	1	0.32302
1	0.323041	1	0.323041	1	0.323041	1	0.323041	1	0.323041
1	0.323062	1	0.323062	1	0.323062	1	0.323062	1	0.323062
1	0.323083	1	0.323083	1	0.323083	1	0.323083	1	0.323083
1	0.323104	1	0.323104	1	0.323104	1	0.323104	1	0.323104
1	0.323125	1	0.323125	1	0.323125	1	0.323125	1	0.323125
1	0.323146	1	0.323146	1	0.323146	1	0.323146	1	0.323146
1	0.323166	1	0.323166	1	0.323166	1	0.323166	1	0.323166
1	0.323187	1	0.323187	1	0.323187	1	0.323187	1	0.323187
1	0.323208	1	0.323208	1	0.323208	1	0.323208	1	0.323208
1	0.323229	1	0.323229	1	0.323229	1	0.323229	1	0.323229
1	0.32325	1	0.32325	1	0.32325	1	0.32325	1	0.32325
1	0.323271	1	0.323271	1	0.323271	1	0.323271	1	0.323271
1	0.323292	1	0.323292	1	0.323292	1	0.323292	1	0.323292
1	0.323313	1	0.323313	1	0.323313	1	0.323313	1	0.323313
1	0.323334	1	0.323334	1	0.323334	1	0.323334	1	0.323334
1	0.323354	1	0.323354	1	0.323354	1	0.323354	1	0.323354
1	0.323375	1	0.323375	1	0.323375	1	0.323375	1	0.323375
1	0.323396	1	0.323396	1	0.323396	1	0.323396	1	0.323396
1	0.323417	1	0.323417	1	0.323417	1	0.323417	1	0.323417
1	0.323438	1	0.323438	1	0.323438	1	0.323438	1	0.323438
1	0.323459	1	0.323459	1	0.323459	1	0.323459	1	0.323459
1	0.32348	1	0.32348	1	0.32348	1	0.32348	1	0.32348
1	0.323501	1	0.323501	1	0.323501	1	0.323501	1	0.323501
1	0.323522	1	0.323522	1	0.323522	1	0.323522	1	0.323522
1	0.323543	1	0.323543	1	0.323543	1	0.323543	1	0.323543
1	0.323564	1	0.323564	1	0.323564	1	0.323564	1	0.323564
1	0.323585	1	0.323585	1	0.323585	1	0.323585	1	0.323585
1	0.323606	1	0.323606	1	0.323606	1	0.323606	1	0.323606
1	0.323626	1	0.323626	1	0.323626	1	0.323626	1	0.323626
1	0.323647	1	0.323647	1	0.323647	1	0.323647	1	0.323647
1	0.323668	1	0.323668	1	0.323668	1	0.323668	1	0.323668
1	0.323689	1	0.323689	1	0.323689	1	0.323689	1	0.323689
1	0.32371	1	0.32371	1	0.32371	1	0.32371	1	0.32371
1	0.323731	1	0.323731	1	0.323731	1	0.323731	1	0.323731
1	0.323752	1	0.323752	1	0.323752	1	0.323752	1	0.323752
1	0.323773	1	0.323773	1	0.323773	1	0.323773	1	0.323773
1	0.323794	1	0.323794	1	0.323794	1	0.323794	1	0.323794
1	0.323815	1	0.323815	1	0.323815	1	0.323815	1	0.323815
1	0.323836	1	0.323836	1	0.323836	1	0.323836	1	0.323836
1	0.323857	1	0.323857	1	0.323857	1	0.323857	1	0.323857
1	0.323878	1	0.323878	1	0.323878	1	0.323878	1	0.323878
1	0.323899	1	0.323899	1	0.323899	1	0.323899	1	0.323899
1	0.32392	1	0.32392	1	0.32392	1	0.32392	1	0.32392
1	0.323941	1	0.323941	1	0.323941	1	0.323941	1	0.323941
1	0.323962	1	0.323962	1	0.323962	1	0.323962	1	0.323962
1	0.323983	1	0.323983	1	0.323983	1	0.323983	1	0.323983
1	0.324004	1	0.324004	1	0.324004	1	0.324004	1	0.324004
1	0.324025	1	0.324025	1	0.324025	1	0.324025	1	0.324025
1	0.324046	1	0.324046	1	0.324046	1	0.324046	1	0.324046
1	0.324067	1	0.324067	1	0.324067	1	0.324067	1	0.324067
1	0.324088	1	0.324088	1	0.324088	1	0.324088	1	0.324088
1	0.324109	1	0.324109	1	0.324109	1	0.324109	1	0.324109
1	0.32413	1	0.32413	1	0.32413	1	0.32413	1	0.32413
1	0.324151	1	0.324151	1	0.324151	1	0.324151	1	0.324151
1	0.324172	1	0.324172	1	0.324172	1	0.324172	1	0.324172
1	0.324193	1	0.324193	1	0.324193	1	0.324193	1	0.324193
1	0.324214	1	0.324214	1	0.324214	1	0.324214	1	0.324214
1	0.324235	1	0.324235	1	0.324235	1	0.324235	1	0.324235
1	0.324256	1	0.324256	1	0.324256	1	0.324256	1	0.324256
1	0.324277	1	0.324277	1	0.324277	1	0.324277	1	0.324277
1	0.324298	1	0.324298	1	0.324298	1	0.324298	1	0.324298
1	0.324319	1	0.324319	1	0.324319	1	0.324319	1	0.324319
1	0.32434	1	0.32434	1	0.32434	1	0.32434	1	0.32434
1	0.324361	1	0.324361	1	0.324361	1	0.324361	1	0.324361
1	0.324382	1	0.324382	1	0.324382	1	0.324382	1	0.324382
1	0.324403	1	0.324403	1	0.324403	1	0.324403	1	0.324403
1	0.324424	1	0.324424	1	0.324424	1	0.324424	1	0.324424
1	0.324445	1	0.324445	1	0.324445	1	0.324445	1	0.324445
1	0.324466	1	0.324466	1	0.324466	1	0.324466	1	0.324466
1	0.324487	1	0.324487	1	0.324487	1	0.324487	1	0.324487
1	0.324508	1	0.324508	1	0.324508	1	0.324508	1	0.324508
1	0.32453	1	0.32453	1	0.32453	1	0.32453	1	0.32453
1	0.324551	1	0.324551	1	0.324551	1	0.324551	1	0.324551
1	0.324572	1	0.324572	1	0.324572	1	0.324572	1	0.324572
1	0.324593	1	0.324593	1	0.324593	1	0.324593	1	0.324593
1	0.324614	1	0.324614	1	0.324614	1	0.324614	1	0.324614
1	0.324635	1	0.324635	1	0.324635	1	0.324635	1	0.324635
1	0.324656	1	0.324656	1	0.324656	1	0.324656	1	0.324656
1	0.324677	1	0.324677	1	0.324677	1	0.324677	1	0.324677
1	0.324698	1	0.324698	1	0.324698	1	0.324698	1	0.324698
1	0.324719	1	0.324719	1	0.324719	1	0.324719	1	0.324719
1	0.32474	1	0.32474	1	0.32474	1	0.32474	1	0.32474
1	0.324761	1	0.324761	1	0.324761	1	0.324761	1	0.324761
1	0.324782	1	0.324782	1	0.324782	1	0.324782	1	0.324782
1	0.324804	1	0.324804	1	0.324804	1	0.324804	1	0.324804
1	0.324825	1	0.324825	1	0.324825	1	0.324825	1	0.324825
1	0.324846	1	0.324846	1	0.324846	1	0.324846	1	0.324846
1	0.324867	1	0.324867	1	0.324867	1	0.324867	1	0.324867
1	0.324888	1	0.324888	1	0.324888	1	0.324888	1	0.324888
1	0.324909	1	0.324909	1	0.324909	1	0.324909	1	0.324909
1	0.32493	1	0.32493	1	0.32493	1	0.32493	1	0.32493
1	0.324951	1	0.324951	1	0.324951	1	0.324951	1	0.324951
1	0.324972	1	0.324972	1	0.324972	1	0.324972	1	0.324972
1	0.324994	1	0.324994	1	0.324994	1	0.324994	1	0.324994
1	0.325015	1	0.325015	1	0.325015	1	0.325015	1	0.325015
1	0.325036	1	0.325036	1	0.325036	1	0.325036	1	0.325036
1	0.325057	1	0.325057	1	0.325057	1	0.325057	1	0.325057
1	0.325078	1	0.325078	1	0.325078	1	0.325078	1	0.325078
1	0.325099	1	0.325099	1	0.325099	1	0.325099	1	0.325099
1	0.32512	1	0.32512	1	0.32512	1	0.32512	1	0.32512
1	0.325141	1	0.325141	1	0.325141	1	0.325141	1	0.325141
1	0.325163	1	0.325163	1	0.325163	1	0.325163	1	0.325163
1	0.325184	1	0.325184	1	0.325184	1	0.325184	1	0.325184
1	0.325205	1	0.325205	1	0.325205	1	0.325205	1	0.325205
1	0.325226	1	0.325226	1	0.325226	1	0.325226	1	0.325226
1	0.325247	1	0.325247	1	0.325247	1	0.325247	1	0.325247
1	0.325268	1	0.325268	1	0.325268	1	0.325268	1	0.325268
1	0.325289	1	0.325289	1	0.325289	1	0.325289	1	0.325289
1	0.325311	1	0.325311	1	0.325311	1	0.325311	1	0.325311
1	0.325332	1	0.325332	1	0.325332	1	0.325332	1	0.325332
1	0.325353	1	0.325353	1	0.325353	1	0.325353	1	0.325353
1	0.325374	1	0.325374	1	0.325374	1	0.325374	1	0.325374
1	0.325395	1	0.325395	1	0.325395	1	0.325395	1	0.325395
1	0.325416	1	0.325416	1	0.325416	1	0.325416	1	0.325416
1	0.325438	1	0.325438	1	0.325438	1	0.325438	1	0.325438
1	0.325459	1	0.325459	1	0.325459	1	0.325459	1	0.325459
1	0.32548	1	0.32548	1	0.32548	1	0.32548	1	0.32548
1	0.325501	1	0.325501	1	0.325501	1	0.325501	1	0.325501
1	0.325522	1	0.325522	1	0.325522	1	0.325522	1	0.325522
1	0.325544	1	0.325544	1	0.325544	1	0.325544	1	0.325544
1	0.325565	1	0.325565	1	0.325565	1	0.325565	1	0.325565
1	0.325586	1	0.325586	1	0.325586	1	0.325586	1	0.325586
1	0.325607	1	0.325607	1	0.325607	1	0.325607	1	0.325607
1	0.325628	1	0.325628	1	0.325628	1	0.325628	1	0.325628
1	0.32565	1	0.32565	1	0.32565	1	0.32565	1	0.32565
1	0.325671	1	0.325671	1	0.325671	1	0.325671	1	0.325671
1	0.325692	1	0.325692	1	0.325692	1	0.325692	1	0.325692
1	0.325713	1	0.325713	1	0.325713	1	0.325713	1	0.325713
1	0.325734	1	0.325734	1	0.325734	1	0.325734	1	0.325734
1	0.325756	1	0.325756	1	0.325756	1	0.325756	1	0.325756
1	0.325777	1	0.325777	1	0.325777	1	0.325777	1	0.325777
1	0.325798	1	0.325798	1	0.325798	1	0.325798	1	0.325798
1	0.325819	1	0.325819	1	0.325819	1	0.325819	1	0.325819
1	0.325841	1	0.325841	1	0.325841	1	0.325841	1	0.325841
1	0.325862	1	0.325862	1	0.325862	1	0.325862	1	0.325862
1	0.325883	1	0.325883	1	0.325883	1	0.325883	1	0.325883
1	0.325904	1	0.325904	1	0.325904	1	0.325904	1	0.325904
1	0.325925	1	0.325925	1	0.325925	1	0.325925	1	0.325925
1	0.325947	1	0.325947	1	0.325947	1	0.325947	1	0.325947
1	0.325968	1	0.325968	1	0.325968	1	0.325968	1	0.325968
1	0.325989	1	0.325989	1	0.325989	1	0.325989	1	0.325989
1	0.32601	1	0.32601	1	0.32601	1	0.32601	1	0.32601
1	0.326032	1	0.326032	1	0.326032	1	0.326032	1	0.326032
1	0.326053	1	0.326053	1	0.326074	1	0.326053	1	0.326053
1	0.326074	1	0.326074	1	0.326095	1	0.326074	1	0.326074
1	0.326095	1	0.326095	1	0.326117	1	0.326095	1	0.326095
1	0.326117	1	0.326117	1	0.326138	1	0.326117	1	0.326117
1	0.326138	1	0.326138	1	0.326159	1	0.326138	1	0.326138
1	0.326159	1	0.326159	1	0.326181	1	0.326159	1	0.326159
1	0.326181	1	0.326181	1	0.326202	1	0.326181	1	0.326181
1	0.326202	1	0.326202	1	0.326223	1	0.326202	1	0.326202
1	0.326223	1	0.326223	1	0.326244	1	0.326223	1	0.326223
1	0.326244	1	0.326244	1	0.326266	1	0.326244	1	0.326244
1	0.326266	1	0.326266	1	0.326287	1	0.326266	1	0.326266
1	0.326287	1	0.326287	1	0.326308	1	0.326287	1	0.326287
1	0.326308	1	0.326308	1	0.32633	1	0.326308	1	0.326308
1	0.32633	1	0.32633	1	0.326351	1	0.32633	1	0.32633
1	0.326351	1	0.326351	1	0.326372	1	0.326351	1	0.326351
1	0.326372	1	0.326372	1	0.326393	1	0.326372	1	0.326372
1	0.326393	1	0.326393	1	0.326415	1	0.326393	1	0.326393
1	0.326415	1	0.326415	1	0.326436	1	0.326415	1	0.326415
1	0.326436	1	0.326436	1	0.326457	1	0.326436	1	0.326436
1	0.326457	1	0.326457	1	0.326479	1	0.326457	1	0.326457
1	0.326479	1	0.326479	1	0.3265	1	0.326479	1	0.326479
1	0.3265	1	0.3265	1	0.326521	1	0.3265	1	0.3265
1	0.326521	1	0.326521	1	0.326543	1	0.326521	1	0.326521
1	0.326543	1	0.326543	1	0.326564	1	0.326543	1	0.326543
1	0.326564	1	0.326564	1	0.326585	1	0.326564	1	0.326564
1	0.326585	1	0.326585	1	0.326607	1	0.326585	1	0.326585
1	0.326607	1	0.326607	1	0.326628	1	0.326607	1	0.326607
1	0.326628	1	0.326628	1	0.326649	1	0.326628	1	0.326628
1	0.326649	1	0.326649	1	0.326671	1	0.326649	1	0.326649
1	0.326671	1	0.326671	1	0.326692	1	0.326671	1	0.326671
1	0.326692	1	0.326692	1	0.326713	1	0.326692	1	0.326692
1	0.326713	1	0.326713	1	0.326735	1	0.326713	1	0.326713
1	0.326735	1	0.326735	1	0.326756	1	0.326735	1	0.326735
1	0.326756	1	0.326756	1	0.326777	1	0.326756	1	0.326756
1	0.326777	1	0.326777	1	0.326799	1	0.326777	1	0.326777
1	0.326799	1	0.326799	1	0.32682	1	0.326799	1	0.326799
1	0.32682	1	0.32682	1	0.326841	1	0.32682	1	0.32682
1	0.326841	1	0.326841	1	0.326863	1	0.326841	1	0.326841
1	0.326863	1	0.326863	1	0.326884	1	0.326863	1	0.326863
1	0.326884	1	0.326884	1	0.326905	1	0.326884	1	0.326884
1	0.326905	1	0.326905	1	0.326927	1	0.326905	1	0.326905
1	0.326927	1	0.326927	1	0.326948	1	0.326927	1	0.326927
1	0.326948	1	0.326948	1	0.32697	1	0.326948	1	0.326948
1	0.32697	1	0.32697	1	0.326991	1	0.32697	1	0.32697
1	0.326991	1	0.326991	1	0.327012	1	0.326991	1	0.326991
1	0.327012	1	0.327012	1	0.327034	1	0.327012	1	0.327012
1	0.327034	1	0.327034	1	0.327055	1	0.327034	1	0.327034
1	0.327055	1	0.327055	1	0.327077	1	0.327055	1	0.327055
1	0.327077	1	0.327077	1	0.327098	1	0.327077	1	0.327077
1	0.327098	1	0.327119	1	0.327119	1	0.327098	1	0.327098
1	0.327119	1	0.327141	1	0.327141	1	0.327119	1	0.327119
1	0.327141	1	0.327162	1	0.327162	1	0.327141	1	0.327141
1	0.327162	1	0.327184	1	0.327184	1	0.327162	1	0.327162
1	0.327184	1	0.327205	1	0.327205	1	0.327184	1	0.327184
1	0.327205	1	0.327226	1	0.327226	1	0.327205	1	0.327205
1	0.327226	1	0.327248	1	0.327248	1	0.327226	1	0.327226
1	0.327248	1	0.327269	1	0.327269	1	0.327248	1	0.327248
1	0.327269	1	0.327291	1	0.327291	1	0.327269	1	0.327269
1	0.327291	1	0.327312	1	0.327312	1	0.327291	1	0.327291
1	0.327312	1	0.327333	1	0.327333	1	0.327312	1	0.327312
1	0.327333	1	0.327355	1	0.327355	1	0.327333	1	0.327333
1	0.327355	1	0.327376	1	0.327376	1	0.327355	1	0.327355
1	0.327376	1	0.327398	1	0.327398	1	0.327376	1	0.327376
1	0.327398	1	0.327419	1	0.327419	1	0.327398	1	0.327398
1	0.327419	1	0.327441	1	0.327441	1	0.327419	1	0.327419
1	0.327441	1	0.327462	1	0.327462	1	0.327441	1	0.327441
1	0.327462	1	0.327483	1	0.327483	1	0.327462	1	0.327462
1	0.327483	1	0.327505	1	0.327505	1	0.327483	1	0.327483
1	0.327505	1	0.327526	1	0.327526	1	0.327505	1	0.327505
1	0.327526	1	0.327548	1	0.327548	1	0.327526	1	0.327526
1	0.327548	1	0.327569	1	0.327569	1	0.327548	1	0.327548
1	0.327569	1	0.327591	1	0.327591	1	0.327569	1	0.327569
1	0.327591	1	0.327612	1	0.327612	1	0.327591	1	0.327591
1	0.327612	1	0.327634	1	0.327634	1	0.327612	1	0.327612
1	0.327634	1	0.327655	1	0.327655	1	0.327634	1	0.327634
1	0.327655	1	0.327677	1	0.327677	1	0.327655	1	0.327655
1	0.327677	1	0.327698	1	0.327698	1	0.327677	1	0.327677
1	0.327698	1	0.32772	1	0.32772	1	0.327698	1	0.327698
1	0.32772	1	0.327741	1	0.327741	1	0.32772	1	0.32772
1	0.327741	1	0.327762	1	0.327762	1	0.327741	1	0.327741
1	0.327762	1	0.327784	1	0.327784	1	0.327762	1	0.327762
1	0.327784	1	0.327805	1	0.327805	1	0.327784	1	0.327784
1	0.327805	1	0.327827	1	0.327827	1	0.327805	1	0.327805
1	0.327827	1	0.327848	1	0.327848	1	0.327827	1	0.327827
1	0.327848	1	0.32787	1	0.32787	1	0.327848	1	0.327848
1	0.32787	1	0.327891	1	0.327891	1	0.32787	1	0.32787
1	0.327891	1	0.327913	1	0.327913	1	0.327891	1	0.327891
1	0.327913	1	0.327934	1	0.327934	1	0.327913	1	0.327913
1	0.327934	1	0.327956	1	0.327956	1	0.327934	1	0.327934
1	0.327956	1	0.327977	1	0.327977	1	0.327956	1	0.327956
1	0.327977	1	0.327999	1	0.327999	1	0.327977	1	0.327977
1	0.327999	1	0.32802	1	0.32802	1	0.327999	1	0.327999
1	0.32802	1	0.328042	1	0.328042	1	0.32802	1	0.32802
1	0.328042	1	0.328064	1	0.328064	1	0.328042	1	0.328042
1	0.328064	1	0.328085	1	0.328085	1	0.328064	1	0.328064
1	0.328085	1	0.328107	1	0.328107	1	0.328085	1	0.328085
1	0.328107	1	0.328128	1	0.328128	1	0.328107	1	0.328107
1	0.328128	1	0.32815	1	0.32815	1	0.328128	1	0.328128
1	0.32815	1	0.328171	1	0.328171	1	0.32815	1	0.32815
1	0.328171	1	0.328193	1	0.328193	1	0.328171	1	0.328171
1	0.328193	1	0.328214	1	0.328214	1	0.328193	1	0.328193
1	0.328214	1	0.328236	1	0.328236	1	0.328214	1	0.328214
1	0.328236	1	0.328257	1	0.328257	1	0.328236	1	0.328236
1	0.328257	1	0.328279	1	0.328279	1	0.328257	1	0.328257
1	0.328279	1	0.3283	1	0.3283	1	0.328279	1	0.328279
1	0.3283	1	0.328322	1	0.328322	1	0.3283	1	0.3283
1	0.328322	1	0.328344	1	0.328344	1	0.328322	1	0.328322
1	0.328344	1	0.328365	1	0.328365	1	0.328344	1	0.328344
1	0.328365	1	0.328387	1	0.328387	1	0.328365	1	0.328365
1	0.328387	1	0.328408	1	0.328408	1	0.328387	1	0.328387
1	0.328408	1	0.32843	1	0.32843	1	0.328408	1	0.328408
1	0.32843	1	0.328451	1	0.328451	1	0.32843	1	0.32843
1	0.328451	1	0.328473	1	0.328473	1	0.328451	1	0.328451
1	0.328473	1	0.328494	1	0.328494	1	0.328473	1	0.328473
1	0.328494	1	0.328516	1	0.328516	1	0.328494	1	0.328494
1	0.328516	1	0.328538	1	0.328538	1	0.328516	1	0.328516
1	0.328538	1	0.328559	1	0.328559	1	0.328538	1	0.328538
1	0.328559	1	0.328581	1	0.328581	1	0.328559	1	0.328559
1	0.328581	1	0.328602	1	0.328602	1	0.328581	1	0.328581
1	0.328602	1	0.328624	1	0.328624	1	0.328602	1	0.328602
1	0.328624	1	0.328646	1	0.328646	1	0.328624	1	0.328624
1	0.328646	1	0.328667	1	0.328667	1	0.328646	1	0.328646
1	0.328667	1	0.328689	1	0.328689	1	0.328667	1	0.328667
1	0.328689	1	0.32871	1	0.32871	1	0.328689	1	0.328689
1	0.32871	1	0.328732	1	0.328732	1	0.32871	1	0.32871
1	0.328732	1	0.328754	1	0.328754	1	0.328732	1	0.328732
1	0.328754	1	0.328775	1	0.328775	1	0.328754	1	0.328754
1	0.328775	1	0.328797	1	0.328797	1	0.328775	1	0.328775
1	0.328797	1	0.328818	1	0.328818	1	0.328797	1	0.328797
1	0.328818	1	0.32884	1	0.32884	1	0.328818	1	0.328818
1	0.32884	1	0.328862	1	0.328862	1	0.32884	1	0.32884
1	0.328862	1	0.328883	1	0.328883	1	0.328862	1	0.328862
1	0.328883	1	0.328905	1	0.328905	1	0.328883	1	0.328883
1	0.328905	1	0.328927	1	0.328927	1	0.328905	1	0.328905
1	0.328927	1	0.328948	1	0.328948	1	0.328927	1	0.328927
1	0.328948	1	0.32897	1	0.32897	1	0.328948	1	0.328948
1	0.32897	1	0.328992	1	0.328992	1	0.32897	1	0.32897
1	0.328992	1	0.329013	1	0.329013	1	0.328992	1	0.328992
1	0.329013	1	0.329035	1	0.329035	1	0.329013	1	0.329013
1	0.329035	1	0.329056	1	0.329056	1	0.329035	1	0.329035
1	0.329056	1	0.329078	1	0.329078	1	0.329056	1	0.329056
1	0.329078	1	0.3291	1	0.3291	1	0.329078	1	0.329078
1	0.3291	1	0.329121	1	0.329121	1	0.3291	1	0.3291
1	0.329121	1	0.329143	1	0.329143	1	0.329121	1	0.329121
1	0.329143	1	0.329165	1	0.329165	1	0.329143	1	0.329143
1	0.329165	1	0.329186	1	0.329186	1	0.329165	1	0.329165
1	0.329186	1	0.329208	1	0.329208	1	0.329186	1	0.329186
1	0.329208	1	0.32923	1	0.32923	1	0.329208	1	0.329208
1	0.32923	1	0.329251	1	0.329251	1	0.32923	1	0.32923
1	0.329251	1	0.329273	1	0.329273	1	0.329251	1	0.329251
1	0.329273	1	0.329295	1	0.329295	1	0.329273	1	0.329273
1	0.329295	1	0.329316	1	0.329316	1	0.329295	1	0.329295
1	0.329316	1	0.329338	1	0.329338	1	0.329316	1	0.329316
1	0.329338	1	0.32936	1	0.32936	1	0.329338	1	0.329338
1	0.32936	1	0.329382	1	0.329382	1	0.32936	1	0.32936
1	0.329382	1	0.329403	1	0.329403	1	0.329382	1	0.329382
1	0.329403	1	0.329425	1	0.329425	1	0.329403	1	0.329403
1	0.329447	1	0.329447	1	0.329447	1	0.329425	1	0.329425
1	0.329468	1	0.329468	1	0.329468	1	0.329447	1	0.329447
1	0.32949	1	0.32949	1	0.32949	1	0.329468	1	0.329468
1	0.329512	1	0.329512	1	0.329512	1	0.32949	1	0.32949
1	0.329533	1	0.329533	1	0.329533	1	0.329512	1	0.329512
1	0.329555	1	0.329555	1	0.329555	1	0.329533	1	0.329533
1	0.329577	1	0.329577	1	0.329577	1	0.329555	1	0.329555
1	0.329599	1	0.329599	1	0.329599	1	0.329577	1	0.329577
1	0.32962	1	0.32962	1	0.32962	1	0.329599	1	0.329599
1	0.329642	1	0.329642	1	0.329642	1	0.32962	1	0.32962
1	0.329664	1	0.329664	1	0.329664	1	0.329642	1	0.329642
1	0.329686	1	0.329686	1	0.329686	1	0.329664	1	0.329664
1	0.329707	1	0.329707	1	0.329707	1	0.329686	1	0.329686
1	0.329729	1	0.329729	1	0.329729	1	0.329707	1	0.329707
1	0.329751	1	0.329751	1	0.329751	1	0.329729	1	0.329729
1	0.329773	1	0.329773	1	0.329773	1	0.329751	1	0.329751
1	0.329794	1	0.329794	1	0.329794	1	0.329773	1	0.329773
1	0.329816	1	0.329816	1	0.329816	1	0.329794	1	0.329794
1	0.329838	1	0.329838	1	0.329838	1	0.329816	1	0.329816
1	0.32986	1	0.32986	1	0.32986	1	0.329838	1	0.329838
1	0.329881	1	0.329881	1	0.329881	1	0.32986	1	0.32986
1	0.329903	1	0.329903	1	0.329903	1	0.329881	1	0.329881
1	0.329925	1	0.329925	1	0.329925	1	0.329903	1	0.329903
1	0.329947	1	0.329947	1	0.329947	1	0.329925	1	0.329925
1	0.329968	1	0.329968	1	0.329968	1	0.329947	1	0.329947
1	0.32999	1	0.32999	1	0.32999	1	0.329968	1	0.329968
1	0.330012	1	0.330012	1	0.330012	1	0.32999	1	0.32999
1	0.330034	1	0.330034	1	0.330034	1	0.330012	1	0.330012
1	0.330055	1	0.330055	1	0.330055	1	0.330034	1	0.330034
1	0.330077	1	0.330077	1	0.330077	1	0.330055	1	0.330055
1	0.330099	1	0.330099	1	0.330099	1	0.330077	1	0.330077
1	0.330121	1	0.330121	1	0.330121	1	0.330099	1	0.330099
1	0.330143	1	0.330143	1	0.330143	1	0.330121	1	0.330121
1	0.330164	1	0.330164	1	0.330164	1	0.330143	1	0.330143
1	0.330186	1	0.330186	1	0.330186	1	0.330164	1	0.330164
1	0.330208	1	0.330208	1	0.330208	1	0.330186	1	0.330186
1	0.33023	1	0.33023	1	0.33023	1	0.330208	1	0.330208
1	0.330252	1	0.330252	1	0.330252	1	0.33023	1	0.33023
1	0.330273	1	0.330273	1	0.330273	1	0.330252	1	0.330252
1	0.330295	1	0.330295	1	0.330295	1	0.330273	1	0.330273
1	0.330317	1	0.330317	1	0.330317	1	0.330295	1	0.330295
1	0.330339	1	0.330339	1	0.330339	1	0.330317	1	0.330317
1	0.330361	1	0.330361	1	0.330361	1	0.330339	1	0.330339
1	0.330383	1	0.330383	1	0.330383	1	0.330361	1	0.330361
1	0.330404	1	0.330404	1	0.330404	1	0.330383	1	0.330383
1	0.330426	1	0.330426	1	0.330426	1	0.330404	1	0.330404
1	0.330448	1	0.330448	1	0.330448	1	0.330426	1	0.330426
1	0.33047	1	0.33047	1	0.33047	1	0.330448	1	0.330448
1	0.330492	1	0.330492	1	0.330492	1	0.33047	1	0.33047
1	0.330514	1	0.330514	1	0.330514	1	0.330492	1	0.330492
1	0.330535	1	0.330535	1	0.330535	1	0.330514	1	0.330514
1	0.330557	1	0.330557	1	0.330557	1	0.330535	1	0.330535
1	0.330579	1	0.330579	1	0.330579	1	0.330557	1	0.330557
1	0.330601	1	0.330601	1	0.330601	1	0.330579	1	0.330579
1	0.330623	1	0.330623	1	0.330623	1	0.330601	1	0.330601
1	0.330645	1	0.330645	1	0.330645	1	0.330623	1	0.330623
1	0.330666	1	0.330666	1	0.330666	1	0.330645	1	0.330645
1	0.330688	1	0.330688	1	0.330688	1	0.330666	1	0.330666
1	0.33071	1	0.33071	1	0.33071	1	0.330688	1	0.330688
1	0.330732	1	0.330732	1	0.330732	1	0.33071	1	0.33071
1	0.330754	1	0.330754	1	0.330754	1	0.330732	1	0.330732
1	0.330776	1	0.330776	1	0.330776	1	0.330754	1	0.330754
1	0.330798	1	0.330798	1	0.330798	1	0.330776	1	0.330776
1	0.33082	1	0.33082	1	0.33082	1	0.330798	1	0.330798
1	0.330841	1	0.330841	1	0.330841	1	0.33082	1	0.33082
1	0.330863	1	0.330863	1	0.330863	1	0.330841	1	0.330841
1	0.330885	1	0.330885	1	0.330885	1	0.330863	1	0.330863
1	0.330907	1	0.330907	1	0.330907	1	0.330885	1	0.330885
1	0.330929	1	0.330929	1	0.330929	1	0.330907	1	0.330907
1	0.330951	1	0.330951	1	0.330951	1	0.330929	1	0.330929
1	0.330973	1	0.330973	1	0.330973	1	0.330951	1	0.330951
1	0.330995	1	0.330995	1	0.330995	1	0.330973	1	0.330973
1	0.331017	1	0.331017	1	0.331017	1	0.330995	1	0.330995
1	0.331039	1	0.331039	1	0.331039	1	0.331017	1	0.331017
1	0.331061	1	0.331061	1	0.331061	1	0.331039	1	0.331039
1	0.331082	1	0.331082	1	0.331082	1	0.331061	1	0.331061
1	0.331104	1	0.331104	1	0.331104	1	0.331082	1	0.331082
1	0.331126	1	0.331126	1	0.331126	1	0.331104	1	0.331104
1	0.331148	1	0.331148	1	0.331148	1	0.331126	1	0.331126
1	0.33117	1	0.33117	1	0.33117	1	0.331148	1	0.331148
1	0.331192	1	0.331192	1	0.331192	1	0.33117	1	0.33117
1	0.331214	1	0.331214	1	0.331214	1	0.331192	1	0.331192
1	0.331236	1	0.331236	1	0.331236	1	0.331214	1	0.331214
1	0.331258	1	0.331258	1	0.331258	1	0.331236	1	0.331236
1	0.33128	1	0.33128	1	0.33128	1	0.331258	1	0.331258
1	0.331302	1	0.331302	1	0.331302	1	0.33128	1	0.33128
1	0.331324	1	0.331324	1	0.331324	1	0.331302	1	0.331302
1	0.331346	1	0.331346	1	0.331346	1	0.331324	1	0.331324
1	0.331368	1	0.331368	1	0.331368	1	0.331346	1	0.331346
1	0.33139	1	0.33139	1	0.33139	1	0.331368	1	0.331368
1	0.331412	1	0.331412	1	0.331412	1	0.33139	1	0.33139
1	0.331433	1	0.331433	1	0.331433	1	0.331412	1	0.331412
1	0.331455	1	0.331455	1	0.331455	1	0.331433	1	0.331433
1	0.331477	1	0.331477	1	0.331477	1	0.331455	1	0.331455
1	0.331499	1	0.331499	1	0.331499	1	0.331477	1	0.331477
1	0.331521	1	0.331521	1	0.331521	1	0.331499	1	0.331499
1	0.331543	1	0.331543	1	0.331543	1	0.331521	1	0.331521
1	0.331565	1	0.331565	1	0.331565	1	0.331543	1	0.331543
1	0.331587	1	0.331587	1	0.331587	1	0.331565	1	0.331565
1	0.331609	1	0.331609	1	0.331609	1	0.331587	1	0.331587
1	0.331631	1	0.331631	1	0.331631	1	0.331609	1	0.331609
1	0.331653	1	0.331653	1	0.331653	1	0.331631	1	0.331631
1	0.331675	1	0.331675	1	0.331675	1	0.331653	1	0.331653
1	0.331697	1	0.331697	1	0.331697	1	0.331675	1	0.331675
1	0.331719	1	0.331719	1	0.331719	1	0.331697	1	0.331697
1	0.331741	1	0.331741	1	0.331741	1	0.331719	1	0.331719
1	0.331763	1	0.331763	1	0.331763	1	0.331741	1	0.331741
1	0.331785	1	0.331785	1	0.331785	1	0.331763	1	0.331763
1	0.331807	1	0.331807	1	0.331807	1	0.331785	1	0.331785
1	0.331829	1	0.331829	1	0.331829	1	0.331807	1	0.331807
1	0.331851	1	0.331851	1	0.331851	1	0.331829	1	0.331829
1	0.331873	1	0.331873	1	0.331873	1	0.331851	1	0.331851
1	0.331895	1	0.331895	1	0.331895	1	0.331873	1	0.331873
1	0.331917	1	0.331917	1	0.331917	1	0.331895	1	0.331895
1	0.331939	1	0.331939	1	0.331939	1	0.331917	1	0.331917
1	0.331962	1	0.331962	1	0.331962	1	0.331939	1	0.331939
1	0.331984	1	0.331984	1	0.331984	1	0.331962	1	0.331962
1	0.332006	1	0.332006	1	0.332006	1	0.331984	1	0.331984
1	0.332028	1	0.332028	1	0.332028	1	0.332006	1	0.332006
1	0.33205	1	0.33205	1	0.33205	1	0.332028	1	0.332028
1	0.332072	1	0.332072	1	0.332072	1	0.33205	1	0.33205
1	0.332094	1	0.332094	1	0.332094	1	0.332072	1	0.332072
1	0.332116	1	0.332116	1	0.332116	1	0.332094	1	0.332094
1	0.332138	1	0.332138	1	0.332138	1	0.332116	1	0.332116
1	0.33216	1	0.33216	1	0.33216	1	0.332138	1	0.332138
1	0.332182	1	0.332182	1	0.332182	1	0.33216	1	0.33216
1	0.332204	1	0.332204	1	0.332204	1	0.332182	1	0.332182
1	0.332226	1	0.332226	1	0.332226	1	0.332204	1	0.332204
1	0.332248	1	0.332248	1	0.332248	1	0.332226	1	0.332226
1	0.33227	1	0.33227	1	0.33227	1	0.332248	1	0.332248
1	0.332292	1	0.332292	1	0.332292	1	0.33227	1	0.33227
1	0.332314	1	0.332314	1	0.332314	1	0.332292	1	0.332292
1	0.332337	1	0.332337	1	0.332337	1	0.332314	1	0.332314
1	0.332359	1	0.332359	1	0.332359	1	0.332337	1	0.332337
1	0.332381	1	0.332381	1	0.332381	1	0.332359	1	0.332359
1	0.332403	1	0.332403	1	0.332403	1	0.332381	1	0.332381
1	0.332425	1	0.332425	1	0.332425	1	0.332403	1	0.332403
1	0.332447	1	0.332447	1	0.332447	1	0.332425	1	0.332425
1	0.332469	1	0.332469	1	0.332469	1	0.332447	1	0.332447
1	0.332491	1	0.332491	1	0.332491	1	0.332469	1	0.332469
1	0.332513	1	0.332513	1	0.332513	1	0.332491	1	0.332491
1	0.332535	1	0.332535	1	0.332535	1	0.332513	1	0.332513
1	0.332558	1	0.332558	1	0.332558	1	0.332535	1	0.332535
1	0.33258	1	0.33258	1	0.33258	1	0.332558	1	0.332558
1	0.332602	1	0.332602	1	0.332602	1	0.33258	1	0.33258
1	0.332624	1	0.332624	1	0.332624	1	0.332602	1	0.332602
1	0.332646	1	0.332646	1	0.332646	1	0.332624	1	0.332646
1	0.332668	1	0.332668	1	0.332668	1	0.332646	1	0.332668
1	0.33269	1	0.33269	1	0.33269	1	0.332668	1	0.33269
1	0.332712	1	0.332712	1	0.332712	1	0.33269	1	0.332712
1	0.332735	1	0.332735	1	0.332735	1	0.332712	1	0.332735
1	0.332757	1	0.332757	1	0.332757	1	0.332735	1	0.332757
1	0.332779	1	0.332779	1	0.332779	1	0.332757	1	0.332779
1	0.332801	1	0.332801	1	0.332801	1	0.332779	1	0.332801
1	0.332823	1	0.332823	1	0.332823	1	0.332801	1	0.332823
1	0.332845	1	0.332845	1	0.332845	1	0.332823	1	0.332845
1	0.332867	1	0.332867	1	0.332867	1	0.332845	1	0.332867
1	0.33289	1	0.33289	1	0.33289	1	0.332867	1	0.33289
1	0.332912	1	0.332912	1	0.332912	1	0.33289	1	0.332912
1	0.332934	1	0.332934	1	0.332934	1	0.332912	1	0.332934
1	0.332956	1	0.332956	1	0.332956	1	0.332934	1	0.332956
1	0.332978	1	0.332978	1	0.332978	1	0.332956	1	0.332978
1	0.333	1	0.333	1	0.333	1	0.332978	1	0.333
1	0.333023	1	0.333023	1	0.333023	1	0.333	1	0.333023
1	0.333045	1	0.333045	1	0.333045	1	0.333023	1	0.333045
1	0.333067	1	0.333067	1	0.333067	1	0.333045	1	0.333067
1	0.333089	1	0.333089	1	0.333089	1	0.333067	1	0.333089
1	0.333111	1	0.333111	1	0.333111	1	0.333089	1	0.333111
1	0.333133	1	0.333133	1	0.333133	1	0.333111	1	0.333133
1	0.333156	1	0.333156	1	0.333156	1	0.333133	1	0.333156
1	0.333178	1	0.333178	1	0.333178	1	0.333156	1	0.333178
1	0.3332	1	0.3332	1	0.3332	1	0.333178	1	0.3332
1	0.333222	1	0.333222	1	0.333222	1	0.3332	1	0.333222
1	0.333244	1	0.333244	1	0.333244	1	0.333222	1	0.333244
1	0.333267	1	0.333267	1	0.333267	1	0.333244	1	0.333267
1	0.333289	1	0.333289	1	0.333289	1	0.333267	1	0.333289
1	0.333311	1	0.333311	1	0.333311	1	0.333289	1	0.333311
1	0.333333	1	0.333333	1	0.333333	1	0.333311	1	0.333333
1	0.333356	1	0.333356	1	0.333356	1	0.333333	1	0.333356
1	0.333378	1	0.333378	1	0.333378	1	0.333356	1	0.333378
1	0.3334	1	0.3334	1	0.3334	1	0.333378	1	0.3334
1	0.333422	1	0.333422	1	0.333422	1	0.3334	1	0.333422
1	0.333444	1	0.333444	1	0.333444	1	0.333422	1	0.333444
1	0.333467	1	0.333467	1	0.333467	1	0.333444	1	0.333467
1	0.333489	1	0.333489	1	0.333489	1	0.333467	1	0.333489
1	0.333511	1	0.333511	1	0.333511	1	0.333489	1	0.333511
1	0.333533	1	0.333533	1	0.333533	1	0.333511	1	0.333533
1	0.333556	1	0.333556	1	0.333556	1	0.333533	1	0.333556
1	0.333578	1	0.333578	1	0.333578	1	0.333556	1	0.333578
1	0.3336	1	0.3336	1	0.3336	1	0.333578	1	0.3336
1	0.333622	1	0.333622	1	0.333622	1	0.3336	1	0.333622
1	0.333645	1	0.333645	1	0.333645	1	0.333622	1	0.333645
1	0.333667	1	0.333667	1	0.333667	1	0.333645	1	0.333667
1	0.333689	1	0.333689	1	0.333689	1	0.333667	1	0.333689
1	0.333711	1	0.333711	1	0.333711	1	0.333689	1	0.333711
1	0.333734	1	0.333734	1	0.333734	1	0.333711	1	0.333734
1	0.333756	1	0.333756	1	0.333756	1	0.333734	1	0.333756
1	0.333778	1	0.333778	1	0.333778	1	0.333756	1	0.333778
1	0.333801	1	0.333801	1	0.333801	1	0.333778	1	0.333801
1	0.333823	1	0.333823	1	0.333823	1	0.333801	1	0.333823
1	0.333845	1	0.333845	1	0.333845	1	0.333823	1	0.333845
1	0.333867	1	0.333867	1	0.333867	1	0.333845	1	0.333867
1	0.33389	1	0.33389	1	0.33389	1	0.333867	1	0.33389
1	0.333912	1	0.333912	1	0.333912	1	0.33389	1	0.333912
1	0.333934	1	0.333934	1	0.333934	1	0.333912	1	0.333934
1	0.333957	1	0.333957	1	0.333957	1	0.333934	1	0.333957
1	0.333979	1	0.333979	1	0.333979	1	0.333957	1	0.333979
1	0.334001	1	0.334001	1	0.334001	1	0.333979	1	0.334001
1	0.334024	1	0.334024	1	0.334024	1	0.334001	1	0.334024
1	0.334046	1	0.334046	1	0.334046	1	0.334024	1	0.334046
1	0.334068	1	0.334068	1	0.334068	1	0.334046	1	0.334068
1	0.33409	1	0.33409	1	0.33409	1	0.334068	1	0.33409
1	0.334113	1	0.334113	1	0.334113	1	0.33409	1	0.334113
1	0.334135	1	0.334135	1	0.334135	1	0.334113	1	0.334135
1	0.334157	1	0.334157	1	0.334157	1	0.334135	1	0.334157
1	0.33418	1	0.33418	1	0.33418	1	0.334157	1	0.33418
1	0.334202	1	0.334202	1	0.334202	1	0.33418	1	0.334202
1	0.334224	1	0.334224	1	0.334224	1	0.334202	1	0.334224
1	0.334247	1	0.334247	1	0.334247	1	0.334224	1	0.334247
1	0.334269	1	0.334269	1	0.334269	1	0.334247	1	0.334269
1	0.334291	1	0.334291	1	0.334291	1	0.334269	1	0.334291
1	0.334314	1	0.334314	1	0.334314	1	0.334291	1	0.334314
1	0.334336	1	0.334336	1	0.334336	1	0.334314	1	0.334336
1	0.334358	1	0.334358	1	0.334358	1	0.334336	1	0.334358
1	0.334381	1	0.334381	1	0.334381	1	0.334358	1	0.334381
1	0.334403	1	0.334403	1	0.334403	1	0.334381	1	0.334403
1	0.334426	1	0.334426	1	0.334426	1	0.334403	1	0.334426
1	0.334448	1	0.334448	1	0.334448	1	0.334426	1	0.334448
1	0.33447	1	0.33447	1	0.33447	1	0.334448	1	0.33447
1	0.334493	1	0.334493	1	0.334493	1	0.33447	1	0.334493
1	0.334515	1	0.334515	1	0.334515	1	0.334493	1	0.334515
1	0.334537	1	0.334537	1	0.334537	1	0.334515	1	0.334537
1	0.33456	1	0.33456	1	0.33456	1	0.334537	1	0.33456
1	0.334582	1	0.334582	1	0.334582	1	0.33456	1	0.334582
1	0.334605	1	0.334605	1	0.334605	1	0.334582	1	0.334605
1	0.334627	1	0.334627	1	0.334627	1	0.334605	1	0.334627
1	0.334649	1	0.334649	1	0.334649	1	0.334627	1	0.334649
1	0.334672	1	0.334672	1	0.334672	1	0.334649	1	0.334672
1	0.334694	1	0.334694	1	0.334694	1	0.334672	1	0.334694
1	0.334717	1	0.334717	1	0.334717	1	0.334694	1	0.334717
1	0.334739	1	0.334739	1	0.334739	1	0.334717	1	0.334739
1	0.334761	1	0.334761	1	0.334761	1	0.334739	1	0.334761
1	0.334784	1	0.334784	1	0.334784	1	0.334761	1	0.334784
1	0.334806	1	0.334806	1	0.334806	1	0.334784	1	0.334806
1	0.334829	1	0.334829	1	0.334829	1	0.334806	1	0.334829
1	0.334851	1	0.334851	1	0.334851	1	0.334829	1	0.334851
1	0.334873	1	0.334873	1	0.334873	1	0.334851	1	0.334873
1	0.334896	1	0.334896	1	0.334896	1	0.334873	1	0.334896
1	0.334918	1	0.334918	1	0.334918	1	0.334896	1	0.334918
1	0.334941	1	0.334941	1	0.334941	1	0.334918	1	0.334941
1	0.334963	1	0.334963	1	0.334963	1	0.334941	1	0.334963
1	0.334986	1	0.334986	1	0.334986	1	0.334963	1	0.334986
1	0.335008	1	0.335008	1	0.335008	1	0.334986	1	0.335008
1	0.33503	1	0.33503	1	0.33503	1	0.335008	1	0.33503
1	0.335053	1	0.335053	1	0.335053	1	0.33503	1	0.335053
1	0.335075	1	0.335075	1	0.335075	1	0.335053	1	0.335075
1	0.335098	1	0.335098	1	0.335098	1	0.335075	1	0.335098
1	0.33512	1	0.33512	1	0.33512	1	0.335098	1	0.33512
1	0.335143	1	0.335143	1	0.335143	1	0.33512	1	0.335143
1	0.335165	1	0.335165	1	0.335165	1	0.335143	1	0.335165
1	0.335188	1	0.335188	1	0.335188	1	0.335165	1	0.335188
1	0.33521	1	0.33521	1	0.33521	1	0.335188	1	0.33521
1	0.335233	1	0.335233	1	0.335233	1	0.33521	1	0.335233
1	0.335255	1	0.335255	1	0.335255	1	0.335233	1	0.335255
1	0.335278	1	0.335278	1	0.335278	1	0.335255	1	0.335278
1	0.3353	1	0.3353	1	0.3353	1	0.335278	1	0.3353
1	0.335323	1	0.335323	1	0.335323	1	0.3353	1	0.335323
1	0.335345	1	0.335345	1	0.335345	1	0.335323	1	0.335345
1	0.335367	1	0.335367	1	0.335367	1	0.335345	1	0.335367
1	0.33539	1	0.33539	1	0.33539	1	0.335367	1	0.33539
1	0.335412	1	0.335412	1	0.335412	1	0.33539	1	0.335412
1	0.335435	1	0.335435	1	0.335435	1	0.335412	1	0.335435
1	0.335457	1	0.335457	1	0.335457	1	0.335435	1	0.335457
1	0.33548	1	0.33548	1	0.33548	1	0.335457	1	0.33548
1	0.335502	1	0.335502	1	0.335502	1	0.33548	1	0.335502
1	0.335525	1	0.335525	1	0.335525	1	0.335502	1	0.335525
1	0.335548	1	0.335548	1	0.335548	1	0.335525	1	0.335548
1	0.33557	1	0.33557	1	0.33557	1	0.335548	1	0.33557
1	0.335593	1	0.335593	1	0.335593	1	0.33557	1	0.335593
1	0.335615	1	0.335615	1	0.335615	1	0.335593	1	0.335615
1	0.335638	1	0.335638	1	0.335638	1	0.335615	1	0.335638
1	0.33566	1	0.33566	1	0.33566	1	0.335638	1	0.33566
1	0.335683	1	0.335683	1	0.335683	1	0.33566	1	0.335683
1	0.335705	1	0.335705	1	0.335705	1	0.335683	1	0.335705
1	0.335728	1	0.335728	1	0.335728	1	0.335705	1	0.335728
1	0.33575	1	0.33575	1	0.33575	1	0.335728	1	0.33575
1	0.335773	1	0.335773	1	0.335773	1	0.33575	1	0.335773
1	0.335795	1	0.335795	1	0.335795	1	0.335773	1	0.335795
1	0.335818	1	0.335818	1	0.335818	1	0.335795	1	0.335818
1	0.33584	1	0.33584	1	0.33584	1	0.335818	1	0.33584
1	0.335863	1	0.335863	1	0.335863	1	0.33584	1	0.335863
1	0.335886	1	0.335886	1	0.335886	1	0.335863	1	0.335886
1	0.335908	1	0.335908	1	0.335908	1	0.335886	1	0.335908
1	0.335931	1	0.335931	1	0.335931	1	0.335908	1	0.335931
1	0.335953	1	0.335953	1	0.335953	1	0.335931	1	0.335953
1	0.335976	1	0.335976	1	0.335976	1	0.335953	1	0.335976
1	0.335998	1	0.335998	1	0.335998	1	0.335976	1	0.335998
1	0.336021	1	0.336021	1	0.336021	1	0.335998	1	0.336021
1	0.336044	1	0.336044	1	0.336044	1	0.336021	1	0.336044
1	0.336066	1	0.336066	1	0.336066	1	0.336044	1	0.336066
1	0.336089	1	0.336089	1	0.336089	1	0.336066	1	0.336089
1	0.336111	1	0.336111	1	0.336111	1	0.336089	1	0.336111
1	0.336134	1	0.336134	1	0.336134	1	0.336111	1	0.336134
1	0.336156	1	0.336156	1	0.336156	1	0.336134	1	0.336156
1	0.336179	1	0.336179	1	0.336179	1	0.336156	1	0.336179
1	0.336202	1	0.336202	1	0.336202	1	0.336179	1	0.336202
1	0.336224	1	0.336224	1	0.336224	1	0.336202	1	0.336224
1	0.336247	1	0.336247	1	0.336247	1	0.336224	1	0.336247
1	0.336269	1	0.336269	1	0.336269	1	0.336247	1	0.336269
1	0.336292	1	0.336292	1	0.336292	1	0.336269	1	0.336292
1	0.336315	1	0.336315	1	0.336315	1	0.336292	1	0.336315
1	0.336337	1	0.336337	1	0.336337	1	0.336315	1	0.336337
1	0.33636	1	0.33636	1	0.33636	1	0.336337	1	0.33636
1	0.336383	1	0.336383	1	0.336383	1	0.33636	1	0.336383
1	0.336405	1	0.336405	1	0.336405	1	0.336383	1	0.336405
1	0.336428	1	0.336428	1	0.336428	1	0.336405	1	0.336428
1	0.33645	1	0.33645	1	0.33645	1	0.336428	1	0.33645
1	0.336473	1	0.336473	1	0.336473	1	0.33645	1	0.336473
1	0.336496	1	0.336496	1	0.336496	1	0.336473	1	0.336496
1	0.336518	1	0.336518	1	0.336518	1	0.336496	1	0.336518
1	0.336541	1	0.336541	1	0.336541	1	0.336518	1	0.336541
1	0.336564	1	0.336564	1	0.336564	1	0.336541	1	0.336564
1	0.336586	1	0.336586	1	0.336586	1	0.336564	1	0.336586
1	0.336609	1	0.336609	1	0.336609	1	0.336586	1	0.336609
1	0.336632	1	0.336632	1	0.336632	1	0.336609	1	0.336632
1	0.336654	1	0.336654	1	0.336654	1	0.336632	1	0.336654
1	0.336677	1	0.336677	1	0.336677	1	0.336654	1	0.336677
1	0.3367	1	0.3367	1	0.3367	1	0.336677	1	0.3367
1	0.336722	1	0.336722	1	0.336722	1	0.3367	1	0.336722
1	0.336745	1	0.336745	1	0.336745	1	0.336722	1	0.336745
1	0.336768	1	0.336768	1	0.336768	1	0.336745	1	0.336768
1	0.33679	1	0.33679	1	0.33679	1	0.336768	1	0.33679
1	0.336813	1	0.336813	1	0.336813	1	0.33679	1	0.336813
1	0.336836	1	0.336836	1	0.336836	1	0.336813	1	0.336836
1	0.336858	1	0.336858	1	0.336858	1	0.336836	1	0.336858
1	0.336881	1	0.336881	1	0.336881	1	0.336858	1	0.336881
1	0.336904	1	0.336904	1	0.336904	1	0.336881	1	0.336904
1	0.336926	1	0.336926	1	0.336926	1	0.336904	1	0.336926
1	0.336949	1	0.336949	1	0.336949	1	0.336926	1	0.336949
1	0.336972	1	0.336972	1	0.336972	1	0.336949	1	0.336972
1	0.336995	1	0.336995	1	0.336995	1	0.336972	1	0.336995
1	0.337017	1	0.337017	1	0.337017	1	0.336995	1	0.337017
1	0.33704	1	0.33704	1	0.33704	1	0.337017	1	0.33704
1	0.337063	1	0.337063	1	0.337063	1	0.33704	1	0.337063
1	0.337085	1	0.337085	1	0.337085	1	0.337063	1	0.337085
1	0.337108	1	0.337108	1	0.337108	1	0.337085	1	0.337108
1	0.337131	1	0.337131	1	0.337131	1	0.337108	1	0.337131
1	0.337154	1	0.337154	1	0.337154	1	0.337131	1	0.337154
1	0.337176	1	0.337176	1	0.337176	1	0.337154	1	0.337176
1	0.337199	1	0.337199	1	0.337199	1	0.337176	1	0.337199
1	0.337222	1	0.337222	1	0.337222	1	0.337199	1	0.337222
1	0.337245	1	0.337245	1	0.337245	1	0.337222	1	0.337245
1	0.337267	1	0.337267	1	0.337267	1	0.337245	1	0.337267
1	0.33729	1	0.33729	1	0.33729	1	0.337267	1	0.33729
1	0.337313	1	0.337313	1	0.337313	1	0.33729	1	0.337313
1	0.337336	1	0.337336	1	0.337336	1	0.337313	1	0.337336
1	0.337358	1	0.337358	1	0.337358	1	0.337336	1	0.337358
1	0.337381	1	0.337381	1	0.337381	1	0.337358	1	0.337381
1	0.337404	1	0.337404	1	0.337404	1	0.337381	1	0.337404
1	0.337427	1	0.337427	1	0.337427	1	0.337404	1	0.337427
1	0.337449	1	0.337449	1	0.337449	1	0.337427	1	0.337449
1	0.337472	1	0.337472	1	0.337472	1	0.337449	1	0.337472
1	0.337495	1	0.337495	1	0.337495	1	0.337472	1	0.337495
1	0.337518	1	0.337518	1	0.337518	1	0.337495	1	0.337518
1	0.33754	1	0.33754	1	0.33754	1	0.337518	1	0.33754
1	0.337563	1	0.337563	1	0.337563	1	0.33754	1	0.337563
1	0.337586	1	0.337586	1	0.337586	1	0.337563	1	0.337586
1	0.337609	1	0.337609	1	0.337609	1	0.337586	1	0.337609
1	0.337632	1	0.337632	1	0.337632	1	0.337609	1	0.337632
1	0.337654	1	0.337654	1	0.337654	1	0.337632	1	0.337654
1	0.337677	1	0.337677	1	0.337677	1	0.337654	1	0.337677
1	0.3377	1	0.3377	1	0.3377	1	0.337677	1	0.3377
1	0.337723	1	0.337723	1	0.337723	1	0.3377	1	0.337723
1	0.337746	1	0.337746	1	0.337746	1	0.337723	1	0.337746
1	0.337768	1	0.337768	1	0.337768	1	0.337746	1	0.337768
1	0.337791	1	0.337791	1	0.337791	1	0.337768	1	0.337791
1	0.337814	1	0.337814	1	0.337814	1	0.337791	1	0.337814
1	0.337837	1	0.337837	1	0.337837	1	0.337814	1	0.337837
1	0.33786	1	0.33786	1	0.33786	1	0.337837	1	0.33786
1	0.337883	1	0.337883	1	0.337883	1	0.33786	1	0.337883
1	0.337905	1	0.337905	1	0.337905	1	0.337883	1	0.337905
1	0.337928	1	0.337928	1	0.337928	1	0.337905	1	0.337928
1	0.337951	1	0.337951	1	0.337951	1	0.337928	1	0.337951
1	0.337974	1	0.337974	1	0.337974	1	0.337951	1	0.337974
1	0.337997	1	0.337997	1	0.337997	1	0.337974	1	0.337997
1	0.33802	1	0.33802	1	0.33802	1	0.337997	1	0.33802
1	0.338042	1	0.338042	1	0.338042	1	0.33802	1	0.338042
1	0.338065	1	0.338065	1	0.338065	1	0.338042	1	0.338065
1	0.338088	1	0.338088	1	0.338088	1	0.338065	1	0.338088
1	0.338111	1	0.338111	1	0.338111	1	0.338088	1	0.338111
1	0.338134	1	0.338134	1	0.338134	1	0.338111	1	0.338134
1	0.338157	1	0.338157	1	0.338157	1	0.338134	1	0.338157
1	0.33818	1	0.33818	1	0.33818	1	0.338157	1	0.33818
1	0.338202	1	0.338202	1	0.338202	1	0.33818	1	0.338202
1	0.338225	1	0.338225	1	0.338225	1	0.338202	1	0.338225
1	0.338248	1	0.338248	1	0.338248	1	0.338225	1	0.338248
1	0.338271	1	0.338271	1	0.338271	1	0.338248	1	0.338271
1	0.338294	1	0.338294	1	0.338294	1	0.338271	1	0.338294
1	0.338317	1	0.338317	1	0.338317	1	0.338294	1	0.338317
1	0.33834	1	0.33834	1	0.33834	1	0.338317	1	0.33834
1	0.338363	1	0.338363	1	0.338363	1	0.33834	1	0.338363
1	0.338386	1	0.338386	1	0.338386	1	0.338363	1	0.338386
1	0.338408	1	0.338408	1	0.338408	1	0.338386	1	0.338408
1	0.338431	1	0.338431	1	0.338431	1	0.338408	1	0.338431
1	0.338454	1	0.338454	1	0.338454	1	0.338431	1	0.338454
1	0.338477	1	0.338477	1	0.338477	1	0.338454	1	0.338477
1	0.3385	1	0.3385	1	0.3385	1	0.338477	1	0.3385
1	0.338523	1	0.338523	1	0.338523	1	0.3385	1	0.338523
1	0.338546	1	0.338546	1	0.338546	1	0.338523	1	0.338546
1	0.338569	1	0.338569	1	0.338569	1	0.338546	1	0.338569
1	0.338592	1	0.338592	1	0.338592	1	0.338569	1	0.338592
1	0.338615	1	0.338615	1	0.338615	1	0.338592	1	0.338615
1	0.338638	1	0.338638	1	0.338638	1	0.338615	1	0.338638
1	0.338661	1	0.338661	1	0.338661	1	0.338638	1	0.338661
1	0.338683	1	0.338683	1	0.338683	1	0.338661	1	0.338683
1	0.338706	1	0.338706	1	0.338706	1	0.338683	1	0.338706
1	0.338729	1	0.338729	1	0.338729	1	0.338706	1	0.338729
1	0.338752	1	0.338752	1	0.338752	1	0.338729	1	0.338752
1	0.338775	1	0.338775	1	0.338775	1	0.338752	1	0.338775
1	0.338798	1	0.338798	1	0.338798	1	0.338775	1	0.338798
1	0.338821	1	0.338821	1	0.338821	1	0.338798	1	0.338821
1	0.338844	1	0.338844	1	0.338844	1	0.338821	1	0.338844
1	0.338867	1	0.338867	1	0.338867	1	0.338844	1	0.338867
1	0.33889	1	0.33889	1	0.33889	1	0.338867	1	0.33889
1	0.338913	1	0.338913	1	0.338913	1	0.33889	1	0.338913
1	0.338936	1	0.338936	1	0.338936	1	0.338913	1	0.338936
1	0.338959	1	0.338959	1	0.338959	1	0.338936	1	0.338959
1	0.338982	1	0.338982	1	0.338982	1	0.338959	1	0.338982
1	0.339005	1	0.339005	1	0.339005	1	0.338982	1	0.339005
1	0.339028	1	0.339028	1	0.339028	1	0.339005	1	0.339028
1	0.339051	1	0.339051	1	0.339051	1	0.339028	1	0.339051
1	0.339074	1	0.339074	1	0.339074	1	0.339051	1	0.339074
1	0.339097	1	0.339097	1	0.339097	1	0.339074	1	0.339097
1	0.33912	1	0.33912	1	0.33912	1	0.339097	1	0.33912
1	0.339143	1	0.339143	1	0.339143	1	0.33912	1	0.339143
1	0.339166	1	0.339166	1	0.339166	1	0.339143	1	0.339166
1	0.339189	1	0.339189	1	0.339189	1	0.339166	1	0.339189
1	0.339212	1	0.339212	1	0.339212	1	0.339189	1	0.339212
1	0.339235	1	0.339235	1	0.339235	1	0.339212	1	0.339235
1	0.339258	1	0.339258	1	0.339258	1	0.339235	1	0.339258
1	0.339281	1	0.339281	1	0.339281	1	0.339258	1	0.339281
1	0.339304	1	0.339304	1	0.339304	1	0.339281	1	0.339304
1	0.339327	1	0.339327	1	0.339327	1	0.339304	1	0.339327
1	0.33935	1	0.33935	1	0.33935	1	0.339327	1	0.33935
1	0.339373	1	0.339373	1	0.339373	1	0.33935	1	0.339373
1	0.339396	1	0.339396	1	0.339396	1	0.339373	1	0.339396
1	0.339419	1	0.339419	1	0.339419	1	0.339396	1	0.339419
1	0.339442	1	0.339442	1	0.339442	1	0.339419	1	0.339442
1	0.339465	1	0.339465	1	0.339465	1	0.339442	1	0.339465
1	0.339488	1	0.339488	1	0.339488	1	0.339465	1	0.339488
1	0.339511	1	0.339511	1	0.339511	1	0.339488	1	0.339511
1	0.339534	1	0.339534	1	0.339534	1	0.339511	1	0.339534
1	0.339557	1	0.339557	1	0.339557	1	0.339534	1	0.339557
1	0.33958	1	0.33958	1	0.33958	1	0.339557	1	0.33958
1	0.339603	1	0.339603	1	0.339603	1	0.33958	1	0.339603
1	0.339626	1	0.339626	1	0.339626	1	0.339603	1	0.339626
1	0.33965	1	0.33965	1	0.33965	1	0.339626	1	0.33965
1	0.339673	1	0.339673	1	0.339673	1	0.33965	1	0.339673
1	0.339696	1	0.339696	1	0.339696	1	0.339673	1	0.339696
1	0.339719	1	0.339719	1	0.339719	1	0.339696	1	0.339719
1	0.339742	1	0.339742	1	0.339742	1	0.339719	1	0.339742
1	0.339765	1	0.339765	1	0.339765	1	0.339742	1	0.339765
1	0.339788	1	0.339788	1	0.339788	1	0.339765	1	0.339788
1	0.339811	1	0.339811	1	0.339811	1	0.339788	1	0.339811
1	0.339834	1	0.339834	1	0.339834	1	0.339811	1	0.339834
1	0.339857	1	0.339857	1	0.339857	1	0.339834	1	0.339857
1	0.33988	1	0.33988	1	0.33988	1	0.339857	1	0.33988
1	0.339903	1	0.339903	1	0.339903	1	0.33988	1	0.339903
1	0.339927	1	0.339927	1	0.339927	1	0.339903	1	0.339927
1	0.33995	1	0.33995	1	0.33995	1	0.339927	1	0.33995
1	0.339973	1	0.339973	1	0.339973	1	0.33995	1	0.339973
1	0.339996	1	0.339996	1	0.339996	1	0.339973	1	0.339996
1	0.340019	1	0.340019	1	0.340019	1	0.339996	1	0.340019
1	0.340042	1	0.340042	1	0.340042	1	0.340019	1	0.340042
1	0.340065	1	0.340065	1	0.340065	1	0.340042	1	0.340065
1	0.340088	1	0.340088	1	0.340088	1	0.340065	1	0.340088
1	0.340112	1	0.340112	1	0.340112	1	0.340088	1	0.340112
1	0.340135	1	0.340135	1	0.340135	1	0.340112	1	0.340135
1	0.340158	1	0.340158	1	0.340158	1	0.340135	1	0.340158
1	0.340181	1	0.340181	1	0.340181	1	0.340158	1	0.340181
1	0.340204	1	0.340204	1	0.340204	1	0.340181	1	0.340204
1	0.340227	1	0.340227	1	0.340227	1	0.340204	1	0.340227
1	0.34025	1	0.34025	1	0.34025	1	0.340227	1	0.34025
1	0.340274	1	0.340274	1	0.340274	1	0.34025	1	0.340274
1	0.340297	1	0.340297	1	0.340297	1	0.340274	1	0.340297
1	0.34032	1	0.34032	1	0.34032	1	0.340297	1	0.34032
1	0.340343	1	0.340343	1	0.340343	1	0.34032	1	0.340343
1	0.340366	1	0.340366	1	0.340366	1	0.340343	1	0.340366
1	0.340389	1	0.340389	1	0.340389	1	0.340366	1	0.340389
1	0.340412	1	0.340412	1	0.340412	1	0.340389	1	0.340412
1	0.340436	1	0.340436	1	0.340436	1	0.340412	1	0.340436
1	0.340459	1	0.340459	1	0.340459	1	0.340436	1	0.340459
1	0.340482	1	0.340482	1	0.340482	1	0.340459	1	0.340482
1	0.340505	1	0.340505	1	0.340505	1	0.340482	1	0.340505
1	0.340528	1	0.340528	1	0.340528	1	0.340505	1	0.340528
1	0.340552	1	0.340552	1	0.340552	1	0.340528	1	0.340552
1	0.340575	1	0.340575	1	0.340575	1	0.340552	1	0.340575
1	0.340598	1	0.340598	1	0.340598	1	0.340575	1	0.340598
1	0.340621	1	0.340621	1	0.340621	1	0.340598	1	0.340621
1	0.340644	1	0.340644	1	0.340644	1	0.340621	1	0.340644
1	0.340668	1	0.340668	1	0.340668	1	0.340644	1	0.340668
1	0.340691	1	0.340691	1	0.340691	1	0.340668	1	0.340691
1	0.340714	1	0.340714	1	0.340714	1	0.340691	1	0.340714
1	0.340737	1	0.340737	1	0.340737	1	0.340714	1	0.340737
1	0.34076	1	0.34076	1	0.34076	1	0.340737	1	0.34076
1	0.340784	1	0.340784	1	0.340784	1	0.34076	1	0.340784
1	0.340807	1	0.340807	1	0.340807	1	0.340784	1	0.340807
1	0.34083	1	0.34083	1	0.34083	1	0.340807	1	0.34083
1	0.340853	1	0.340853	1	0.340853	1	0.34083	1	0.340853
1	0.340877	1	0.340877	1	0.340877	1	0.340853	1	0.340877
1	0.3409	1	0.3409	1	0.3409	1	0.340877	1	0.3409
1	0.340923	1	0.340923	1	0.340923	1	0.3409	1	0.340923
1	0.340946	1	0.340946	1	0.340946	1	0.340923	1	0.340946
1	0.34097	1	0.34097	1	0.34097	1	0.340946	1	0.34097
1	0.340993	1	0.340993	1	0.340993	1	0.34097	1	0.340993
1	0.341016	1	0.341016	1	0.341016	1	0.340993	1	0.341016
1	0.341039	1	0.341039	1	0.341039	1	0.341016	1	0.341039
1	0.341063	1	0.341063	1	0.341063	1	0.341039	1	0.341063
1	0.341086	1	0.341086	1	0.341086	1	0.341063	1	0.341086
1	0.341109	1	0.341109	1	0.341109	1	0.341086	1	0.341109
1	0.341132	1	0.341132	1	0.341132	1	0.341109	1	0.341132
1	0.341156	1	0.341156	1	0.341156	1	0.341132	1	0.341156
1	0.341179	1	0.341179	1	0.341179	1	0.341156	1	0.341179
1	0.341202	1	0.341202	1	0.341202	1	0.341179	1	0.341202
1	0.341225	1	0.341225	1	0.341225	1	0.341202	1	0.341225
1	0.341249	1	0.341249	1	0.341249	1	0.341225	1	0.341249
1	0.341272	1	0.341272	1	0.341272	1	0.341249	1	0.341272
1	0.341295	1	0.341295	1	0.341295	1	0.341272	1	0.341295
1	0.341319	1	0.341319	1	0.341319	1	0.341295	1	0.341319
1	0.341342	1	0.341342	1	0.341342	1	0.341319	1	0.341342
1	0.341365	1	0.341365	1	0.341365	1	0.341342	1	0.341365
1	0.341388	1	0.341388	1	0.341388	1	0.341365	1	0.341388
1	0.341412	1	0.341412	1	0.341412	1	0.341388	1	0.341412
1	0.341435	1	0.341435	1	0.341435	1	0.341412	1	0.341435
1	0.341458	1	0.341458	1	0.341458	1	0.341435	1	0.341458
1	0.341482	1	0.341482	1	0.341482	1	0.341458	1	0.341482
1	0.341505	1	0.341505	1	0.341505	1	0.341482	1	0.341505
1	0.341528	1	0.341528	1	0.341528	1	0.341505	1	0.341528
1	0.341552	1	0.341552	1	0.341552	1	0.341528	1	0.341552
1	0.341575	1	0.341575	1	0.341575	1	0.341552	1	0.341575
1	0.341598	1	0.341598	1	0.341598	1	0.341575	1	0.341598
1	0.341622	1	0.341622	1	0.341622	1	0.341598	1	0.341622
1	0.341645	1	0.341645	1	0.341645	1	0.341622	1	0.341645
1	0.341668	1	0.341668	1	0.341668	1	0.341645	1	0.341668
1	0.341692	1	0.341692	1	0.341692	1	0.341668	1	0.341692
1	0.341715	1	0.341715	1	0.341715	1	0.341692	1	0.341715
1	0.341738	1	0.341738	1	0.341738	1	0.341715	1	0.341738
1	0.341762	1	0.341762	1	0.341762	1	0.341738	1	0.341762
1	0.341785	1	0.341785	1	0.341785	1	0.341762	1	0.341785
1	0.341808	1	0.341808	1	0.341808	1	0.341785	1	0.341808
1	0.341832	1	0.341832	1	0.341832	1	0.341808	1	0.341832
1	0.341855	1	0.341855	1	0.341855	1	0.341832	1	0.341855
1	0.341879	1	0.341879	1	0.341879	1	0.341855	1	0.341879
1	0.341902	1	0.341902	1	0.341902	1	0.341879	1	0.341902
1	0.341925	1	0.341925	1	0.341925	1	0.341902	1	0.341925
1	0.341949	1	0.341949	1	0.341949	1	0.341925	1	0.341949
1	0.341972	1	0.341972	1	0.341972	1	0.341949	1	0.341972
1	0.341995	1	0.341995	1	0.341995	1	0.341972	1	0.341995
1	0.342019	1	0.342019	1	0.342019	1	0.341995	1	0.342019
1	0.342042	1	0.342042	1	0.342042	1	0.342019	1	0.342042
1	0.342066	1	0.342066	1	0.342066	1	0.342042	1	0.342066
1	0.342089	1	0.342089	1	0.342089	1	0.342066	1	0.342089
1	0.342112	1	0.342112	1	0.342112	1	0.342089	1	0.342112
1	0.342136	1	0.342136	1	0.342136	1	0.342112	1	0.342136
1	0.342159	1	0.342159	1	0.342159	1	0.342136	1	0.342159
1	0.342183	1	0.342183	1	0.342183	1	0.342159	1	0.342183
1	0.342206	1	0.342206	1	0.342206	1	0.342183	1	0.342206
1	0.34223	1	0.34223	1	0.34223	1	0.342206	1	0.34223
1	0.342253	1	0.342253	1	0.342253	1	0.34223	1	0.342253
1	0.342276	1	0.342276	1	0.342276	1	0.342253	1	0.342276
1	0.3423	1	0.3423	1	0.3423	1	0.342276	1	0.3423
1	0.342323	1	0.342323	1	0.342323	1	0.3423	1	0.342323
1	0.342347	1	0.342347	1	0.342347	1	0.342323	1	0.342347
1	0.34237	1	0.34237	1	0.34237	1	0.342347	1	0.34237
1	0.342394	1	0.342394	1	0.342394	1	0.34237	1	0.342394
1	0.342417	1	0.342417	1	0.342417	1	0.342394	1	0.342417
1	0.34244	1	0.34244	1	0.34244	1	0.342417	1	0.34244
1	0.342464	1	0.342464	1	0.342464	1	0.34244	1	0.342464
1	0.342487	1	0.342487	1	0.342487	1	0.342464	1	0.342487
1	0.342511	1	0.342511	1	0.342511	1	0.342487	1	0.342511
1	0.342534	1	0.342534	1	0.342534	1	0.342511	1	0.342534
1	0.342558	1	0.342558	1	0.342558	1	0.342534	1	0.342558
1	0.342581	1	0.342581	1	0.342581	1	0.342558	1	0.342581
1	0.342605	1	0.342605	1	0.342605	1	0.342581	1	0.342605
1	0.342628	1	0.342628	1	0.342628	1	0.342605	1	0.342628
1	0.342652	1	0.342652	1	0.342652	1	0.342628	1	0.342652
1	0.342675	1	0.342675	1	0.342675	1	0.342652	1	0.342675
1	0.342699	1	0.342699	1	0.342699	1	0.342675	1	0.342699
1	0.342722	1	0.342722	1	0.342722	1	0.342699	1	0.342722
1	0.342746	1	0.342746	1	0.342746	1	0.342722	1	0.342746
1	0.342769	1	0.342769	1	0.342769	1	0.342746	1	0.342769
1	0.342793	1	0.342793	1	0.342793	1	0.342769	1	0.342793
1	0.342816	1	0.342816	1	0.342816	1	0.342793	1	0.342816
1	0.34284	1	0.34284	1	0.34284	1	0.342816	1	0.34284
1	0.342863	1	0.342863	1	0.342863	1	0.34284	1	0.342863
1	0.342887	1	0.342887	1	0.342887	1	0.342863	1	0.342887
1	0.34291	1	0.34291	1	0.34291	1	0.342887	1	0.34291
1	0.342934	1	0.342934	1	0.342934	1	0.34291	1	0.342934
1	0.342957	1	0.342957	1	0.342957	1	0.342934	1	0.342957
1	0.342981	1	0.342981	1	0.342981	1	0.342957	1	0.342981
1	0.343004	1	0.343004	1	0.343004	1	0.342981	1	0.343004
1	0.343028	1	0.343028	1	0.343028	1	0.343004	1	0.343028
1	0.343051	1	0.343051	1	0.343051	1	0.343028	1	0.343051
1	0.343075	1	0.343075	1	0.343075	1	0.343051	1	0.343075
1	0.343098	1	0.343098	1	0.343098	1	0.343075	1	0.343098
1	0.343122	1	0.343122	1	0.343122	1	0.343098	1	0.343122
1	0.343145	1	0.343145	1	0.343145	1	0.343122	1	0.343145
1	0.343169	1	0.343169	1	0.343169	1	0.343145	1	0.343169
1	0.343192	1	0.343192	1	0.343192	1	0.343169	1	0.343192
1	0.343216	1	0.343216	1	0.343216	1	0.343192	1	0.343216
1	0.34324	1	0.34324	1	0.34324	1	0.343216	1	0.34324
1	0.343263	1	0.343263	1	0.343263	1	0.34324	1	0.343263
1	0.343287	1	0.343287	1	0.343287	1	0.343263	1	0.343287
1	0.34331	1	0.34331	1	0.34331	1	0.343287	1	0.34331
1	0.343334	1	0.343334	1	0.343334	1	0.34331	1	0.343334
1	0.343357	1	0.343357	1	0.343357	1	0.343334	1	0.343357
1	0.343381	1	0.343381	1	0.343381	1	0.343357	1	0.343381
1	0.343405	1	0.343405	1	0.343405	1	0.343381	1	0.343405
1	0.343428	1	0.343428	1	0.343428	1	0.343405	1	0.343428
1	0.343452	1	0.343452	1	0.343452	1	0.343428	1	0.343452
1	0.343475	1	0.343475	1	0.343475	1	0.343452	1	0.343475
1	0.343499	1	0.343499	1	0.343499	1	0.343475	1	0.343499
1	0.343522	1	0.343522	1	0.343522	1	0.343499	1	0.343522
1	0.343546	1	0.343546	1	0.343546	1	0.343522	1	0.343546
1	0.34357	1	0.34357	1	0.34357	1	0.343546	1	0.34357
1	0.343593	1	0.343593	1	0.343593	1	0.34357	1	0.343593
1	0.343617	1	0.343617	1	0.343617	1	0.343593	1	0.343617
1	0.34364	1	0.34364	1	0.34364	1	0.343617	1	0.34364
1	0.343664	1	0.343664	1	0.343664	1	0.34364	1	0.343664
1	0.343688	1	0.343688	1	0.343688	1	0.343664	1	0.343688
1	0.343711	1	0.343711	1	0.343711	1	0.343688	1	0.343711
1	0.343735	1	0.343735	1	0.343735	1	0.343711	1	0.343735
1	0.343759	1	0.343759	1	0.343759	1	0.343735	1	0.343759
1	0.343782	1	0.343782	1	0.343782	1	0.343759	1	0.343782
1	0.343806	1	0.343806	1	0.343806	1	0.343782	1	0.343806
1	0.343829	1	0.343829	1	0.343829	1	0.343806	1	0.343829
1	0.343853	1	0.343853	1	0.343853	1	0.343829	1	0.343853
1	0.343877	1	0.343877	1	0.343877	1	0.343853	1	0.343877
1	0.3439	1	0.3439	1	0.3439	1	0.343877	1	0.3439
1	0.343924	1	0.343924	1	0.343924	1	0.3439	1	0.343924
1	0.343948	1	0.343948	1	0.343948	1	0.343924	1	0.343948
1	0.343971	1	0.343971	1	0.343971	1	0.343948	1	0.343971
1	0.343995	1	0.343995	1	0.343995	1	0.343971	1	0.343995
1	0.344019	1	0.344019	1	0.344019	1	0.343995	1	0.344019
1	0.344042	1	0.344042	1	0.344042	1	0.344019	1	0.344042
1	0.344066	1	0.344066	1	0.344066	1	0.344042	1	0.344066
1	0.34409	1	0.34409	1	0.34409	1	0.344066	1	0.34409
1	0.344113	1	0.344113	1	0.344113	1	0.34409	1	0.344113
1	0.344137	1	0.344137	1	0.344137	1	0.344113	1	0.344137
1	0.344161	1	0.344161	1	0.344161	1	0.344137	1	0.344161
1	0.344184	1	0.344184	1	0.344184	1	0.344161	1	0.344184
1	0.344208	1	0.344208	1	0.344208	1	0.344184	1	0.344208
1	0.344232	1	0.344232	1	0.344232	1	0.344208	1	0.344232
1	0.344256	1	0.344256	1	0.344256	1	0.344232	1	0.344256
1	0.344279	1	0.344279	1	0.344279	1	0.344256	1	0.344279
1	0.344303	1	0.344303	1	0.344303	1	0.344279	1	0.344303
1	0.344327	1	0.344327	1	0.344327	1	0.344303	1	0.344327
1	0.34435	1	0.34435	1	0.34435	1	0.344327	1	0.34435
1	0.344374	1	0.344374	1	0.344374	1	0.34435	1	0.344374
1	0.344398	1	0.344398	1	0.344398	1	0.344374	1	0.344398
1	0.344421	1	0.344421	1	0.344421	1	0.344398	1	0.344421
1	0.344445	1	0.344445	1	0.344445	1	0.344421	1	0.344445
1	0.344469	1	0.344469	1	0.344469	1	0.344445	1	0.344469
1	0.344493	1	0.344493	1	0.344493	1	0.344469	1	0.344493
1	0.344516	1	0.344516	1	0.344516	1	0.344493	1	0.344516
1	0.34454	1	0.34454	1	0.34454	1	0.344516	1	0.34454
1	0.344564	1	0.344564	1	0.344564	1	0.34454	1	0.344564
1	0.344588	1	0.344588	1	0.344588	1	0.344564	1	0.344588
1	0.344611	1	0.344611	1	0.344611	1	0.344588	1	0.344611
1	0.344635	1	0.344635	1	0.344635	1	0.344611	1	0.344635
1	0.344659	1	0.344659	1	0.344659	1	0.344635	1	0.344659
1	0.344683	1	0.344683	1	0.344683	1	0.344659	1	0.344683
1	0.344706	1	0.344706	1	0.344706	1	0.344683	1	0.344706
1	0.34473	1	0.34473	1	0.34473	1	0.344706	1	0.34473
1	0.344754	1	0.344754	1	0.344754	1	0.34473	1	0.344754
1	0.344778	1	0.344778	1	0.344778	1	0.344754	1	0.344778
1	0.344801	1	0.344801	1	0.344801	1	0.344778	1	0.344801
1	0.344825	1	0.344825	1	0.344825	1	0.344801	1	0.344825
1	0.344849	1	0.344849	1	0.344849	1	0.344825	1	0.344849
1	0.344873	1	0.344873	1	0.344873	1	0.344849	1	0.344873
1	0.344897	1	0.344897	1	0.344897	1	0.344873	1	0.344897
1	0.34492	1	0.34492	1	0.34492	1	0.344897	1	0.34492
1	0.344944	1	0.344944	1	0.344944	1	0.34492	1	0.344944
1	0.344968	1	0.344968	1	0.344968	1	0.344944	1	0.344968
1	0.344992	1	0.344992	1	0.344992	1	0.344968	1	0.344992
1	0.345016	1	0.345016	1	0.345016	1	0.344992	1	0.345016
1	0.345039	1	0.345039	1	0.345039	1	0.345016	1	0.345039
1	0.345063	1	0.345063	1	0.345063	1	0.345039	1	0.345063
1	0.345087	1	0.345087	1	0.345087	1	0.345063	1	0.345087
1	0.345111	1	0.345111	1	0.345111	1	0.345087	1	0.345111
1	0.345135	1	0.345135	1	0.345135	1	0.345111	1	0.345135
1	0.345158	1	0.345158	1	0.345158	1	0.345135	1	0.345158
1	0.345182	1	0.345182	1	0.345182	1	0.345158	1	0.345182
1	0.345206	1	0.345206	1	0.345206	1	0.345182	1	0.345206
1	0.34523	1	0.34523	1	0.34523	1	0.345206	1	0.34523
1	0.345254	1	0.345254	1	0.345254	1	0.34523	1	0.345254
1	0.345278	1	0.345278	1	0.345278	1	0.345254	1	0.345278
1	0.345301	1	0.345301	1	0.345301	1	0.345278	1	0.345301
1	0.345325	1	0.345325	1	0.345325	1	0.345301	1	0.345325
1	0.345349	1	0.345349	1	0.345349	1	0.345325	1	0.345349
1	0.345373	1	0.345373	1	0.345373	1	0.345349	1	0.345373
1	0.345397	1	0.345397	1	0.345397	1	0.345373	1	0.345397
1	0.345421	1	0.345421	1	0.345421	1	0.345397	1	0.345421
1	0.345444	1	0.345444	1	0.345444	1	0.345421	1	0.345444
1	0.345468	1	0.345468	1	0.345468	1	0.345444	1	0.345468
1	0.345492	1	0.345492	1	0.345492	1	0.345468	1	0.345492
1	0.345516	1	0.345516	1	0.345516	1	0.345492	1	0.345516
1	0.34554	1	0.34554	1	0.34554	1	0.345516	1	0.34554
1	0.345564	1	0.345564	1	0.345564	1	0.34554	1	0.345564
1	0.345588	1	0.345588	1	0.345588	1	0.345564	1	0.345588
1	0.345612	1	0.345612	1	0.345612	1	0.345588	1	0.345612
1	0.345635	1	0.345635	1	0.345635	1	0.345612	1	0.345635
1	0.345659	1	0.345659	1	0.345659	1	0.345635	1	0.345659
1	0.345683	1	0.345683	1	0.345683	1	0.345659	1	0.345683
1	0.345707	1	0.345707	1	0.345707	1	0.345683	1	0.345707
1	0.345731	1	0.345731	1	0.345731	1	0.345707	1	0.345731
1	0.345755	1	0.345755	1	0.345755	1	0.345731	1	0.345755
1	0.345779	1	0.345779	1	0.345779	1	0.345755	1	0.345779
1	0.345803	1	0.345803	1	0.345803	1	0.345779	1	0.345803
1	0.345827	1	0.345827	1	0.345827	1	0.345803	1	0.345827
1	0.345851	1	0.345851	1	0.345851	1	0.345827	1	0.345851
1	0.345875	1	0.345875	1	0.345875	1	0.345851	1	0.345875
1	0.345898	1	0.345898	1	0.345898	1	0.345875	1	0.345898
1	0.345922	1	0.345922	1	0.345922	1	0.345898	1	0.345922
1	0.345946	1	0.345946	1	0.345946	1	0.345922	1	0.345946
1	0.34597	1	0.34597	1	0.34597	1	0.345946	1	0.34597
1	0.345994	1	0.345994	1	0.345994	1	0.34597	1	0.345994
1	0.346018	1	0.346018	1	0.346018	1	0.345994	1	0.346018
1	0.346042	1	0.346042	1	0.346042	1	0.346018	1	0.346042
1	0.346066	1	0.346066	1	0.346066	1	0.346042	1	0.346066
1	0.34609	1	0.34609	1	0.34609	1	0.346066	1	0.34609
1	0.346114	1	0.346114	1	0.346114	1	0.34609	1	0.346114
1	0.346138	1	0.346138	1	0.346138	1	0.346114	1	0.346138
1	0.346162	1	0.346162	1	0.346162	1	0.346138	1	0.346162
1	0.346186	1	0.346186	1	0.346186	1	0.346162	1	0.346186
1	0.34621	1	0.34621	1	0.34621	1	0.346186	1	0.34621
1	0.346234	1	0.346234	1	0.346234	1	0.34621	1	0.346234
1	0.346258	1	0.346258	1	0.346258	1	0.346234	1	0.346258
1	0.346282	1	0.346282	1	0.346282	1	0.346258	1	0.346282
1	0.346306	1	0.346306	1	0.346306	1	0.346282	1	0.346306
1	0.34633	1	0.34633	1	0.34633	1	0.346306	1	0.34633
1	0.346354	1	0.346354	1	0.346354	1	0.34633	1	0.346354
1	0.346378	1	0.346378	1	0.346378	1	0.346354	1	0.346378
1	0.346402	1	0.346402	1	0.346402	1	0.346378	1	0.346402
1	0.346426	1	0.346426	1	0.346426	1	0.346402	1	0.346426
1	0.34645	1	0.34645	1	0.34645	1	0.346426	1	0.34645
1	0.346474	1	0.346474	1	0.346474	1	0.34645	1	0.346474
1	0.346498	1	0.346498	1	0.346498	1	0.346474	1	0.346498
1	0.346522	1	0.346522	1	0.346522	1	0.346498	1	0.346522
1	0.346546	1	0.346546	1	0.346546	1	0.346522	1	0.346546
1	0.34657	1	0.34657	1	0.34657	1	0.346546	1	0.34657
1	0.346594	1	0.346594	1	0.346594	1	0.34657	1	0.346594
1	0.346618	1	0.346618	1	0.346618	1	0.346594	1	0.346618
1	0.346642	1	0.346642	1	0.346642	1	0.346618	1	0.346642
1	0.346666	1	0.346666	1	0.346666	1	0.346642	1	0.346666
1	0.34669	1	0.34669	1	0.34669	1	0.346666	1	0.34669
1	0.346714	1	0.346714	1	0.346714	1	0.34669	1	0.346714
1	0.346738	1	0.346738	1	0.346738	1	0.346714	1	0.346738
1	0.346762	1	0.346762	1	0.346762	1	0.346738	1	0.346762
1	0.346786	1	0.346786	1	0.346786	1	0.346762	1	0.346786
1	0.34681	1	0.34681	1	0.34681	1	0.346786	1	0.34681
1	0.346834	1	0.346834	1	0.346834	1	0.34681	1	0.346834
1	0.346858	1	0.346858	1	0.346858	1	0.346834	1	0.346858
1	0.346882	1	0.346882	1	0.346882	1	0.346858	1	0.346882
1	0.346906	1	0.346906	1	0.346906	1	0.346882	1	0.346906
1	0.34693	1	0.34693	1	0.34693	1	0.346906	1	0.34693
1	0.346954	1	0.346954	1	0.346954	1	0.346954	1	0.346954
1	0.346978	1	0.346978	1	0.346978	1	0.346978	1	0.346978
1	0.347002	1	0.347002	1	0.347002	1	0.347002	1	0.347002
1	0.347027	1	0.347027	1	0.347027	1	0.347027	1	0.347027
1	0.347051	1	0.347051	1	0.347051	1	0.347051	1	0.347051
1	0.347075	1	0.347075	1	0.347075	1	0.347075	1	0.347075
1	0.347099	1	0.347099	1	0.347099	1	0.347099	1	0.347099
1	0.347123	1	0.347123	1	0.347123	1	0.347123	1	0.347123
1	0.347147	1	0.347147	1	0.347147	1	0.347147	1	0.347147
1	0.347171	1	0.347171	1	0.347171	1	0.347171	1	0.347171
1	0.347195	1	0.347195	1	0.347195	1	0.347195	1	0.347195
1	0.347219	1	0.347219	1	0.347219	1	0.347219	1	0.347219
1	0.347243	1	0.347243	1	0.347243	1	0.347243	1	0.347243
1	0.347268	1	0.347268	1	0.347268	1	0.347268	1	0.347268
1	0.347292	1	0.347292	1	0.347292	1	0.347292	1	0.347292
1	0.347316	1	0.347316	1	0.347316	1	0.347316	1	0.347316
1	0.34734	1	0.34734	1	0.34734	1	0.34734	1	0.34734
1	0.347364	1	0.347364	1	0.347364	1	0.347364	1	0.347364
1	0.347388	1	0.347388	1	0.347388	1	0.347388	1	0.347388
1	0.347412	1	0.347412	1	0.347412	1	0.347412	1	0.347412
1	0.347436	1	0.347436	1	0.347436	1	0.347436	1	0.347436
1	0.347461	1	0.347461	1	0.347461	1	0.347461	1	0.347461
1	0.347485	1	0.347485	1	0.347485	1	0.347485	1	0.347485
1	0.347509	1	0.347509	1	0.347509	1	0.347509	1	0.347509
1	0.347533	1	0.347533	1	0.347533	1	0.347533	1	0.347533
1	0.347557	1	0.347557	1	0.347557	1	0.347557	1	0.347557
1	0.347581	1	0.347581	1	0.347581	1	0.347581	1	0.347581
1	0.347605	1	0.347605	1	0.347605	1	0.347605	1	0.347605
1	0.34763	1	0.34763	1	0.34763	1	0.34763	1	0.34763
1	0.347654	1	0.347654	1	0.347654	1	0.347654	1	0.347654
1	0.347678	1	0.347678	1	0.347678	1	0.347678	1	0.347678
1	0.347702	1	0.347702	1	0.347702	1	0.347702	1	0.347702
1	0.347726	1	0.347726	1	0.347726	1	0.347726	1	0.347726
1	0.347751	1	0.347751	1	0.347751	1	0.347751	1	0.347751
1	0.347775	1	0.347775	1	0.347775	1	0.347775	1	0.347775
1	0.347799	1	0.347799	1	0.347799	1	0.347799	1	0.347799
1	0.347823	1	0.347823	1	0.347823	1	0.347823	1	0.347823
1	0.347847	1	0.347847	1	0.347847	1	0.347847	1	0.347847
1	0.347871	1	0.347871	1	0.347871	1	0.347871	1	0.347871
1	0.347896	1	0.347896	1	0.347896	1	0.347896	1	0.347896
1	0.34792	1	0.34792	1	0.34792	1	0.34792	1	0.34792
1	0.347944	1	0.347944	1	0.347944	1	0.347944	1	0.347944
1	0.347968	1	0.347968	1	0.347968	1	0.347968	1	0.347968
1	0.347992	1	0.347992	1	0.347992	1	0.347992	1	0.347992
1	0.348017	1	0.348017	1	0.348017	1	0.348017	1	0.348041
1	0.348041	1	0.348041	1	0.348041	1	0.348041	1	0.348065
1	0.348065	1	0.348065	1	0.348065	1	0.348065	1	0.348089
1	0.348089	1	0.348089	1	0.348089	1	0.348089	1	0.348114
1	0.348114	1	0.348114	1	0.348114	1	0.348114	1	0.348138
1	0.348138	1	0.348138	1	0.348138	1	0.348138	1	0.348162
1	0.348162	1	0.348162	1	0.348162	1	0.348162	1	0.348186
1	0.348186	1	0.348186	1	0.348186	1	0.348186	1	0.348211
1	0.348211	1	0.348211	1	0.348211	1	0.348211	1	0.348235
1	0.348235	1	0.348235	1	0.348235	1	0.348235	1	0.348259
1	0.348259	1	0.348259	1	0.348259	1	0.348259	1	0.348283
1	0.348283	1	0.348283	1	0.348283	1	0.348283	1	0.348308
1	0.348308	1	0.348308	1	0.348308	1	0.348308	1	0.348332
1	0.348332	1	0.348332	1	0.348332	1	0.348332	1	0.348356
1	0.348356	1	0.348356	1	0.348356	1	0.348356	1	0.34838
1	0.34838	1	0.34838	1	0.34838	1	0.34838	1	0.348405
1	0.348405	1	0.348405	1	0.348405	1	0.348405	1	0.348429
1	0.348429	1	0.348429	1	0.348429	1	0.348429	1	0.348453
1	0.348453	1	0.348453	1	0.348453	1	0.348453	1	0.348477
1	0.348477	1	0.348477	1	0.348477	1	0.348477	1	0.348502
1	0.348502	1	0.348502	1	0.348502	1	0.348502	1	0.348526
1	0.348526	1	0.348526	1	0.348526	1	0.348526	1	0.34855
1	0.34855	1	0.34855	1	0.34855	1	0.34855	1	0.348575
1	0.348575	1	0.348575	1	0.348575	1	0.348575	1	0.348599
1	0.348599	1	0.348599	1	0.348599	1	0.348599	1	0.348623
1	0.348623	1	0.348623	1	0.348623	1	0.348623	1	0.348648
1	0.348648	1	0.348648	1	0.348648	1	0.348648	1	0.348672
1	0.348672	1	0.348672	1	0.348672	1	0.348672	1	0.348696
1	0.348696	1	0.348696	1	0.348696	1	0.348696	1	0.34872
1	0.34872	1	0.34872	1	0.34872	1	0.34872	1	0.348745
1	0.348745	1	0.348745	1	0.348745	1	0.348745	1	0.348769
1	0.348769	1	0.348769	1	0.348769	1	0.348769	1	0.348793
1	0.348793	1	0.348793	1	0.348793	1	0.348793	1	0.348818
1	0.348818	1	0.348818	1	0.348818	1	0.348818	1	0.348842
1	0.348842	1	0.348842	1	0.348842	1	0.348842	1	0.348866
1	0.348866	1	0.348866	1	0.348866	1	0.348866	1	0.348891
1	0.348891	1	0.348891	1	0.348891	1	0.348891	1	0.348915
1	0.348915	1	0.348915	1	0.348915	1	0.348915	1	0.348939
1	0.348939	1	0.348939	1	0.348939	1	0.348939	1	0.348964
1	0.348964	1	0.348964	1	0.348964	1	0.348964	1	0.348988
1	0.348988	1	0.348988	1	0.348988	1	0.348988	1	0.349012
1	0.349012	1	0.349012	1	0.349012	1	0.349012	1	0.349037
1	0.349037	1	0.349037	1	0.349037	1	0.349037	1	0.349061
1	0.349061	1	0.349061	1	0.349061	1	0.349061	1	0.349086
1	0.349086	1	0.349086	1	0.349086	1	0.349086	1	0.34911
1	0.34911	1	0.34911	1	0.34911	1	0.34911	1	0.349134
1	0.349134	1	0.349134	1	0.349134	1	0.349134	1	0.349159
1	0.349159	1	0.349159	1	0.349159	1	0.349159	1	0.349183
1	0.349183	1	0.349183	1	0.349183	1	0.349183	1	0.349207
1	0.349207	1	0.349207	1	0.349207	1	0.349207	1	0.349232
1	0.349232	1	0.349232	1	0.349232	1	0.349232	1	0.349256
1	0.349256	1	0.349256	1	0.349256	1	0.349256	1	0.349281
1	0.349281	1	0.349281	1	0.349281	1	0.349281	1	0.349305
1	0.349305	1	0.349305	1	0.349305	1	0.349305	1	0.349329
1	0.349329	1	0.349329	1	0.349329	1	0.349329	1	0.349354
1	0.349354	1	0.349354	1	0.349354	1	0.349354	1	0.349378
1	0.349378	1	0.349378	1	0.349378	1	0.349378	1	0.349403
1	0.349403	1	0.349403	1	0.349403	1	0.349403	1	0.349427
1	0.349427	1	0.349427	1	0.349427	1	0.349427	1	0.349451
1	0.349451	1	0.349451	1	0.349451	1	0.349451	1	0.349476
1	0.349476	1	0.349476	1	0.349476	1	0.349476	1	0.3495
1	0.3495	1	0.3495	1	0.3495	1	0.3495	1	0.349525
1	0.349525	1	0.349525	1	0.349525	1	0.349525	1	0.349549
1	0.349549	1	0.349549	1	0.349549	1	0.349549	1	0.349574
1	0.349574	1	0.349574	1	0.349574	1	0.349574	1	0.349598
1	0.349598	1	0.349598	1	0.349598	1	0.349598	1	0.349622
1	0.349622	1	0.349622	1	0.349622	1	0.349622	1	0.349647
1	0.349647	1	0.349647	1	0.349647	1	0.349647	1	0.349671
1	0.349671	1	0.349671	1	0.349671	1	0.349671	1	0.349696
1	0.349696	1	0.349696	1	0.349696	1	0.349696	1	0.34972
1	0.34972	1	0.34972	1	0.34972	1	0.34972	1	0.349745
1	0.349745	1	0.349745	1	0.349745	1	0.349745	1	0.349769
1	0.349769	1	0.349769	1	0.349769	1	0.349769	1	0.349794
1	0.349794	1	0.349794	1	0.349794	1	0.349794	1	0.349818
1	0.349818	1	0.349818	1	0.349818	1	0.349818	1	0.349843
1	0.349843	1	0.349843	1	0.349843	1	0.349843	1	0.349867
1	0.349867	1	0.349867	1	0.349867	1	0.349867	1	0.349892
1	0.349892	1	0.349892	1	0.349892	1	0.349892	1	0.349916
1	0.349916	1	0.349916	1	0.349916	1	0.349916	1	0.349941
1	0.349941	1	0.349941	1	0.349941	1	0.349941	1	0.349965
1	0.349965	1	0.349965	1	0.349965	1	0.349965	1	0.34999
1	0.34999	1	0.34999	1	0.34999	1	0.34999	1	0.350014
1	0.350014	1	0.350014	1	0.350014	1	0.350014	1	0.350038
1	0.350038	1	0.350038	1	0.350038	1	0.350038	1	0.350063
1	0.350063	1	0.350063	1	0.350063	1	0.350063	1	0.350088
1	0.350088	1	0.350088	1	0.350088	1	0.350088	1	0.350112
1	0.350112	1	0.350112	1	0.350112	1	0.350112	1	0.350137
1	0.350137	1	0.350137	1	0.350137	1	0.350137	1	0.350161
1	0.350161	1	0.350161	1	0.350161	1	0.350161	1	0.350186
1	0.350186	1	0.350186	1	0.350186	1	0.350186	1	0.35021
1	0.35021	1	0.35021	1	0.35021	1	0.35021	1	0.350235
1	0.350235	1	0.350235	1	0.350235	1	0.350235	1	0.350259
1	0.350259	1	0.350259	1	0.350259	1	0.350259	1	0.350284
1	0.350284	1	0.350284	1	0.350284	1	0.350284	1	0.350308
1	0.350308	1	0.350308	1	0.350308	1	0.350308	1	0.350333
1	0.350333	1	0.350333	1	0.350333	1	0.350333	1	0.350357
1	0.350357	1	0.350357	1	0.350357	1	0.350357	1	0.350382
1	0.350382	1	0.350382	1	0.350382	1	0.350382	1	0.350406
1	0.350406	1	0.350406	1	0.350406	1	0.350406	1	0.350431
1	0.350431	1	0.350431	1	0.350431	1	0.350431	1	0.350456
1	0.350456	1	0.350456	1	0.350456	1	0.350456	1	0.35048
1	0.35048	1	0.35048	1	0.35048	1	0.35048	1	0.350505
1	0.350505	1	0.350505	1	0.350505	1	0.350505	1	0.350529
1	0.350529	1	0.350529	1	0.350529	1	0.350529	1	0.350554
1	0.350554	1	0.350554	1	0.350554	1	0.350554	1	0.350578
1	0.350578	1	0.350578	1	0.350578	1	0.350578	1	0.350603
1	0.350603	1	0.350603	1	0.350603	1	0.350603	1	0.350627
1	0.350627	1	0.350627	1	0.350627	1	0.350627	1	0.350652
1	0.350652	1	0.350652	1	0.350652	1	0.350652	1	0.350677
1	0.350677	1	0.350677	1	0.350677	1	0.350677	1	0.350701
1	0.350701	1	0.350701	1	0.350701	1	0.350701	1	0.350726
1	0.350726	1	0.350726	1	0.350726	1	0.350726	1	0.35075
1	0.35075	1	0.35075	1	0.35075	1	0.35075	1	0.350775
1	0.350775	1	0.350775	1	0.350775	1	0.350775	1	0.3508
1	0.3508	1	0.3508	1	0.3508	1	0.3508	1	0.350824
1	0.350824	1	0.350824	1	0.350824	1	0.350824	1	0.350849
1	0.350849	1	0.350849	1	0.350849	1	0.350849	1	0.350874
1	0.350874	1	0.350874	1	0.350874	1	0.350874	1	0.350898
1	0.350898	1	0.350898	1	0.350898	1	0.350898	1	0.350923
1	0.350923	1	0.350923	1	0.350923	1	0.350923	1	0.350947
1	0.350947	1	0.350947	1	0.350947	1	0.350947	1	0.350972
1	0.350972	1	0.350972	1	0.350972	1	0.350972	1	0.350997
1	0.350997	1	0.350997	1	0.350997	1	0.350997	1	0.351021
1	0.351021	1	0.351021	1	0.351021	1	0.351021	1	0.351046
1	0.351046	1	0.351046	1	0.351046	1	0.351046	1	0.351071
1	0.351071	1	0.351071	1	0.351071	1	0.351071	1	0.351095
1	0.351095	1	0.351095	1	0.351095	1	0.351095	1	0.35112
1	0.35112	1	0.35112	1	0.35112	1	0.35112	1	0.351145
1	0.351145	1	0.351145	1	0.351145	1	0.351145	1	0.351169
1	0.351169	1	0.351169	1	0.351169	1	0.351169	1	0.351194
1	0.351194	1	0.351194	1	0.351194	1	0.351194	1	0.351218
1	0.351218	1	0.351218	1	0.351218	1	0.351218	1	0.351243
1	0.351243	1	0.351243	1	0.351243	1	0.351243	1	0.351268
1	0.351268	1	0.351268	1	0.351268	1	0.351268	1	0.351292
1	0.351292	1	0.351292	1	0.351292	1	0.351292	1	0.351317
1	0.351317	1	0.351317	1	0.351317	1	0.351317	1	0.351342
1	0.351342	1	0.351342	1	0.351342	1	0.351342	1	0.351367
1	0.351367	1	0.351367	1	0.351367	1	0.351367	1	0.351391
1	0.351391	1	0.351391	1	0.351391	1	0.351391	1	0.351416
1	0.351416	1	0.351416	1	0.351416	1	0.351416	1	0.351441
1	0.351441	1	0.351441	1	0.351441	1	0.351441	1	0.351465
1	0.351465	1	0.351465	1	0.351465	1	0.351465	1	0.35149
1	0.35149	1	0.35149	1	0.35149	1	0.35149	1	0.351515
1	0.351515	1	0.351515	1	0.351515	1	0.351515	1	0.351539
1	0.351539	1	0.351539	1	0.351539	1	0.351539	1	0.351564
1	0.351564	1	0.351564	1	0.351564	1	0.351564	1	0.351589
1	0.351589	1	0.351589	1	0.351589	1	0.351589	1	0.351614
1	0.351614	1	0.351614	1	0.351614	1	0.351614	1	0.351638
1	0.351638	1	0.351638	1	0.351638	1	0.351638	1	0.351663
1	0.351663	1	0.351663	1	0.351663	1	0.351663	1	0.351688
1	0.351688	1	0.351688	1	0.351688	1	0.351688	1	0.351712
1	0.351712	1	0.351712	1	0.351712	1	0.351712	1	0.351737
1	0.351737	1	0.351737	1	0.351737	1	0.351737	1	0.351762
1	0.351762	1	0.351762	1	0.351762	1	0.351762	1	0.351787
1	0.351787	1	0.351787	1	0.351787	1	0.351787	1	0.351811
1	0.351811	1	0.351811	1	0.351811	1	0.351811	1	0.351836
1	0.351836	1	0.351836	1	0.351836	1	0.351836	1	0.351861
1	0.351861	1	0.351861	1	0.351861	1	0.351861	1	0.351886
1	0.351886	1	0.351886	1	0.351886	1	0.351886	1	0.35191
1	0.35191	1	0.35191	1	0.35191	1	0.35191	1	0.351935
1	0.351935	1	0.351935	1	0.351935	1	0.351935	1	0.35196
1	0.35196	1	0.35196	1	0.35196	1	0.35196	1	0.351985
1	0.351985	1	0.351985	1	0.351985	1	0.351985	1	0.35201
1	0.35201	1	0.35201	1	0.35201	1	0.35201	1	0.352034
1	0.352034	1	0.352034	1	0.352034	1	0.352034	1	0.352059
1	0.352059	1	0.352059	1	0.352059	1	0.352059	1	0.352084
1	0.352084	1	0.352084	1	0.352084	1	0.352084	1	0.352109
1	0.352109	1	0.352109	1	0.352109	1	0.352109	1	0.352134
1	0.352134	1	0.352134	1	0.352134	1	0.352134	1	0.352158
1	0.352158	1	0.352158	1	0.352158	1	0.352158	1	0.352183
1	0.352183	1	0.352183	1	0.352183	1	0.352183	1	0.352208
1	0.352208	1	0.352208	1	0.352208	1	0.352208	1	0.352233
1	0.352233	1	0.352233	1	0.352233	1	0.352233	1	0.352258
1	0.352258	1	0.352258	1	0.352258	1	0.352258	1	0.352282
1	0.352282	1	0.352282	1	0.352282	1	0.352282	1	0.352307
1	0.352307	1	0.352307	1	0.352307	1	0.352307	1	0.352332
1	0.352332	1	0.352332	1	0.352332	1	0.352332	1	0.352357
1	0.352357	1	0.352357	1	0.352357	1	0.352357	1	0.352382
1	0.352382	1	0.352382	1	0.352382	1	0.352382	1	0.352406
1	0.352406	1	0.352406	1	0.352406	1	0.352406	1	0.352431
1	0.352431	1	0.352431	1	0.352431	1	0.352431	1	0.352456
1	0.352456	1	0.352456	1	0.352456	1	0.352456	1	0.352481
1	0.352481	1	0.352481	1	0.352481	1	0.352481	1	0.352506
1	0.352506	1	0.352506	1	0.352506	1	0.352506	1	0.352531
1	0.352531	1	0.352531	1	0.352531	1	0.352531	1	0.352556
1	0.352556	1	0.352556	1	0.352556	1	0.352556	1	0.35258
1	0.35258	1	0.35258	1	0.35258	1	0.35258	1	0.352605
1	0.352605	1	0.352605	1	0.352605	1	0.352605	1	0.35263
1	0.35263	1	0.35263	1	0.35263	1	0.35263	1	0.352655
1	0.352655	1	0.352655	1	0.352655	1	0.352655	1	0.35268
1	0.35268	1	0.35268	1	0.35268	1	0.35268	1	0.352705
1	0.352705	1	0.352705	1	0.352705	1	0.352705	1	0.35273
1	0.35273	1	0.35273	1	0.35273	1	0.35273	1	0.352754
1	0.352754	1	0.352754	1	0.352754	1	0.352754	1	0.352779
1	0.352779	1	0.352779	1	0.352779	1	0.352779	1	0.352804
1	0.352804	1	0.352804	1	0.352804	1	0.352804	1	0.352829
1	0.352829	1	0.352829	1	0.352829	1	0.352829	1	0.352854
1	0.352854	1	0.352854	1	0.352854	1	0.352854	1	0.352879
1	0.352879	1	0.352879	1	0.352879	1	0.352879	1	0.352904
1	0.352904	1	0.352904	1	0.352904	1	0.352904	1	0.352929
1	0.352929	1	0.352929	1	0.352929	1	0.352929	1	0.352954
1	0.352954	1	0.352954	1	0.352954	1	0.352954	1	0.352979
1	0.352979	1	0.352979	1	0.352979	1	0.352979	1	0.353003
1	0.353003	1	0.353003	1	0.353003	1	0.353003	1	0.353028
1	0.353028	1	0.353028	1	0.353028	1	0.353028	1	0.353053
1	0.353053	1	0.353053	1	0.353053	1	0.353053	1	0.353078
1	0.353078	1	0.353078	1	0.353078	1	0.353078	1	0.353103
1	0.353103	1	0.353103	1	0.353103	1	0.353103	1	0.353128
1	0.353128	1	0.353128	1	0.353128	1	0.353128	1	0.353153
1	0.353153	1	0.353153	1	0.353153	1	0.353153	1	0.353178
1	0.353178	1	0.353178	1	0.353178	1	0.353178	1	0.353203
1	0.353203	1	0.353203	1	0.353203	1	0.353203	1	0.353228
1	0.353228	1	0.353228	1	0.353228	1	0.353228	1	0.353253
1	0.353253	1	0.353253	1	0.353253	1	0.353253	1	0.353278
1	0.353278	1	0.353278	1	0.353278	1	0.353278	1	0.353303
1	0.353303	1	0.353303	1	0.353303	1	0.353303	1	0.353328
1	0.353328	1	0.353328	1	0.353328	1	0.353328	1	0.353353
1	0.353353	1	0.353353	1	0.353353	1	0.353353	1	0.353378
1	0.353378	1	0.353378	1	0.353378	1	0.353378	1	0.353403
1	0.353403	1	0.353403	1	0.353403	1	0.353403	1	0.353428
1	0.353428	1	0.353428	1	0.353428	1	0.353428	1	0.353453
1	0.353453	1	0.353453	1	0.353453	1	0.353453	1	0.353478
1	0.353478	1	0.353478	1	0.353478	1	0.353478	1	0.353503
1	0.353503	1	0.353503	1	0.353503	1	0.353503	1	0.353527
1	0.353527	1	0.353527	1	0.353527	1	0.353527	1	0.353552
1	0.353552	1	0.353552	1	0.353552	1	0.353552	1	0.353577
1	0.353577	1	0.353577	1	0.353577	1	0.353577	1	0.353602
1	0.353602	1	0.353602	1	0.353602	1	0.353602	1	0.353627
1	0.353627	1	0.353627	1	0.353627	1	0.353627	1	0.353652
1	0.353652	1	0.353652	1	0.353652	1	0.353652	1	0.353678
1	0.353678	1	0.353678	1	0.353678	1	0.353678	1	0.353703
1	0.353703	1	0.353703	1	0.353703	1	0.353703	1	0.353728
1	0.353728	1	0.353728	1	0.353728	1	0.353728	1	0.353753
1	0.353753	1	0.353753	1	0.353753	1	0.353753	1	0.353778
1	0.353778	1	0.353778	1	0.353778	1	0.353778	1	0.353803
1	0.353803	1	0.353803	1	0.353803	1	0.353803	1	0.353828
1	0.353828	1	0.353828	1	0.353828	1	0.353828	1	0.353853
1	0.353853	1	0.353853	1	0.353853	1	0.353853	1	0.353878
1	0.353878	1	0.353878	1	0.353878	1	0.353878	1	0.353903
1	0.353903	1	0.353903	1	0.353903	1	0.353903	1	0.353928
1	0.353928	1	0.353928	1	0.353928	1	0.353928	1	0.353953
1	0.353953	1	0.353953	1	0.353953	1	0.353953	1	0.353978
1	0.353978	1	0.353978	1	0.353978	1	0.353978	1	0.354003
1	0.354003	1	0.354003	1	0.354003	1	0.354003	1	0.354028
1	0.354028	1	0.354028	1	0.354028	1	0.354028	1	0.354053
1	0.354053	1	0.354053	1	0.354053	1	0.354053	1	0.354078
1	0.354078	1	0.354078	1	0.354078	1	0.354078	1	0.354103
1	0.354103	1	0.354103	1	0.354103	1	0.354103	1	0.354128
1	0.354128	1	0.354128	1	0.354128	1	0.354128	1	0.354153
1	0.354153	1	0.354153	1	0.354153	1	0.354153	1	0.354178
1	0.354178	1	0.354178	1	0.354178	1	0.354178	1	0.354204
1	0.354204	1	0.354204	1	0.354204	1	0.354204	1	0.354229
1	0.354229	1	0.354229	1	0.354229	1	0.354229	1	0.354254
1	0.354254	1	0.354254	1	0.354254	1	0.354254	1	0.354279
1	0.354279	1	0.354279	1	0.354279	1	0.354279	1	0.354304
1	0.354304	1	0.354304	1	0.354304	1	0.354304	1	0.354329
1	0.354329	1	0.354329	1	0.354329	1	0.354329	1	0.354354
1	0.354354	1	0.354354	1	0.354354	1	0.354354	1	0.354379
1	0.354379	1	0.354379	1	0.354379	1	0.354379	1	0.354404
1	0.354404	1	0.354404	1	0.354404	1	0.354404	1	0.354429
1	0.354429	1	0.354429	1	0.354429	1	0.354429	1	0.354455
1	0.354455	1	0.354455	1	0.354455	1	0.354455	1	0.35448
1	0.35448	1	0.35448	1	0.35448	1	0.35448	1	0.354505
1	0.354505	1	0.354505	1	0.354505	1	0.354505	1	0.35453
1	0.35453	1	0.35453	1	0.35453	1	0.35453	1	0.354555
1	0.354555	1	0.354555	1	0.354555	1	0.354555	1	0.35458
1	0.35458	1	0.35458	1	0.35458	1	0.35458	1	0.354605
1	0.354605	1	0.354605	1	0.354605	1	0.354605	1	0.354631
1	0.354631	1	0.354631	1	0.354631	1	0.354631	1	0.354656
1	0.354656	1	0.354656	1	0.354656	1	0.354656	1	0.354681
1	0.354681	1	0.354681	1	0.354681	1	0.354681	1	0.354706
1	0.354706	1	0.354706	1	0.354706	1	0.354706	1	0.354731
1	0.354731	1	0.354731	1	0.354731	1	0.354731	1	0.354756
1	0.354756	1	0.354756	1	0.354756	1	0.354756	1	0.354781
1	0.354781	1	0.354781	1	0.354781	1	0.354781	1	0.354807
1	0.354807	1	0.354807	1	0.354807	1	0.354807	1	0.354832
1	0.354832	1	0.354832	1	0.354832	1	0.354832	1	0.354857
1	0.354857	1	0.354857	1	0.354857	1	0.354857	1	0.354882
1	0.354882	1	0.354882	1	0.354882	1	0.354882	1	0.354907
1	0.354907	1	0.354907	1	0.354907	1	0.354907	1	0.354933
1	0.354933	1	0.354933	1	0.354933	1	0.354933	1	0.354958
1	0.354958	1	0.354958	1	0.354958	1	0.354958	1	0.354983
1	0.354983	1	0.354983	1	0.354983	1	0.354983	1	0.355008
1	0.355008	1	0.355008	1	0.355008	1	0.355008	1	0.355033
1	0.355033	1	0.355033	1	0.355033	1	0.355033	1	0.355059
1	0.355059	1	0.355059	1	0.355059	1	0.355059	1	0.355084
1	0.355084	1	0.355084	1	0.355084	1	0.355084	1	0.355109
1	0.355109	1	0.355109	1	0.355109	1	0.355109	1	0.355134
1	0.355134	1	0.355134	1	0.355134	1	0.355134	1	0.355159
1	0.355159	1	0.355159	1	0.355159	1	0.355159	1	0.355185
1	0.355185	1	0.355185	1	0.355185	1	0.355185	1	0.35521
1	0.35521	1	0.35521	1	0.35521	1	0.35521	1	0.355235
1	0.355235	1	0.355235	1	0.355235	1	0.355235	1	0.35526
1	0.35526	1	0.35526	1	0.35526	1	0.35526	1	0.355286
1	0.355286	1	0.355286	1	0.355286	1	0.355286	1	0.355311
1	0.355311	1	0.355311	1	0.355311	1	0.355311	1	0.355336
1	0.355336	1	0.355336	1	0.355336	1	0.355336	1	0.355361
1	0.355361	1	0.355361	1	0.355361	1	0.355361	1	0.355387
1	0.355387	1	0.355387	1	0.355387	1	0.355387	1	0.355412
1	0.355412	1	0.355412	1	0.355412	1	0.355412	1	0.355437
1	0.355437	1	0.355437	1	0.355437	1	0.355437	1	0.355462
1	0.355462	1	0.355462	1	0.355462	1	0.355462	1	0.355488
1	0.355488	1	0.355488	1	0.355488	1	0.355488	1	0.355513
1	0.355513	1	0.355513	1	0.355513	1	0.355513	1	0.355538
1	0.355538	1	0.355538	1	0.355538	1	0.355538	1	0.355563
1	0.355563	1	0.355563	1	0.355563	1	0.355563	1	0.355589
1	0.355589	1	0.355589	1	0.355589	1	0.355589	1	0.355614
1	0.355614	1	0.355614	1	0.355614	1	0.355614	1	0.355639
1	0.355639	1	0.355639	1	0.355639	1	0.355639	1	0.355665
1	0.355665	1	0.355665	1	0.355665	1	0.355665	1	0.35569
1	0.35569	1	0.35569	1	0.35569	1	0.35569	1	0.355715
1	0.355715	1	0.355715	1	0.355715	1	0.355715	1	0.355741
1	0.355741	1	0.355741	1	0.355741	1	0.355741	1	0.355766
1	0.355766	1	0.355766	1	0.355766	1	0.355766	1	0.355791
1	0.355791	1	0.355791	1	0.355791	1	0.355791	1	0.355816
1	0.355816	1	0.355816	1	0.355816	1	0.355816	1	0.355842
1	0.355842	1	0.355842	1	0.355842	1	0.355842	1	0.355867
1	0.355867	1	0.355867	1	0.355867	1	0.355867	1	0.355892
1	0.355892	1	0.355892	1	0.355892	1	0.355892	1	0.355918
1	0.355918	1	0.355918	1	0.355918	1	0.355918	1	0.355943
1	0.355943	1	0.355943	1	0.355943	1	0.355943	1	0.355968
1	0.355968	1	0.355968	1	0.355968	1	0.355968	1	0.355994
1	0.355994	1	0.355994	1	0.355994	1	0.355994	1	0.356019
1	0.356019	1	0.356019	1	0.356019	1	0.356019	1	0.356044
1	0.356044	1	0.356044	1	0.356044	1	0.356044	1	0.35607
1	0.35607	1	0.35607	1	0.35607	1	0.35607	1	0.356095
1	0.356095	1	0.356095	1	0.356095	1	0.356095	1	0.35612
1	0.35612	1	0.35612	1	0.35612	1	0.35612	1	0.356146
1	0.356146	1	0.356146	1	0.356146	1	0.356146	1	0.356171
1	0.356171	1	0.356171	1	0.356171	1	0.356171	1	0.356197
1	0.356197	1	0.356197	1	0.356197	1	0.356197	1	0.356222
1	0.356222	1	0.356222	1	0.356222	1	0.356222	1	0.356247
1	0.356247	1	0.356247	1	0.356247	1	0.356247	1	0.356273
1	0.356273	1	0.356273	1	0.356273	1	0.356273	1	0.356298
1	0.356298	1	0.356298	1	0.356298	1	0.356298	1	0.356323
1	0.356323	1	0.356323	1	0.356323	1	0.356323	1	0.356349
1	0.356349	1	0.356349	1	0.356349	1	0.356349	1	0.356374
1	0.356374	1	0.356374	1	0.356374	1	0.356374	1	0.3564
1	0.3564	1	0.3564	1	0.3564	1	0.3564	1	0.356425
1	0.356425	1	0.356425	1	0.356425	1	0.356425	1	0.35645
1	0.35645	1	0.35645	1	0.35645	1	0.35645	1	0.356476
1	0.356476	1	0.356476	1	0.356476	1	0.356476	1	0.356501
1	0.356501	1	0.356501	1	0.356501	1	0.356501	1	0.356527
1	0.356527	1	0.356527	1	0.356527	1	0.356527	1	0.356552
1	0.356552	1	0.356552	1	0.356552	1	0.356552	1	0.356578
1	0.356578	1	0.356578	1	0.356578	1	0.356578	1	0.356603
1	0.356603	1	0.356603	1	0.356603	1	0.356603	1	0.356628
1	0.356628	1	0.356628	1	0.356628	1	0.356628	1	0.356654
1	0.356654	1	0.356654	1	0.356654	1	0.356654	1	0.356679
1	0.356679	1	0.356679	1	0.356679	1	0.356679	1	0.356705
1	0.356705	1	0.356705	1	0.356705	1	0.356705	1	0.35673
1	0.35673	1	0.35673	1	0.35673	1	0.35673	1	0.356756
1	0.356756	1	0.356756	1	0.356756	1	0.356756	1	0.356781
1	0.356781	1	0.356781	1	0.356781	1	0.356781	1	0.356807
1	0.356807	1	0.356807	1	0.356807	1	0.356807	1	0.356832
1	0.356832	1	0.356832	1	0.356832	1	0.356832	1	0.356857
1	0.356857	1	0.356857	1	0.356857	1	0.356857	1	0.356883
1	0.356883	1	0.356883	1	0.356883	1	0.356883	1	0.356908
1	0.356908	1	0.356908	1	0.356908	1	0.356908	1	0.356934
1	0.356934	1	0.356934	1	0.356934	1	0.356934	1	0.356959
1	0.356959	1	0.356959	1	0.356959	1	0.356959	1	0.356985
1	0.356985	1	0.356985	1	0.356985	1	0.356985	1	0.35701
1	0.35701	1	0.35701	1	0.35701	1	0.35701	1	0.357036
1	0.357036	1	0.357036	1	0.357036	1	0.357036	1	0.357061
1	0.357061	1	0.357061	1	0.357061	1	0.357061	1	0.357087
1	0.357087	1	0.357087	1	0.357087	1	0.357087	1	0.357112
1	0.357112	1	0.357112	1	0.357112	1	0.357112	1	0.357138
1	0.357138	1	0.357138	1	0.357138	1	0.357138	1	0.357163
1	0.357163	1	0.357163	1	0.357163	1	0.357163	1	0.357189
1	0.357189	1	0.357189	1	0.357189	1	0.357189	1	0.357214
1	0.357214	1	0.357214	1	0.357214	1	0.357214	1	0.35724
1	0.35724	1	0.35724	1	0.35724	1	0.35724	1	0.357265
1	0.357265	1	0.357265	1	0.357265	1	0.357265	1	0.357291
1	0.357291	1	0.357291	1	0.357291	1	0.357291	1	0.357316
1	0.357316	1	0.357316	1	0.357316	1	0.357316	1	0.357342
1	0.357342	1	0.357342	1	0.357342	1	0.357342	1	0.357367
1	0.357367	1	0.357367	1	0.357367	1	0.357367	1	0.357393
1	0.357393	1	0.357393	1	0.357393	1	0.357393	1	0.357419
1	0.357419	1	0.357419	1	0.357419	1	0.357419	1	0.357444
1	0.357444	1	0.357444	1	0.357444	1	0.357444	1	0.35747
1	0.35747	1	0.35747	1	0.35747	1	0.35747	1	0.357495
1	0.357495	1	0.357495	1	0.357495	1	0.357495	1	0.357521
[truncated: 13,968 more rows]

## Sheet: Supplementary Figure5 Dataset3
Dataset 3
Fold 1		Fold 2		Fold 3		Fold 4		Fold 5
Recall	Precision	Recall	Precision	Recall	Precision	Recall	Precision	Recall	Precision
1	0.857232	1	0.857232	1	0.857232	1	0.857232	1	0.857232
1	0.857254	1	0.857254	1	0.857254	1	0.857254	1	0.857254
1	0.857275	1	0.857275	1	0.857275	1	0.857275	1	0.857275
1	0.857297	1	0.857297	1	0.857297	1	0.857297	1	0.857297
1	0.857318	1	0.857318	1	0.857318	1	0.857318	1	0.857318
1	0.85734	1	0.85734	1	0.85734	1	0.85734	1	0.85734
1	0.857361	1	0.857361	1	0.857361	1	0.857361	1	0.857361
1	0.857383	1	0.857383	1	0.857383	1	0.857383	1	0.857383
1	0.857404	1	0.857404	1	0.857404	1	0.857404	1	0.857404
1	0.857425	1	0.857425	1	0.857425	1	0.857425	1	0.857425
1	0.857447	1	0.857447	1	0.857447	1	0.857447	1	0.857447
1	0.857468	1	0.857468	1	0.857468	1	0.857468	1	0.857468
1	0.85749	1	0.85749	1	0.85749	1	0.85749	1	0.85749
1	0.857511	1	0.857511	1	0.857511	1	0.857511	1	0.857511
1	0.857533	1	0.857533	1	0.857533	1	0.857533	1	0.857533
1	0.857554	1	0.857554	1	0.857554	1	0.857554	1	0.857554
1	0.857576	1	0.857576	1	0.857576	1	0.857576	1	0.857576
1	0.857597	1	0.857597	1	0.857597	1	0.857597	1	0.857597
1	0.857619	1	0.857619	1	0.857619	1	0.857619	1	0.857619
1	0.85764	1	0.85764	1	0.85764	1	0.85764	1	0.85764
1	0.857662	1	0.857662	1	0.857662	1	0.857662	1	0.857662
1	0.857683	1	0.857683	1	0.857683	1	0.857683	1	0.857683
1	0.857705	1	0.857705	1	0.857705	1	0.857705	1	0.857705
1	0.857726	1	0.857726	1	0.857726	1	0.857726	1	0.857726
1	0.857748	1	0.857748	1	0.857748	1	0.857748	1	0.857748
1	0.857769	1	0.857769	1	0.857769	1	0.857769	1	0.857769
1	0.857791	1	0.857791	1	0.857791	1	0.857791	1	0.857791
1	0.857812	1	0.857812	1	0.857812	1	0.857812	1	0.857812
1	0.857834	1	0.857834	1	0.857834	1	0.857834	1	0.857834
1	0.857855	1	0.857855	1	0.857855	1	0.857855	1	0.857855
1	0.857877	1	0.857877	1	0.857877	1	0.857877	1	0.857877
1	0.857898	1	0.857898	1	0.857898	1	0.857898	1	0.857898
1	0.85792	1	0.85792	1	0.85792	1	0.85792	1	0.85792
1	0.857941	1	0.857941	1	0.857941	1	0.857941	1	0.857941
1	0.857963	1	0.857963	1	0.857963	1	0.857963	1	0.857963
1	0.857984	1	0.857984	1	0.857984	1	0.857984	1	0.857984
1	0.858006	1	0.858006	1	0.858006	1	0.858006	1	0.858006
1	0.858027	1	0.858027	1	0.858027	1	0.858027	1	0.858027
1	0.858049	1	0.858049	1	0.858049	1	0.858049	1	0.858049
1	0.85807	1	0.85807	1	0.85807	1	0.85807	1	0.85807
1	0.858092	1	0.858092	1	0.858092	1	0.858092	1	0.858092
1	0.858113	1	0.858113	1	0.858113	1	0.858113	1	0.858113
1	0.858135	1	0.858135	1	0.858135	1	0.858135	1	0.858135
1	0.858156	1	0.858156	1	0.858156	1	0.858156	1	0.858156
1	0.858178	1	0.858178	1	0.858178	1	0.858178	1	0.858178
1	0.858199	1	0.858199	1	0.858199	1	0.858199	1	0.858199
1	0.858221	1	0.858221	1	0.858221	1	0.858221	1	0.858221
1	0.858242	1	0.858242	1	0.858242	1	0.858242	1	0.858242
1	0.858264	1	0.858264	1	0.858264	1	0.858264	1	0.858264
1	0.858285	1	0.858285	1	0.858285	1	0.858285	1	0.858285
1	0.858307	1	0.858307	1	0.858307	1	0.858307	1	0.858307
1	0.858328	1	0.858328	1	0.858328	1	0.858328	1	0.858328
1	0.85835	1	0.85835	1	0.85835	1	0.85835	1	0.85835
1	0.858371	1	0.858371	1	0.858371	1	0.858371	1	0.858371
1	0.858393	1	0.858393	1	0.858393	1	0.858393	1	0.858393
1	0.858414	1	0.858414	1	0.858414	1	0.858414	1	0.858414
1	0.858436	1	0.858436	1	0.858436	1	0.858436	1	0.858436
1	0.858457	1	0.858457	1	0.858457	1	0.858457	1	0.858457
1	0.858479	1	0.858479	1	0.858479	1	0.858479	1	0.858479
1	0.8585	1	0.8585	1	0.8585	1	0.8585	1	0.8585
1	0.858522	1	0.858522	1	0.858522	1	0.858522	1	0.858522
1	0.858543	1	0.858543	1	0.858543	1	0.858543	1	0.858543
1	0.858565	1	0.858565	1	0.858565	1	0.858565	1	0.858565
1	0.858586	1	0.858586	1	0.858586	1	0.858586	1	0.858586
1	0.858608	1	0.858608	1	0.858608	1	0.858608	1	0.858608
1	0.858629	1	0.858629	1	0.858629	1	0.858629	1	0.858629
1	0.858651	1	0.858651	1	0.858651	1	0.858651	1	0.858651
1	0.858672	1	0.858672	1	0.858672	1	0.858672	1	0.858672
1	0.858694	1	0.858694	1	0.858694	1	0.858694	1	0.858694
1	0.858716	1	0.858716	1	0.858716	1	0.858716	1	0.858716
1	0.858737	1	0.858737	1	0.858737	1	0.858737	1	0.858737
1	0.858759	1	0.858759	1	0.858759	1	0.858759	1	0.858759
1	0.85878	1	0.85878	1	0.85878	1	0.85878	1	0.85878
1	0.858802	1	0.858802	1	0.858802	1	0.858802	1	0.858802
1	0.858823	1	0.858823	1	0.858823	1	0.858823	1	0.858823
1	0.858845	1	0.858845	1	0.858845	1	0.858845	1	0.858845
1	0.858866	1	0.858866	1	0.858866	1	0.858866	1	0.858866
1	0.858888	1	0.858888	1	0.858888	1	0.858888	1	0.858888
1	0.858909	1	0.858909	1	0.858909	1	0.858909	1	0.858909
1	0.858931	1	0.858931	1	0.858931	1	0.858931	1	0.858931
1	0.858952	1	0.858952	1	0.858952	1	0.858952	1	0.858952
1	0.858974	1	0.858974	1	0.858974	1	0.858974	1	0.858974
1	0.858996	1	0.858996	1	0.858996	1	0.858996	1	0.858996
1	0.859017	1	0.859017	1	0.859017	1	0.859017	1	0.859017
1	0.859039	1	0.859039	1	0.859039	1	0.859039	1	0.859039
1	0.85906	1	0.85906	1	0.85906	1	0.85906	1	0.85906
1	0.859082	1	0.859082	1	0.859082	1	0.859082	1	0.859082
1	0.859103	1	0.859103	1	0.859103	1	0.859103	1	0.859103
1	0.859125	1	0.859125	1	0.859125	1	0.859125	1	0.859125
1	0.859146	1	0.859146	1	0.859146	1	0.859146	1	0.859146
1	0.859168	1	0.859168	1	0.859168	1	0.859168	1	0.859168
1	0.85919	1	0.85919	1	0.85919	1	0.85919	1	0.85919
1	0.859211	1	0.859211	1	0.859211	1	0.859211	1	0.859211
1	0.859233	1	0.859233	1	0.859233	1	0.859233	1	0.859233
1	0.859254	1	0.859254	1	0.859254	1	0.859254	1	0.859254
1	0.859276	1	0.859276	1	0.859276	1	0.859276	1	0.859276
1	0.859297	1	0.859297	1	0.859297	1	0.859297	1	0.859297
1	0.859319	1	0.859319	1	0.859319	1	0.859319	1	0.859319
1	0.85934	1	0.85934	1	0.85934	1	0.85934	1	0.85934
1	0.859362	1	0.859362	1	0.859362	1	0.859362	1	0.859362
1	0.859384	1	0.859384	1	0.859384	1	0.859384	1	0.859384
1	0.859405	1	0.859405	1	0.859405	1	0.859405	1	0.859405
1	0.859427	1	0.859427	1	0.859427	1	0.859427	1	0.859427
1	0.859448	1	0.859448	1	0.859448	1	0.859448	1	0.859448
1	0.85947	1	0.85947	1	0.85947	1	0.85947	1	0.85947
1	0.859491	1	0.859491	1	0.859491	1	0.859491	1	0.859491
1	0.859513	1	0.859513	1	0.859513	1	0.859513	1	0.859513
1	0.859535	1	0.859535	1	0.859535	1	0.859535	1	0.859535
1	0.859556	1	0.859556	1	0.859556	1	0.859556	1	0.859556
1	0.859578	1	0.859578	1	0.859578	1	0.859578	1	0.859578
1	0.859599	1	0.859599	1	0.859599	1	0.859599	1	0.859599
1	0.859621	1	0.859621	1	0.859621	1	0.859621	1	0.859621
1	0.859643	1	0.859643	1	0.859643	1	0.859643	1	0.859643
1	0.859664	1	0.859664	1	0.859664	1	0.859664	1	0.859664
1	0.859686	1	0.859686	1	0.859686	1	0.859686	1	0.859686
1	0.859707	1	0.859707	1	0.859707	1	0.859707	1	0.859707
1	0.859729	1	0.859729	1	0.859729	1	0.859729	1	0.859729
1	0.85975	1	0.85975	1	0.85975	1	0.85975	1	0.85975
1	0.859772	1	0.859772	1	0.859772	1	0.859772	1	0.859772
1	0.859794	1	0.859794	1	0.859794	1	0.859794	1	0.859794
1	0.859815	1	0.859815	1	0.859815	1	0.859815	1	0.859815
1	0.859837	1	0.859837	1	0.859837	1	0.859837	1	0.859837
1	0.859858	1	0.859858	1	0.859858	1	0.859858	1	0.859858
1	0.85988	1	0.85988	1	0.85988	1	0.85988	1	0.85988
1	0.859902	1	0.859902	1	0.859902	1	0.859902	1	0.859902
1	0.859923	1	0.859923	1	0.859923	1	0.859923	1	0.859923
1	0.859945	1	0.859945	1	0.859945	1	0.859945	1	0.859945
1	0.859966	1	0.859966	1	0.859966	1	0.859966	1	0.859966
1	0.859988	1	0.859988	1	0.859988	1	0.859988	1	0.859988
1	0.86001	1	0.86001	1	0.86001	1	0.86001	1	0.86001
1	0.860031	1	0.860031	1	0.860031	1	0.860031	1	0.860031
1	0.860053	1	0.860053	1	0.860053	1	0.860053	1	0.860053
1	0.860074	1	0.860074	1	0.860074	1	0.860074	1	0.860074
1	0.860096	1	0.860096	1	0.860096	1	0.860096	1	0.860096
1	0.860118	1	0.860118	1	0.860118	1	0.860118	1	0.860118
1	0.860139	1	0.860139	1	0.860139	1	0.860139	1	0.860139
1	0.860161	1	0.860161	1	0.860161	1	0.860161	1	0.860161
1	0.860182	1	0.860182	1	0.860182	1	0.860182	1	0.860182
1	0.860204	1	0.860204	1	0.860204	1	0.860204	1	0.860204
1	0.860226	1	0.860226	1	0.860226	1	0.860226	1	0.860226
1	0.860247	1	0.860247	1	0.860247	1	0.860247	1	0.860247
1	0.860269	1	0.860269	1	0.860269	1	0.860269	1	0.860269
1	0.86029	1	0.86029	1	0.86029	1	0.86029	1	0.86029
1	0.860312	1	0.860312	1	0.860312	1	0.860312	1	0.860312
1	0.860334	1	0.860334	1	0.860334	1	0.860334	1	0.860334
1	0.860355	1	0.860355	1	0.860355	1	0.860355	1	0.860355
1	0.860377	1	0.860377	1	0.860377	1	0.860377	1	0.860377
1	0.860399	1	0.860399	1	0.860399	1	0.860399	1	0.860399
1	0.86042	1	0.86042	1	0.86042	1	0.86042	1	0.86042
1	0.860442	1	0.860442	1	0.860442	1	0.860442	1	0.860442
1	0.860463	1	0.860463	1	0.860463	1	0.860463	1	0.860463
1	0.860485	1	0.860485	1	0.860485	1	0.860485	1	0.860485
1	0.860507	1	0.860507	1	0.860507	1	0.860507	1	0.860507
1	0.860528	1	0.860528	1	0.860528	1	0.860528	1	0.860528
1	0.86055	1	0.86055	1	0.86055	1	0.86055	1	0.86055
1	0.860571	1	0.860571	1	0.860571	1	0.860571	1	0.860571
1	0.860593	1	0.860593	1	0.860593	1	0.860593	1	0.860593
1	0.860615	1	0.860615	1	0.860615	1	0.860615	1	0.860615
1	0.860636	1	0.860636	1	0.860636	1	0.860636	1	0.860636
1	0.860658	1	0.860658	1	0.860658	1	0.860658	1	0.860658
1	0.86068	1	0.86068	1	0.86068	1	0.86068	1	0.86068
1	0.860701	1	0.860701	1	0.860701	1	0.860701	1	0.860701
1	0.860723	1	0.860723	1	0.860723	1	0.860723	1	0.860723
1	0.860745	1	0.860745	1	0.860745	1	0.860745	1	0.860745
1	0.860766	1	0.860766	1	0.860766	1	0.860766	1	0.860766
1	0.860788	1	0.860788	1	0.860788	1	0.860788	1	0.860788
1	0.860809	1	0.860809	1	0.860809	1	0.860809	1	0.860809
1	0.860831	1	0.860831	1	0.860831	1	0.860831	1	0.860831
1	0.860853	1	0.860853	1	0.860853	1	0.860853	1	0.860853
1	0.860874	1	0.860874	1	0.860874	1	0.860874	1	0.860874
1	0.860896	1	0.860896	1	0.860896	1	0.860896	1	0.860896
1	0.860918	1	0.860918	1	0.860918	1	0.860918	1	0.860918
1	0.860939	1	0.860939	1	0.860939	1	0.860939	1	0.860939
1	0.860961	1	0.860961	1	0.860961	1	0.860961	1	0.860961
1	0.860983	1	0.860983	1	0.860983	1	0.860983	1	0.860983
1	0.861004	1	0.861004	1	0.861004	1	0.861004	1	0.861004
1	0.861026	1	0.861026	1	0.861026	1	0.861026	1	0.861026
1	0.861048	1	0.861048	1	0.861048	1	0.861048	1	0.861048
1	0.861069	1	0.861069	1	0.861069	1	0.861069	1	0.861069
1	0.861091	1	0.861091	1	0.861091	1	0.861091	1	0.861091
1	0.861113	1	0.861113	1	0.861113	1	0.861113	1	0.861113
1	0.861134	1	0.861134	1	0.861134	1	0.861134	1	0.861134
1	0.861156	1	0.861156	1	0.861156	1	0.861156	1	0.861156
1	0.861177	1	0.861177	1	0.861177	1	0.861177	1	0.861177
1	0.861199	1	0.861199	1	0.861199	1	0.861199	1	0.861199
1	0.861221	1	0.861221	1	0.861221	1	0.861221	1	0.861221
1	0.861242	1	0.861242	1	0.861242	1	0.861242	1	0.861242
1	0.861264	1	0.861264	1	0.861264	1	0.861264	1	0.861264
1	0.861286	1	0.861286	1	0.861286	1	0.861286	1	0.861286
1	0.861307	1	0.861307	1	0.861307	1	0.861307	1	0.861307
1	0.861329	1	0.861329	1	0.861329	1	0.861329	1	0.861329
1	0.861351	1	0.861351	1	0.861351	1	0.861351	1	0.861351
1	0.861372	1	0.861372	1	0.861372	1	0.861372	1	0.861372
1	0.861394	1	0.861394	1	0.861394	1	0.861394	1	0.861394
1	0.861416	1	0.861416	1	0.861416	1	0.861416	1	0.861416
1	0.861437	1	0.861437	1	0.861437	1	0.861437	1	0.861437
1	0.861459	1	0.861459	1	0.861459	1	0.861459	1	0.861459
1	0.861481	1	0.861481	1	0.861481	1	0.861481	1	0.861481
1	0.861502	1	0.861502	1	0.861502	1	0.861502	1	0.861502
1	0.861524	1	0.861524	1	0.861524	1	0.861524	1	0.861524
1	0.861546	1	0.861546	1	0.861546	1	0.861546	1	0.861546
1	0.861567	1	0.861567	1	0.861567	1	0.861567	1	0.861567
1	0.861589	1	0.861589	1	0.861589	1	0.861589	1	0.861589
1	0.861611	1	0.861611	1	0.861611	1	0.861611	1	0.861611
1	0.861633	1	0.861633	1	0.861633	1	0.861633	1	0.861633
1	0.861654	1	0.861654	1	0.861654	1	0.861654	1	0.861654
1	0.861676	1	0.861676	1	0.861676	1	0.861676	1	0.861676
1	0.861698	1	0.861698	1	0.861698	1	0.861698	1	0.861698
1	0.861719	1	0.861719	1	0.861719	1	0.861719	1	0.861719
1	0.861741	1	0.861741	1	0.861741	1	0.861741	1	0.861741
1	0.861763	1	0.861763	1	0.861763	1	0.861763	1	0.861763
1	0.861784	1	0.861784	1	0.861784	1	0.861784	1	0.861784
1	0.861806	1	0.861806	1	0.861806	1	0.861806	1	0.861806
1	0.861828	1	0.861828	1	0.861828	1	0.861828	1	0.861828
1	0.861849	1	0.861849	1	0.861849	1	0.861849	1	0.861849
1	0.861871	1	0.861871	1	0.861871	1	0.861871	1	0.861871
1	0.861893	1	0.861893	1	0.861893	1	0.861893	1	0.861893
1	0.861914	1	0.861914	1	0.861914	1	0.861914	1	0.861914
1	0.861936	1	0.861936	1	0.861936	1	0.861936	1	0.861936
1	0.861958	1	0.861958	1	0.861958	1	0.861958	1	0.861958
1	0.86198	1	0.86198	1	0.86198	1	0.86198	1	0.86198
1	0.862001	1	0.862001	1	0.862001	1	0.862001	1	0.862001
1	0.862023	1	0.862023	1	0.862023	1	0.862023	1	0.862023
1	0.862045	1	0.862045	1	0.862045	1	0.862045	1	0.862045
1	0.862066	1	0.862066	1	0.862066	1	0.862066	1	0.862066
1	0.862088	1	0.862088	1	0.862088	1	0.862088	1	0.862088
1	0.86211	1	0.86211	1	0.86211	1	0.86211	1	0.86211
1	0.862131	1	0.862131	1	0.862131	1	0.862131	1	0.862131
1	0.862153	1	0.862153	1	0.862153	1	0.862153	1	0.862153
1	0.862175	1	0.862175	1	0.862175	1	0.862175	1	0.862175
1	0.862197	1	0.862197	1	0.862197	1	0.862197	1	0.862197
1	0.862218	1	0.862218	1	0.862218	1	0.862218	1	0.862218
1	0.86224	1	0.86224	1	0.86224	1	0.86224	1	0.86224
1	0.862262	1	0.862262	1	0.862262	1	0.862262	1	0.862262
1	0.862283	1	0.862283	1	0.862283	1	0.862283	1	0.862283
1	0.862305	1	0.862305	1	0.862305	1	0.862305	1	0.862305
1	0.862327	1	0.862327	1	0.862327	1	0.862327	1	0.862327
1	0.862349	1	0.862349	1	0.862349	1	0.862349	1	0.862349
1	0.86237	1	0.86237	1	0.86237	1	0.86237	1	0.86237
1	0.862392	1	0.862392	1	0.862392	1	0.862392	1	0.862392
1	0.862414	1	0.862414	1	0.862414	1	0.862414	1	0.862414
1	0.862435	1	0.862435	1	0.862435	1	0.862435	1	0.862435
1	0.862457	1	0.862457	1	0.862457	1	0.862457	1	0.862457
1	0.862479	1	0.862479	1	0.862479	1	0.862479	1	0.862479
1	0.862501	1	0.862501	1	0.862501	1	0.862501	1	0.862501
1	0.862522	1	0.862522	1	0.862522	1	0.862522	1	0.862522
1	0.862544	1	0.862544	1	0.862544	1	0.862544	1	0.862544
1	0.862566	1	0.862566	1	0.862566	1	0.862566	1	0.862566
1	0.862588	1	0.862588	1	0.862588	1	0.862588	1	0.862588
1	0.862609	1	0.862609	1	0.862609	1	0.862609	1	0.862609
1	0.862631	1	0.862631	1	0.862631	1	0.862631	1	0.862631
1	0.862653	1	0.862653	1	0.862653	1	0.862653	1	0.862653
1	0.862674	1	0.862674	1	0.862674	1	0.862674	1	0.862674
1	0.862696	1	0.862696	1	0.862696	1	0.862696	1	0.862696
1	0.862718	1	0.862718	1	0.862718	1	0.862718	1	0.862718
1	0.86274	1	0.86274	1	0.86274	1	0.86274	1	0.86274
1	0.862761	1	0.862761	1	0.862761	1	0.862761	1	0.862761
1	0.862783	1	0.862783	1	0.862783	1	0.862783	1	0.862783
1	0.862805	1	0.862805	1	0.862805	1	0.862805	1	0.862805
1	0.862827	1	0.862827	1	0.862827	1	0.862827	1	0.862827
1	0.862848	1	0.862848	1	0.862848	1	0.862848	1	0.862848
1	0.86287	1	0.86287	1	0.86287	1	0.86287	1	0.86287
1	0.862892	1	0.862892	1	0.862892	1	0.862892	1	0.862892
1	0.862914	1	0.862914	1	0.862914	1	0.862914	1	0.862914
1	0.862935	1	0.862935	1	0.862935	1	0.862935	1	0.862935
1	0.862957	1	0.862957	1	0.862957	1	0.862957	1	0.862957
1	0.862979	1	0.862979	1	0.862979	1	0.862979	1	0.862979
1	0.863001	1	0.863001	1	0.863001	1	0.863001	1	0.863001
1	0.863022	1	0.863022	1	0.863022	1	0.863022	1	0.863022
1	0.863044	1	0.863044	1	0.863044	1	0.863044	1	0.863044
1	0.863066	1	0.863066	1	0.863066	1	0.863066	1	0.863066
1	0.863088	1	0.863088	1	0.863088	1	0.863088	1	0.863088
1	0.863109	1	0.863109	1	0.863109	1	0.863109	1	0.863109
1	0.863131	1	0.863131	1	0.863131	1	0.863131	1	0.863131
1	0.863153	1	0.863153	1	0.863153	1	0.863153	1	0.863153
1	0.863175	1	0.863175	1	0.863175	1	0.863175	1	0.863175
1	0.863196	1	0.863196	1	0.863196	1	0.863196	1	0.863196
1	0.863218	1	0.863218	1	0.863218	1	0.863218	1	0.863218
1	0.86324	1	0.86324	1	0.86324	1	0.86324	1	0.86324
1	0.863262	1	0.863262	1	0.863262	1	0.863262	1	0.863262
1	0.863283	1	0.863283	1	0.863283	1	0.863283	1	0.863283
1	0.863305	1	0.863305	1	0.863305	1	0.863305	1	0.863305
1	0.863327	1	0.863327	1	0.863327	1	0.863327	1	0.863327
1	0.863349	1	0.863349	1	0.863349	1	0.863349	1	0.863349
1	0.86337	1	0.86337	1	0.86337	1	0.86337	1	0.86337
1	0.863392	1	0.863392	1	0.863392	1	0.863392	1	0.863392
1	0.863414	1	0.863414	1	0.863414	1	0.863414	1	0.863414
1	0.863436	1	0.863436	1	0.863436	1	0.863436	1	0.863436
1	0.863458	1	0.863458	1	0.863458	1	0.863458	1	0.863458
1	0.863479	1	0.863479	1	0.863479	1	0.863479	1	0.863479
1	0.863501	1	0.863501	1	0.863501	1	0.863501	1	0.863501
1	0.863523	1	0.863523	1	0.863523	1	0.863523	1	0.863523
1	0.863545	1	0.863545	1	0.863545	1	0.863545	1	0.863545
1	0.863566	1	0.863566	1	0.863566	1	0.863566	1	0.863566
1	0.863588	1	0.863588	1	0.863588	1	0.863588	1	0.863588
1	0.86361	1	0.86361	1	0.86361	1	0.86361	1	0.86361
1	0.863632	1	0.863632	1	0.863632	1	0.863632	1	0.863632
1	0.863654	1	0.863654	1	0.863654	1	0.863654	1	0.863654
1	0.863675	1	0.863675	1	0.863675	1	0.863675	1	0.863675
1	0.863697	1	0.863697	1	0.863697	1	0.863697	1	0.863697
1	0.863719	1	0.863719	1	0.863719	1	0.863719	1	0.863719
1	0.863741	1	0.863741	1	0.863741	1	0.863741	1	0.863741
1	0.863762	1	0.863762	1	0.863762	1	0.863762	1	0.863762
1	0.863784	1	0.863784	1	0.863784	1	0.863784	1	0.863784
1	0.863806	1	0.863806	1	0.863806	1	0.863806	1	0.863806
1	0.863828	1	0.863828	1	0.863828	1	0.863828	1	0.863828
1	0.86385	1	0.86385	1	0.86385	1	0.86385	1	0.86385
1	0.863871	1	0.863871	1	0.863871	1	0.863871	1	0.863871
1	0.863893	1	0.863893	1	0.863893	1	0.863893	1	0.863893
1	0.863915	1	0.863915	1	0.863915	1	0.863915	1	0.863915
1	0.863937	1	0.863937	1	0.863937	1	0.863937	1	0.863937
1	0.863959	1	0.863959	1	0.863959	1	0.863959	1	0.863959
1	0.86398	1	0.86398	1	0.86398	1	0.86398	1	0.86398
1	0.864002	1	0.864002	1	0.864002	1	0.864002	1	0.864002
1	0.864024	1	0.864024	1	0.864024	1	0.864024	1	0.864024
1	0.864046	1	0.864046	1	0.864046	1	0.864046	1	0.864046
1	0.864068	1	0.864068	1	0.864068	1	0.864068	1	0.864068
1	0.864089	1	0.864089	1	0.864089	1	0.864089	1	0.864089
1	0.864111	1	0.864111	1	0.864111	1	0.864111	1	0.864111
1	0.864133	1	0.864133	1	0.864133	1	0.864133	1	0.864133
1	0.864155	1	0.864155	1	0.864155	1	0.864155	1	0.864155
1	0.864177	1	0.864177	1	0.864177	1	0.864177	1	0.864177
1	0.864198	1	0.864198	1	0.864198	1	0.864198	1	0.864198
1	0.86422	1	0.86422	1	0.86422	1	0.86422	1	0.86422
1	0.864242	1	0.864242	1	0.864242	1	0.864242	1	0.864242
1	0.864264	1	0.864264	1	0.864264	1	0.864264	1	0.864264
1	0.864286	1	0.864286	1	0.864286	1	0.864286	1	0.864286
1	0.864308	1	0.864308	1	0.864308	1	0.864308	1	0.864308
1	0.864329	1	0.864329	1	0.864329	1	0.864329	1	0.864329
1	0.864351	1	0.864351	1	0.864351	1	0.864351	1	0.864351
1	0.864373	1	0.864373	1	0.864373	1	0.864373	1	0.864373
1	0.864395	1	0.864395	1	0.864395	1	0.864395	1	0.864395
1	0.864417	1	0.864417	1	0.864417	1	0.864417	1	0.864417
1	0.864438	1	0.864438	1	0.864438	1	0.864438	1	0.864438
1	0.86446	1	0.86446	1	0.86446	1	0.86446	1	0.86446
1	0.864482	1	0.864482	1	0.864482	1	0.864482	1	0.864482
1	0.864504	1	0.864504	1	0.864504	1	0.864504	1	0.864504
1	0.864526	1	0.864526	1	0.864526	1	0.864526	1	0.864526
1	0.864548	1	0.864548	1	0.864548	1	0.864548	1	0.864548
1	0.864569	1	0.864569	1	0.864569	1	0.864569	1	0.864569
1	0.864591	1	0.864591	1	0.864591	1	0.864591	1	0.864591
1	0.864613	1	0.864613	1	0.864613	1	0.864613	1	0.864613
1	0.864635	1	0.864635	1	0.864635	1	0.864635	1	0.864635
1	0.864657	1	0.864657	1	0.864657	1	0.864657	1	0.864657
1	0.864679	1	0.864679	1	0.864679	1	0.864679	1	0.864679
1	0.8647	1	0.8647	1	0.8647	1	0.8647	1	0.8647
1	0.864722	1	0.864722	1	0.864722	1	0.864722	1	0.864722
1	0.864744	1	0.864744	1	0.864744	1	0.864744	1	0.864744
1	0.864766	1	0.864766	1	0.864766	1	0.864766	1	0.864766
1	0.864788	1	0.864788	1	0.864788	1	0.864788	1	0.864788
1	0.86481	1	0.86481	1	0.86481	1	0.86481	1	0.86481
1	0.864831	1	0.864831	1	0.864831	1	0.864831	1	0.864831
1	0.864853	1	0.864853	1	0.864853	1	0.864853	1	0.864853
1	0.864875	1	0.864875	1	0.864875	1	0.864875	1	0.864875
1	0.864897	1	0.864897	1	0.864897	1	0.864897	1	0.864897
1	0.864919	1	0.864919	1	0.864919	1	0.864919	1	0.864919
1	0.864941	1	0.864941	1	0.864941	1	0.864941	1	0.864941
1	0.864962	1	0.864962	1	0.864962	1	0.864962	1	0.864962
1	0.864984	1	0.864984	1	0.864984	1	0.864984	1	0.864984
1	0.865006	1	0.865006	1	0.865006	1	0.865006	1	0.865006
1	0.865028	1	0.865028	1	0.865028	1	0.865028	1	0.865028
1	0.86505	1	0.86505	1	0.86505	1	0.86505	1	0.86505
1	0.865072	1	0.865072	1	0.865072	1	0.865072	1	0.865072
1	0.865094	1	0.865094	1	0.865094	1	0.865094	1	0.865094
1	0.865115	1	0.865115	1	0.865115	1	0.865115	1	0.865115
1	0.865137	1	0.865137	1	0.865137	1	0.865137	1	0.865137
1	0.865159	1	0.865159	1	0.865159	1	0.865159	1	0.865159
1	0.865181	1	0.865181	1	0.865181	1	0.865181	1	0.865181
1	0.865203	1	0.865203	1	0.865203	1	0.865203	1	0.865203
1	0.865225	1	0.865225	1	0.865225	1	0.865225	1	0.865225
1	0.865247	1	0.865247	1	0.865247	1	0.865247	1	0.865247
1	0.865268	1	0.865268	1	0.865268	1	0.865268	1	0.865268
1	0.86529	1	0.86529	1	0.86529	1	0.86529	1	0.86529
1	0.865312	1	0.865312	1	0.865312	1	0.865312	1	0.865312
1	0.865334	1	0.865334	1	0.865334	1	0.865334	1	0.865334
1	0.865356	1	0.865356	1	0.865356	1	0.865356	1	0.865356
1	0.865378	1	0.865378	1	0.865378	1	0.865378	1	0.865378
1	0.8654	1	0.8654	1	0.8654	1	0.8654	1	0.8654
1	0.865422	1	0.865422	1	0.865422	1	0.865422	1	0.865422
1	0.865443	1	0.865443	1	0.865443	1	0.865443	1	0.865443
1	0.865465	1	0.865465	1	0.865465	1	0.865465	1	0.865465
1	0.865487	1	0.865487	1	0.865487	1	0.865487	1	0.865487
1	0.865509	1	0.865509	1	0.865509	1	0.865509	1	0.865509
1	0.865531	1	0.865531	1	0.865531	1	0.865531	1	0.865531
1	0.865553	1	0.865553	1	0.865553	1	0.865553	1	0.865553
1	0.865575	1	0.865575	1	0.865575	1	0.865575	1	0.865575
1	0.865597	1	0.865597	1	0.865597	1	0.865597	1	0.865597
1	0.865618	1	0.865618	1	0.865618	1	0.865618	1	0.865618
1	0.86564	1	0.86564	1	0.86564	1	0.86564	1	0.86564
1	0.865662	1	0.865662	1	0.865662	1	0.865662	1	0.865662
1	0.865684	1	0.865684	1	0.865684	1	0.865684	1	0.865684
1	0.865706	1	0.865706	1	0.865706	1	0.865706	1	0.865706
1	0.865728	1	0.865728	1	0.865728	1	0.865728	1	0.865728
1	0.86575	1	0.86575	1	0.86575	1	0.86575	1	0.86575
1	0.865772	1	0.865772	1	0.865772	1	0.865772	1	0.865772
1	0.865794	1	0.865794	1	0.865794	1	0.865794	1	0.865794
1	0.865815	1	0.865815	1	0.865815	1	0.865815	1	0.865815
1	0.865837	1	0.865837	1	0.865837	1	0.865837	1	0.865837
1	0.865859	1	0.865859	1	0.865859	1	0.865859	1	0.865859
1	0.865881	1	0.865881	1	0.865881	1	0.865881	1	0.865881
1	0.865903	1	0.865903	1	0.865903	1	0.865903	1	0.865903
1	0.865925	1	0.865925	1	0.865925	1	0.865925	1	0.865925
1	0.865947	1	0.865947	1	0.865947	1	0.865947	1	0.865947
1	0.865969	1	0.865969	1	0.865969	1	0.865969	1	0.865969
1	0.865991	1	0.865991	1	0.865991	1	0.865991	1	0.865991
1	0.866012	1	0.866012	1	0.866012	1	0.866012	1	0.866012
1	0.866034	1	0.866034	1	0.866034	1	0.866034	1	0.866034
1	0.866056	1	0.866056	1	0.866056	1	0.866056	1	0.866056
1	0.866078	1	0.866078	1	0.866078	1	0.866078	1	0.866078
1	0.8661	1	0.8661	1	0.8661	1	0.8661	1	0.8661
1	0.866122	1	0.866122	1	0.866122	1	0.866122	1	0.866122
1	0.866144	1	0.866144	1	0.866144	1	0.866144	1	0.866144
1	0.866166	1	0.866166	1	0.866166	1	0.866166	1	0.866166
1	0.866188	1	0.866188	1	0.866188	1	0.866188	1	0.866188
1	0.86621	1	0.86621	1	0.86621	1	0.86621	1	0.86621
1	0.866232	1	0.866232	1	0.866232	1	0.866232	1	0.866232
1	0.866253	1	0.866253	1	0.866253	1	0.866253	1	0.866253
1	0.866275	1	0.866275	1	0.866275	1	0.866275	1	0.866275
1	0.866297	1	0.866297	1	0.866297	1	0.866297	1	0.866297
1	0.866319	1	0.866319	1	0.866319	1	0.866319	1	0.866319
1	0.866341	1	0.866341	1	0.866341	1	0.866341	1	0.866341
1	0.866363	1	0.866363	1	0.866363	1	0.866363	1	0.866363
1	0.866385	1	0.866385	1	0.866385	1	0.866385	1	0.866385
1	0.866407	1	0.866407	1	0.866407	1	0.866407	1	0.866407
1	0.866429	1	0.866429	1	0.866429	1	0.866429	1	0.866429
1	0.866451	1	0.866451	1	0.866451	1	0.866451	1	0.866451
1	0.866473	1	0.866473	1	0.866473	1	0.866473	1	0.866473
1	0.866495	1	0.866495	1	0.866495	1	0.866495	1	0.866495
1	0.866517	1	0.866517	1	0.866517	1	0.866517	1	0.866517
1	0.866538	1	0.866538	1	0.866538	1	0.866538	1	0.866538
1	0.86656	1	0.86656	1	0.86656	1	0.86656	1	0.86656
1	0.866582	1	0.866582	1	0.866582	1	0.866582	1	0.866582
1	0.866604	1	0.866604	1	0.866604	1	0.866604	1	0.866604
1	0.866626	1	0.866626	1	0.866626	1	0.866626	1	0.866626
1	0.866648	1	0.866648	1	0.866648	1	0.866648	1	0.866648
1	0.86667	1	0.86667	1	0.86667	1	0.86667	1	0.86667
1	0.866692	1	0.866692	1	0.866692	1	0.866692	1	0.866692
1	0.866714	1	0.866714	1	0.866714	1	0.866714	1	0.866714
1	0.866736	1	0.866736	1	0.866736	1	0.866736	1	0.866736
1	0.866758	1	0.866758	1	0.866758	1	0.866758	1	0.866758
1	0.86678	1	0.86678	1	0.86678	1	0.86678	1	0.86678
1	0.866802	1	0.866802	1	0.866802	1	0.866802	1	0.866802
1	0.866824	1	0.866824	1	0.866824	1	0.866824	1	0.866824
1	0.866846	1	0.866846	1	0.866846	1	0.866846	1	0.866846
1	0.866868	1	0.866868	1	0.866868	1	0.866868	1	0.866868
1	0.866889	1	0.866889	1	0.866889	1	0.866889	1	0.866889
1	0.866911	1	0.866911	1	0.866911	1	0.866911	1	0.866911
1	0.866933	1	0.866933	1	0.866933	1	0.866933	1	0.866933
1	0.866955	1	0.866955	1	0.866955	1	0.866955	1	0.866955
1	0.866977	1	0.866977	1	0.866977	1	0.866977	1	0.866977
1	0.866999	1	0.866999	1	0.866999	1	0.866999	1	0.866999
1	0.867021	1	0.867021	1	0.867021	1	0.867021	1	0.867021
1	0.867043	1	0.867043	1	0.867043	1	0.867043	1	0.867043
1	0.867065	1	0.867065	1	0.867065	1	0.867065	1	0.867065
1	0.867087	1	0.867087	1	0.867087	1	0.867087	1	0.867087
1	0.867109	1	0.867109	1	0.867109	1	0.867109	1	0.867109
1	0.867131	1	0.867131	1	0.867131	1	0.867131	1	0.867131
1	0.867153	1	0.867153	1	0.867153	1	0.867153	1	0.867153
1	0.867175	1	0.867175	1	0.867175	1	0.867175	1	0.867175
1	0.867197	1	0.867197	1	0.867197	1	0.867197	1	0.867197
1	0.867219	1	0.867219	1	0.867219	1	0.867219	1	0.867219
1	0.867241	1	0.867241	1	0.867241	1	0.867241	1	0.867241
1	0.867263	1	0.867263	1	0.867263	1	0.867263	1	0.867263
1	0.867285	1	0.867285	1	0.867285	1	0.867285	1	0.867285
1	0.867307	1	0.867307	1	0.867307	1	0.867307	1	0.867307
1	0.867329	1	0.867329	1	0.867329	1	0.867329	1	0.867329
1	0.867351	1	0.867351	1	0.867351	1	0.867351	1	0.867351
1	0.867373	1	0.867373	1	0.867373	1	0.867373	1	0.867373
1	0.867394	1	0.867394	1	0.867394	1	0.867394	1	0.867394
1	0.867416	1	0.867416	1	0.867416	1	0.867416	1	0.867416
1	0.867438	1	0.867438	1	0.867438	1	0.867438	1	0.867438
1	0.86746	1	0.86746	1	0.86746	1	0.86746	1	0.86746
1	0.867482	1	0.867482	1	0.867482	1	0.867482	1	0.867482
1	0.867504	1	0.867504	1	0.867504	1	0.867504	1	0.867504
1	0.867526	1	0.867526	1	0.867526	1	0.867526	1	0.867526
1	0.867548	1	0.867548	1	0.867548	1	0.867548	1	0.867548
1	0.86757	1	0.86757	1	0.86757	1	0.86757	1	0.86757
1	0.867592	1	0.867592	1	0.867592	1	0.867592	1	0.867592
1	0.867614	1	0.867614	1	0.867614	1	0.867614	1	0.867614
1	0.867636	1	0.867636	1	0.867636	1	0.867636	1	0.867636
1	0.867658	1	0.867658	1	0.867658	1	0.867658	1	0.867658
1	0.86768	1	0.86768	1	0.86768	1	0.86768	1	0.86768
1	0.867702	1	0.867702	1	0.867702	1	0.867702	1	0.867702
1	0.867724	1	0.867724	1	0.867724	1	0.867724	1	0.867724
1	0.867746	1	0.867746	1	0.867746	1	0.867746	1	0.867746
1	0.867768	1	0.867768	1	0.867768	1	0.867768	1	0.867768
1	0.86779	1	0.86779	1	0.86779	1	0.86779	1	0.86779
1	0.867812	1	0.867812	1	0.867812	1	0.867812	1	0.867812
1	0.867834	1	0.867834	1	0.867834	1	0.867834	1	0.867834
1	0.867856	1	0.867856	1	0.867856	1	0.867856	1	0.867856
1	0.867878	1	0.867878	1	0.867878	1	0.867878	1	0.867878
1	0.8679	1	0.8679	1	0.8679	1	0.8679	1	0.8679
1	0.867922	1	0.867922	1	0.867922	1	0.867922	1	0.867922
1	0.867944	1	0.867944	1	0.867944	1	0.867944	1	0.867944
1	0.867966	1	0.867966	1	0.867966	1	0.867966	1	0.867966
1	0.867988	1	0.867988	1	0.867988	1	0.867988	1	0.867988
1	0.86801	1	0.86801	1	0.86801	1	0.86801	1	0.86801
1	0.868032	1	0.868032	1	0.868032	1	0.868032	1	0.868032
1	0.868054	1	0.868054	1	0.868054	1	0.868054	1	0.868054
1	0.868076	1	0.868076	1	0.868076	1	0.868076	1	0.868076
1	0.868098	1	0.868098	1	0.868098	1	0.868098	1	0.868098
1	0.86812	1	0.86812	1	0.86812	1	0.86812	1	0.86812
1	0.868142	1	0.868142	1	0.868142	1	0.868142	1	0.868142
1	0.868164	1	0.868164	1	0.868164	1	0.868164	1	0.868164
1	0.868186	1	0.868186	1	0.868186	1	0.868186	1	0.868186
1	0.868208	1	0.868208	1	0.868208	1	0.868208	1	0.868208
1	0.86823	1	0.86823	1	0.86823	1	0.86823	1	0.86823
1	0.868252	1	0.868252	1	0.868252	1	0.868252	1	0.868252
1	0.868274	1	0.868274	1	0.868274	1	0.868274	1	0.868274
1	0.868296	1	0.868296	1	0.868296	1	0.868296	1	0.868296
1	0.868318	1	0.868318	1	0.868318	1	0.868318	1	0.868318
1	0.86834	1	0.86834	1	0.86834	1	0.86834	1	0.86834
1	0.868362	1	0.868362	1	0.868362	1	0.868362	1	0.868362
1	0.868384	1	0.868384	1	0.868384	1	0.868384	1	0.868384
1	0.868406	1	0.868406	1	0.868406	1	0.868406	1	0.868406
1	0.868428	1	0.868428	1	0.868428	1	0.868428	1	0.868428
1	0.86845	1	0.86845	1	0.86845	1	0.86845	1	0.86845
1	0.868472	1	0.868472	1	0.868472	1	0.868472	1	0.868472
1	0.868494	1	0.868494	1	0.868494	1	0.868494	1	0.868494
1	0.868516	1	0.868516	1	0.868516	1	0.868516	1	0.868516
1	0.868539	1	0.868539	1	0.868539	1	0.868539	1	0.868539
1	0.868561	1	0.868561	1	0.868561	1	0.868561	1	0.868561
1	0.868583	1	0.868583	1	0.868583	1	0.868583	1	0.868583
1	0.868605	1	0.868605	1	0.868605	1	0.868605	1	0.868605
1	0.868627	1	0.868627	1	0.868627	1	0.868627	1	0.868627
1	0.868649	1	0.868649	1	0.868649	1	0.868649	1	0.868649
1	0.868671	1	0.868671	1	0.868671	1	0.868671	1	0.868671
1	0.868693	1	0.868693	1	0.868693	1	0.868693	1	0.868693
1	0.868715	1	0.868715	1	0.868715	1	0.868715	1	0.868715
1	0.868737	1	0.868737	1	0.868737	1	0.868737	1	0.868737
1	0.868759	1	0.868759	1	0.868759	1	0.868759	1	0.868759
1	0.868781	1	0.868781	1	0.868781	1	0.868781	1	0.868781
1	0.868803	1	0.868803	1	0.868803	1	0.868803	1	0.868803
1	0.868825	1	0.868825	1	0.868825	1	0.868825	1	0.868825
1	0.868847	1	0.868847	1	0.868847	1	0.868847	1	0.868847
1	0.868869	1	0.868869	1	0.868869	1	0.868869	1	0.868869
1	0.868891	1	0.868891	1	0.868891	1	0.868891	1	0.868891
1	0.868913	1	0.868913	1	0.868913	1	0.868913	1	0.868913
1	0.868935	1	0.868935	1	0.868935	1	0.868935	1	0.868935
1	0.868957	1	0.868957	1	0.868957	1	0.868957	1	0.868957
1	0.868979	1	0.868979	1	0.868979	1	0.868979	1	0.868979
1	0.869001	1	0.869001	1	0.869001	1	0.869001	1	0.869001
1	0.869023	1	0.869023	1	0.869023	1	0.869023	1	0.869023
1	0.869046	1	0.869046	1	0.869046	1	0.869046	1	0.869046
1	0.869068	1	0.869068	1	0.869068	1	0.869068	1	0.869068
1	0.86909	1	0.86909	1	0.86909	1	0.86909	1	0.86909
1	0.869112	1	0.869112	1	0.869112	1	0.869112	1	0.869112
1	0.869134	1	0.869134	1	0.869134	1	0.869134	1	0.869134
1	0.869156	1	0.869156	1	0.869156	1	0.869156	1	0.869156
1	0.869178	1	0.869178	1	0.869178	1	0.869178	1	0.869178
1	0.8692	1	0.8692	1	0.8692	1	0.8692	1	0.8692
1	0.869222	1	0.869222	1	0.869222	1	0.869222	1	0.869222
1	0.869244	1	0.869244	1	0.869244	1	0.869244	1	0.869244
1	0.869266	1	0.869266	1	0.869266	1	0.869266	1	0.869266
1	0.869288	1	0.869288	1	0.869288	1	0.869288	1	0.869288
1	0.86931	1	0.86931	1	0.86931	1	0.86931	1	0.86931
1	0.869332	1	0.869332	1	0.869332	1	0.869332	1	0.869332
1	0.869354	1	0.869354	1	0.869354	1	0.869354	1	0.869354
1	0.869376	1	0.869376	1	0.869376	1	0.869376	1	0.869376
1	0.869399	1	0.869399	1	0.869399	1	0.869399	1	0.869399
1	0.869421	1	0.869421	1	0.869421	1	0.869421	1	0.869421
1	0.869443	1	0.869443	1	0.869443	1	0.869443	1	0.869443
1	0.869465	1	0.869465	1	0.869465	1	0.869465	1	0.869465
1	0.869487	1	0.869487	1	0.869487	1	0.869487	1	0.869487
1	0.869509	1	0.869509	1	0.869509	1	0.869509	1	0.869509
1	0.869531	1	0.869531	1	0.869531	1	0.869531	1	0.869531
1	0.869553	1	0.869553	1	0.869553	1	0.869553	1	0.869553
1	0.869575	1	0.869575	1	0.869575	1	0.869575	1	0.869575
1	0.869597	1	0.869597	1	0.869597	1	0.869597	1	0.869597
1	0.869619	1	0.869619	1	0.869619	1	0.869619	1	0.869619
1	0.869641	1	0.869641	1	0.869641	1	0.869641	1	0.869641
1	0.869663	1	0.869663	1	0.869663	1	0.869663	1	0.869663
1	0.869686	1	0.869686	1	0.869686	1	0.869686	1	0.869686
1	0.869708	1	0.869708	1	0.869708	1	0.869708	1	0.869708
1	0.86973	1	0.86973	1	0.86973	1	0.86973	1	0.86973
1	0.869752	1	0.869752	1	0.869752	1	0.869752	1	0.869752
1	0.869774	1	0.869774	1	0.869774	1	0.869774	1	0.869774
1	0.869796	1	0.869796	1	0.869796	1	0.869796	1	0.869796
1	0.869818	1	0.869818	1	0.869818	1	0.869818	1	0.869818
1	0.86984	1	0.86984	1	0.86984	1	0.86984	1	0.86984
1	0.869862	1	0.869862	1	0.869862	1	0.869862	1	0.869862
1	0.869884	1	0.869884	1	0.869884	1	0.869884	1	0.869884
1	0.869907	1	0.869907	1	0.869907	1	0.869907	1	0.869907
1	0.869929	1	0.869929	1	0.869929	1	0.869929	1	0.869929
1	0.869951	1	0.869951	1	0.869951	1	0.869951	1	0.869951
1	0.869973	1	0.869973	1	0.869973	1	0.869973	1	0.869973
1	0.869995	1	0.869995	1	0.869995	1	0.869995	1	0.869995
1	0.870017	1	0.870017	1	0.870017	1	0.870017	1	0.870017
1	0.870039	1	0.870039	1	0.870039	1	0.870039	1	0.870039
1	0.870061	1	0.870061	1	0.870061	1	0.870061	1	0.870061
1	0.870083	1	0.870083	1	0.870083	1	0.870083	1	0.870083
1	0.870105	1	0.870105	1	0.870105	1	0.870105	1	0.870105
1	0.870128	1	0.870128	1	0.870128	1	0.870128	1	0.870128
1	0.87015	1	0.87015	1	0.87015	1	0.87015	1	0.87015
1	0.870172	1	0.870172	1	0.870172	1	0.870172	1	0.870172
1	0.870194	1	0.870194	1	0.870194	1	0.870194	1	0.870194
1	0.870216	1	0.870216	1	0.870216	1	0.870216	1	0.870216
1	0.870238	1	0.870238	1	0.870238	1	0.870238	1	0.870238
1	0.87026	1	0.87026	1	0.87026	1	0.87026	1	0.87026
1	0.870282	1	0.870282	1	0.870282	1	0.870282	1	0.870282
1	0.870304	1	0.870304	1	0.870304	1	0.870304	1	0.870304
1	0.870327	1	0.870327	1	0.870327	1	0.870327	1	0.870327
1	0.870349	1	0.870349	1	0.870349	1	0.870349	1	0.870349
1	0.870371	1	0.870371	1	0.870371	1	0.870371	1	0.870371
1	0.870393	1	0.870393	1	0.870393	1	0.870393	1	0.870393
1	0.870415	1	0.870415	1	0.870415	1	0.870415	1	0.870415
1	0.870437	1	0.870437	1	0.870437	1	0.870437	1	0.870437
1	0.870459	1	0.870459	1	0.870459	1	0.870459	1	0.870459
1	0.870481	1	0.870481	1	0.870481	1	0.870481	1	0.870481
1	0.870504	1	0.870504	1	0.870504	1	0.870504	1	0.870504
1	0.870526	1	0.870526	1	0.870526	1	0.870526	1	0.870526
1	0.870548	1	0.870548	1	0.870548	1	0.870548	1	0.870548
1	0.87057	1	0.87057	1	0.87057	1	0.87057	1	0.87057
1	0.870592	1	0.870592	1	0.870592	1	0.870592	1	0.870592
1	0.870614	1	0.870614	1	0.870614	1	0.870614	1	0.870614
1	0.870636	1	0.870636	1	0.870636	1	0.870636	1	0.870636
1	0.870659	1	0.870659	1	0.870659	1	0.870659	1	0.870659
1	0.870681	1	0.870681	1	0.870681	1	0.870681	1	0.870681
1	0.870703	1	0.870703	1	0.870703	1	0.870703	1	0.870703
1	0.870725	1	0.870725	1	0.870725	1	0.870725	1	0.870725
1	0.870747	1	0.870747	1	0.870747	1	0.870747	1	0.870747
1	0.870769	1	0.870769	1	0.870769	1	0.870769	1	0.870769
1	0.870791	1	0.870791	1	0.870791	1	0.870791	1	0.870791
1	0.870814	1	0.870814	1	0.870814	1	0.870814	1	0.870814
1	0.870836	1	0.870836	1	0.870836	1	0.870836	1	0.870836
1	0.870858	1	0.870858	1	0.870858	1	0.870858	1	0.870858
1	0.87088	1	0.87088	1	0.87088	1	0.87088	1	0.87088
1	0.870902	1	0.870902	1	0.870902	1	0.870902	1	0.870902
1	0.870924	1	0.870924	1	0.870924	1	0.870924	1	0.870924
1	0.870946	1	0.870946	1	0.870946	1	0.870946	1	0.870946
1	0.870969	1	0.870969	1	0.870969	1	0.870969	1	0.870969
1	0.870991	1	0.870991	1	0.870991	1	0.870991	1	0.870991
1	0.871013	1	0.871013	1	0.871013	1	0.871013	1	0.871013
1	0.871035	1	0.871035	1	0.871035	1	0.871035	1	0.871035
1	0.871057	1	0.871057	1	0.871057	1	0.871057	1	0.871057
1	0.871079	1	0.871079	1	0.871079	1	0.871079	1	0.871079
1	0.871102	1	0.871102	1	0.871102	1	0.871102	1	0.871102
1	0.871124	1	0.871124	1	0.871124	1	0.871124	1	0.871124
1	0.871146	1	0.871146	1	0.871146	1	0.871146	1	0.871146
1	0.871168	1	0.871168	1	0.871168	1	0.871168	1	0.871168
1	0.87119	1	0.87119	1	0.87119	1	0.87119	1	0.87119
1	0.871212	1	0.871212	1	0.871212	1	0.871212	1	0.871212
1	0.871234	1	0.871234	1	0.871234	1	0.871234	1	0.871234
1	0.871257	1	0.871257	1	0.871257	1	0.871257	1	0.871257
1	0.871279	1	0.871279	1	0.871279	1	0.871279	1	0.871279
1	0.871301	1	0.871301	1	0.871301	1	0.871301	1	0.871301
1	0.871323	1	0.871323	1	0.871323	1	0.871323	1	0.871323
1	0.871345	1	0.871345	1	0.871345	1	0.871345	1	0.871345
1	0.871367	1	0.871367	1	0.871367	1	0.871367	1	0.871367
1	0.87139	1	0.87139	1	0.87139	1	0.87139	1	0.87139
1	0.871412	1	0.871412	1	0.871412	1	0.871412	1	0.871412
1	0.871434	1	0.871434	1	0.871434	1	0.871434	1	0.871434
1	0.871456	1	0.871456	1	0.871456	1	0.871456	1	0.871456
1	0.871478	1	0.871478	1	0.871478	1	0.871478	1	0.871478
1	0.871501	1	0.871501	1	0.871501	1	0.871501	1	0.871501
1	0.871523	1	0.871523	1	0.871523	1	0.871523	1	0.871523
1	0.871545	1	0.871545	1	0.871545	1	0.871545	1	0.871545
1	0.871567	1	0.871567	1	0.871567	1	0.871567	1	0.871567
1	0.871589	1	0.871589	1	0.871589	1	0.871589	1	0.871589
1	0.871611	1	0.871611	1	0.871611	1	0.871611	1	0.871611
1	0.871634	1	0.871634	1	0.871634	1	0.871634	1	0.871634
1	0.871656	1	0.871656	1	0.871656	1	0.871656	1	0.871656
1	0.871678	1	0.871678	1	0.871678	1	0.871678	1	0.871678
1	0.8717	1	0.8717	1	0.8717	1	0.8717	1	0.8717
1	0.871722	1	0.871722	1	0.871722	1	0.871722	1	0.871722
1	0.871745	1	0.871745	1	0.871745	1	0.871745	1	0.871745
1	0.871767	1	0.871767	1	0.871767	1	0.871767	1	0.871767
1	0.871789	1	0.871789	1	0.871789	1	0.871789	1	0.871789
1	0.871811	1	0.871811	1	0.871811	1	0.871811	1	0.871811
1	0.871833	1	0.871833	1	0.871833	1	0.871833	1	0.871833
1	0.871856	1	0.871856	1	0.871856	1	0.871856	1	0.871856
1	0.871878	1	0.871878	1	0.871878	1	0.871878	1	0.871878
1	0.8719	1	0.8719	1	0.8719	1	0.8719	1	0.8719
1	0.871922	1	0.871922	1	0.871922	1	0.871922	1	0.871922
1	0.871944	1	0.871944	1	0.871944	1	0.871944	1	0.871944
1	0.871967	1	0.871967	1	0.871967	1	0.871967	1	0.871967
1	0.871989	1	0.871989	1	0.871989	1	0.871989	1	0.871989
1	0.872011	1	0.872011	1	0.872011	1	0.872011	1	0.872011
1	0.872033	1	0.872033	1	0.872033	1	0.872033	1	0.872033
1	0.872055	1	0.872055	1	0.872055	1	0.872055	1	0.872055
1	0.872078	1	0.872078	1	0.872078	1	0.872078	1	0.872078
1	0.8721	1	0.8721	1	0.8721	1	0.8721	1	0.8721
1	0.872122	1	0.872122	1	0.872122	1	0.872122	1	0.872122
1	0.872144	1	0.872144	1	0.872144	1	0.872144	1	0.872144
1	0.872166	1	0.872166	1	0.872166	1	0.872166	1	0.872166
1	0.872189	1	0.872189	1	0.872189	1	0.872189	1	0.872189
1	0.872211	1	0.872211	1	0.872211	1	0.872211	1	0.872211
1	0.872233	1	0.872233	1	0.872233	1	0.872233	1	0.872233
1	0.872255	1	0.872255	1	0.872255	1	0.872255	1	0.872255
1	0.872278	1	0.872278	1	0.872278	1	0.872278	1	0.872278
1	0.8723	1	0.8723	1	0.8723	1	0.8723	1	0.8723
1	0.872322	1	0.872322	1	0.872322	1	0.872322	1	0.872322
1	0.872344	1	0.872344	1	0.872344	1	0.872344	1	0.872344
1	0.872366	1	0.872366	1	0.872366	1	0.872366	1	0.872366
1	0.872389	1	0.872389	1	0.872389	1	0.872389	1	0.872389
1	0.872411	1	0.872411	1	0.872411	1	0.872411	1	0.872411
1	0.872433	1	0.872433	1	0.872433	1	0.872433	1	0.872433
1	0.872455	1	0.872455	1	0.872455	1	0.872455	1	0.872455
1	0.872478	1	0.872478	1	0.872478	1	0.872478	1	0.872478
1	0.8725	1	0.8725	1	0.8725	1	0.8725	1	0.8725
1	0.872522	1	0.872522	1	0.872522	1	0.872522	1	0.872522
1	0.872544	1	0.872544	1	0.872544	1	0.872544	1	0.872544
1	0.872567	1	0.872567	1	0.872567	1	0.872567	1	0.872567
1	0.872589	1	0.872589	1	0.872589	1	0.872589	1	0.872589
1	0.872611	1	0.872611	1	0.872611	1	0.872611	1	0.872611
1	0.872633	1	0.872633	1	0.872633	1	0.872633	1	0.872633
1	0.872655	1	0.872655	1	0.872655	1	0.872655	1	0.872655
1	0.872678	1	0.872678	1	0.872678	1	0.872678	1	0.872678
1	0.8727	1	0.8727	1	0.8727	1	0.8727	1	0.8727
1	0.872722	1	0.872722	1	0.872722	1	0.872722	1	0.872722
1	0.872744	1	0.872744	1	0.872744	1	0.872744	1	0.872744
1	0.872767	1	0.872767	1	0.872767	1	0.872767	1	0.872767
1	0.872789	1	0.872789	1	0.872789	1	0.872789	1	0.872789
1	0.872811	1	0.872811	1	0.872811	1	0.872811	1	0.872811
1	0.872833	1	0.872833	1	0.872833	1	0.872833	1	0.872833
1	0.872856	1	0.872856	1	0.872856	1	0.872856	1	0.872856
1	0.872878	1	0.872878	1	0.872878	1	0.872878	1	0.872878
1	0.8729	1	0.8729	1	0.8729	1	0.8729	1	0.8729
1	0.872922	1	0.872922	1	0.872922	1	0.872922	1	0.872922
1	0.872945	1	0.872945	1	0.872945	1	0.872945	1	0.872945
1	0.872967	1	0.872967	1	0.872967	1	0.872967	1	0.872967
1	0.872989	1	0.872989	1	0.872989	1	0.872989	1	0.872989
1	0.873011	1	0.873011	1	0.873011	1	0.873011	1	0.873011
1	0.873034	1	0.873034	1	0.873034	1	0.873034	1	0.873034
1	0.873056	1	0.873056	1	0.873056	1	0.873056	1	0.873056
1	0.873078	1	0.873078	1	0.873078	1	0.873078	1	0.873078
1	0.8731	1	0.8731	1	0.8731	1	0.8731	1	0.8731
1	0.873123	1	0.873123	1	0.873123	1	0.873123	1	0.873123
1	0.873145	1	0.873145	1	0.873145	1	0.873145	1	0.873145
1	0.873167	1	0.873167	1	0.873167	1	0.873167	1	0.873167
1	0.87319	1	0.87319	1	0.87319	1	0.87319	1	0.87319
1	0.873212	1	0.873212	1	0.873212	1	0.873212	1	0.873212
1	0.873234	1	0.873234	1	0.873234	1	0.873234	1	0.873234
1	0.873256	1	0.873256	1	0.873256	1	0.873256	1	0.873256
1	0.873279	1	0.873279	1	0.873279	1	0.873279	1	0.873279
1	0.873301	1	0.873301	1	0.873301	1	0.873301	1	0.873301
1	0.873323	1	0.873323	1	0.873323	1	0.873323	1	0.873323
1	0.873345	1	0.873345	1	0.873345	1	0.873345	1	0.873345
1	0.873368	1	0.873368	1	0.873368	1	0.873368	1	0.873368
1	0.87339	1	0.87339	1	0.87339	1	0.87339	1	0.87339
1	0.873412	1	0.873412	1	0.873412	1	0.873412	1	0.873412
1	0.873435	1	0.873435	1	0.873435	1	0.873435	1	0.873435
1	0.873457	1	0.873457	1	0.873457	1	0.873457	1	0.873457
1	0.873479	1	0.873479	1	0.873479	1	0.873479	1	0.873479
1	0.873501	1	0.873501	1	0.873501	1	0.873501	1	0.873501
1	0.873524	1	0.873524	1	0.873524	1	0.873524	1	0.873524
1	0.873546	1	0.873546	1	0.873546	1	0.873546	1	0.873546
1	0.873568	1	0.873568	1	0.873568	1	0.873568	1	0.873568
1	0.87359	1	0.87359	1	0.87359	1	0.87359	1	0.87359
1	0.873613	1	0.873613	1	0.873613	1	0.873613	1	0.873613
1	0.873635	1	0.873635	1	0.873635	1	0.873635	1	0.873635
1	0.873657	1	0.873657	1	0.873657	1	0.873657	1	0.873657
1	0.87368	1	0.87368	1	0.87368	1	0.87368	1	0.87368
1	0.873702	1	0.873702	1	0.873702	1	0.873702	1	0.873702
1	0.873724	1	0.873724	1	0.873724	1	0.873724	1	0.873724
1	0.873747	1	0.873747	1	0.873747	1	0.873747	1	0.873747
1	0.873769	1	0.873769	1	0.873769	1	0.873769	1	0.873769
1	0.873791	1	0.873791	1	0.873791	1	0.873791	1	0.873791
1	0.873813	1	0.873813	1	0.873813	1	0.873813	1	0.873813
1	0.873836	1	0.873836	1	0.873836	1	0.873836	1	0.873836
1	0.873858	1	0.873858	1	0.873858	1	0.873858	1	0.873858
1	0.87388	1	0.87388	1	0.87388	1	0.87388	1	0.87388
1	0.873903	1	0.873903	1	0.873903	1	0.873903	1	0.873903
1	0.873925	1	0.873925	1	0.873925	1	0.873925	1	0.873925
1	0.873947	1	0.873947	1	0.873947	1	0.873947	1	0.873947
1	0.87397	1	0.87397	1	0.87397	1	0.87397	1	0.87397
1	0.873992	1	0.873992	1	0.873992	1	0.873992	1	0.873992
1	0.874014	1	0.874014	1	0.874014	1	0.874014	1	0.874014
1	0.874036	1	0.874036	1	0.874036	1	0.874036	1	0.874036
1	0.874059	1	0.874059	1	0.874059	1	0.874059	1	0.874059
1	0.874081	1	0.874081	1	0.874081	1	0.874081	1	0.874081
1	0.874103	1	0.874103	1	0.874103	1	0.874103	1	0.874103
1	0.874126	1	0.874126	1	0.874126	1	0.874126	1	0.874126
1	0.874148	1	0.874148	1	0.874148	1	0.874148	1	0.874148
1	0.87417	1	0.87417	1	0.87417	1	0.87417	1	0.87417
1	0.874193	1	0.874193	1	0.874193	1	0.874193	1	0.874193
1	0.874215	1	0.874215	1	0.874215	1	0.874215	1	0.874215
1	0.874237	1	0.874237	1	0.874237	1	0.874237	1	0.874237
1	0.87426	1	0.87426	1	0.87426	1	0.87426	1	0.87426
1	0.874282	1	0.874282	1	0.874282	1	0.874282	1	0.874282
1	0.874304	1	0.874304	1	0.874304	1	0.874304	1	0.874304
1	0.874327	1	0.874327	1	0.874327	1	0.874327	1	0.874327
1	0.874349	1	0.874349	1	0.874349	1	0.874349	1	0.874349
1	0.874371	1	0.874371	1	0.874371	1	0.874371	1	0.874371
1	0.874394	1	0.874394	1	0.874394	1	0.874394	1	0.874394
1	0.874416	1	0.874416	1	0.874416	1	0.874416	1	0.874416
1	0.874438	1	0.874438	1	0.874438	1	0.874438	1	0.874438
1	0.874461	1	0.874461	1	0.874461	1	0.874461	1	0.874461
1	0.874483	1	0.874483	1	0.874483	1	0.874483	1	0.874483
1	0.874505	1	0.874505	1	0.874505	1	0.874505	1	0.874505
1	0.874528	1	0.874528	1	0.874528	1	0.874528	1	0.874528
1	0.87455	1	0.87455	1	0.87455	1	0.87455	1	0.87455
1	0.874572	1	0.874572	1	0.874572	1	0.874572	1	0.874572
1	0.874595	1	0.874595	1	0.874595	1	0.874595	1	0.874595
1	0.874617	1	0.874617	1	0.874617	1	0.874617	1	0.874617
1	0.874639	1	0.874639	1	0.874639	1	0.874639	1	0.874639
1	0.874662	1	0.874662	1	0.874662	1	0.874662	1	0.874662
1	0.874684	1	0.874684	1	0.874684	1	0.874684	1	0.874684
1	0.874706	1	0.874706	1	0.874706	1	0.874706	1	0.874706
1	0.874729	1	0.874729	1	0.874729	1	0.874729	1	0.874729
1	0.874751	1	0.874751	1	0.874751	1	0.874751	1	0.874751
1	0.874773	1	0.874773	1	0.874773	1	0.874773	1	0.874773
1	0.874796	1	0.874796	1	0.874796	1	0.874796	1	0.874796
1	0.874818	1	0.874818	1	0.874818	1	0.874818	1	0.874818
1	0.87484	1	0.87484	1	0.87484	1	0.87484	1	0.87484
1	0.874863	1	0.874863	1	0.874863	1	0.874863	1	0.874863
1	0.874885	1	0.874885	1	0.874885	1	0.874885	1	0.874885
1	0.874907	1	0.874907	1	0.874907	1	0.874907	1	0.874907
1	0.87493	1	0.87493	1	0.87493	1	0.87493	1	0.87493
1	0.874952	1	0.874952	1	0.874952	1	0.874952	1	0.874952
1	0.874974	1	0.874974	1	0.874974	1	0.874974	1	0.874974
1	0.874997	1	0.874997	1	0.874997	1	0.874997	1	0.874997
1	0.875019	1	0.875019	1	0.875019	1	0.875019	1	0.875019
1	0.875042	1	0.875042	1	0.875042	1	0.875042	1	0.875042
1	0.875064	1	0.875064	1	0.875064	1	0.875064	1	0.875064
1	0.875086	1	0.875086	1	0.875086	1	0.875086	1	0.875086
1	0.875109	1	0.875109	1	0.875109	1	0.875109	1	0.875109
1	0.875131	1	0.875131	1	0.875131	1	0.875131	1	0.875131
1	0.875153	1	0.875153	1	0.875153	1	0.875153	1	0.875153
1	0.875176	1	0.875176	1	0.875176	1	0.875176	1	0.875176
1	0.875198	1	0.875198	1	0.875198	1	0.875198	1	0.875198
1	0.87522	1	0.87522	1	0.87522	1	0.87522	1	0.87522
1	0.875243	1	0.875243	1	0.875243	1	0.875243	1	0.875243
1	0.875265	1	0.875265	1	0.875265	1	0.875265	1	0.875265
1	0.875288	1	0.875288	1	0.875288	1	0.875288	1	0.875288
1	0.87531	1	0.87531	1	0.87531	1	0.87531	1	0.87531
1	0.875332	1	0.875332	1	0.875332	1	0.875332	1	0.875332
1	0.875355	1	0.875355	1	0.875355	1	0.875355	1	0.875355
1	0.875377	1	0.875377	1	0.875377	1	0.875377	1	0.875377
1	0.875399	1	0.875399	1	0.875399	1	0.875399	1	0.875399
1	0.875422	1	0.875422	1	0.875422	1	0.875422	1	0.875422
1	0.875444	1	0.875444	1	0.875444	1	0.875444	1	0.875444
1	0.875467	1	0.875467	1	0.875467	1	0.875467	1	0.875467
1	0.875489	1	0.875489	1	0.875489	1	0.875489	1	0.875489
1	0.875511	1	0.875511	1	0.875511	1	0.875511	1	0.875511
1	0.875534	1	0.875534	1	0.875534	1	0.875534	1	0.875534
1	0.875556	1	0.875556	1	0.875556	1	0.875556	1	0.875556
1	0.875579	1	0.875579	1	0.875579	1	0.875579	1	0.875579
1	0.875601	1	0.875601	1	0.875601	1	0.875601	1	0.875601
1	0.875623	1	0.875623	1	0.875623	1	0.875623	1	0.875623
1	0.875646	1	0.875646	1	0.875646	1	0.875646	1	0.875646
1	0.875668	1	0.875668	1	0.875668	1	0.875668	1	0.875668
1	0.87569	1	0.87569	1	0.87569	1	0.87569	1	0.87569
1	0.875713	1	0.875713	1	0.875713	1	0.875713	1	0.875713
1	0.875735	1	0.875735	1	0.875735	1	0.875735	1	0.875735
1	0.875758	1	0.875758	1	0.875758	1	0.875758	1	0.875758
1	0.87578	1	0.87578	1	0.87578	1	0.87578	1	0.87578
1	0.875802	1	0.875802	1	0.875802	1	0.875802	1	0.875802
1	0.875825	1	0.875825	1	0.875825	1	0.875825	1	0.875825
1	0.875847	1	0.875847	1	0.875847	1	0.875847	1	0.875847
1	0.87587	1	0.87587	1	0.87587	1	0.87587	1	0.87587
1	0.875892	1	0.875892	1	0.875892	1	0.875892	1	0.875892
1	0.875914	1	0.875914	1	0.875914	1	0.875914	1	0.875914
1	0.875937	1	0.875937	1	0.875937	1	0.875937	1	0.875937
1	0.875959	1	0.875959	1	0.875959	1	0.875959	1	0.875959
1	0.875982	1	0.875982	1	0.875982	1	0.875982	1	0.875982
1	0.876004	1	0.876004	1	0.876004	1	0.876004	1	0.876004
1	0.876027	1	0.876027	1	0.876027	1	0.876027	1	0.876027
1	0.876049	1	0.876049	1	0.876049	1	0.876049	1	0.876049
1	0.876071	1	0.876071	1	0.876071	1	0.876071	1	0.876071
1	0.876094	1	0.876094	1	0.876094	1	0.876094	1	0.876094
1	0.876116	1	0.876116	1	0.876116	1	0.876116	1	0.876116
1	0.876139	1	0.876139	1	0.876139	1	0.876139	1	0.876139
1	0.876161	1	0.876161	1	0.876161	1	0.876161	1	0.876161
1	0.876183	1	0.876183	1	0.876183	1	0.876183	1	0.876183
1	0.876206	1	0.876206	1	0.876206	1	0.876206	1	0.876206
1	0.876228	1	0.876228	1	0.876228	1	0.876228	1	0.876228
1	0.876251	1	0.876251	1	0.876251	1	0.876251	1	0.876251
1	0.876273	1	0.876273	1	0.876273	1	0.876273	1	0.876273
1	0.876296	1	0.876296	1	0.876296	1	0.876296	1	0.876296
1	0.876318	1	0.876318	1	0.876318	1	0.876318	1	0.876318
1	0.87634	1	0.87634	1	0.87634	1	0.87634	1	0.87634
1	0.876363	1	0.876363	1	0.876363	1	0.876363	1	0.876363
1	0.876385	1	0.876385	1	0.876385	1	0.876385	1	0.876385
1	0.876408	1	0.876408	1	0.876408	1	0.876408	1	0.876408
1	0.87643	1	0.87643	1	0.87643	1	0.87643	1	0.87643
1	0.876453	1	0.876453	1	0.876453	1	0.876453	1	0.876453
1	0.876475	1	0.876475	1	0.876475	1	0.876475	1	0.876475
1	0.876497	1	0.876497	1	0.876497	1	0.876497	1	0.876497
1	0.87652	1	0.87652	1	0.87652	1	0.87652	1	0.87652
1	0.876542	1	0.876542	1	0.876542	1	0.876542	1	0.876542
1	0.876565	1	0.876565	1	0.876565	1	0.876565	1	0.876565
1	0.876587	1	0.876587	1	0.876587	1	0.876587	1	0.876587
1	0.87661	1	0.87661	1	0.87661	1	0.87661	1	0.87661
1	0.876632	1	0.876632	1	0.876632	1	0.876632	1	0.876632
1	0.876654	1	0.876654	1	0.876654	1	0.876654	1	0.876654
1	0.876677	1	0.876677	1	0.876677	1	0.876677	1	0.876677
1	0.876699	1	0.876699	1	0.876699	1	0.876699	1	0.876699
1	0.876722	1	0.876722	1	0.876722	1	0.876722	1	0.876722
1	0.876744	1	0.876744	1	0.876744	1	0.876744	1	0.876744
1	0.876767	1	0.876767	1	0.876767	1	0.876767	1	0.876767
1	0.876789	1	0.876789	1	0.876789	1	0.876789	1	0.876789
1	0.876812	1	0.876812	1	0.876812	1	0.876812	1	0.876812
1	0.876834	1	0.876834	1	0.876834	1	0.876834	1	0.876834
1	0.876856	1	0.876856	1	0.876856	1	0.876856	1	0.876856
1	0.876879	1	0.876879	1	0.876879	1	0.876879	1	0.876879
1	0.876901	1	0.876901	1	0.876901	1	0.876901	1	0.876901
1	0.876924	1	0.876924	1	0.876924	1	0.876924	1	0.876924
1	0.876946	1	0.876946	1	0.876946	1	0.876946	1	0.876946
1	0.876969	1	0.876969	1	0.876969	1	0.876969	1	0.876969
1	0.876991	1	0.876991	1	0.876991	1	0.876991	1	0.876991
1	0.877014	1	0.877014	1	0.877014	1	0.877014	1	0.877014
1	0.877036	1	0.877036	1	0.877036	1	0.877036	1	0.877036
1	0.877059	1	0.877059	1	0.877059	1	0.877059	1	0.877059
1	0.877081	1	0.877081	1	0.877081	1	0.877081	1	0.877081
1	0.877104	1	0.877104	1	0.877104	1	0.877104	1	0.877104
1	0.877126	1	0.877126	1	0.877126	1	0.877126	1	0.877126
1	0.877148	1	0.877148	1	0.877148	1	0.877148	1	0.877148
1	0.877171	1	0.877171	1	0.877171	1	0.877171	1	0.877171
1	0.877193	1	0.877193	1	0.877193	1	0.877193	1	0.877193
1	0.877216	1	0.877216	1	0.877216	1	0.877216	1	0.877216
1	0.877238	1	0.877238	1	0.877238	1	0.877238	1	0.877238
1	0.877261	1	0.877261	1	0.877261	1	0.877261	1	0.877261
1	0.877283	1	0.877283	1	0.877283	1	0.877283	1	0.877283
1	0.877306	1	0.877306	1	0.877306	1	0.877306	1	0.877306
1	0.877328	1	0.877328	1	0.877328	1	0.877328	1	0.877328
1	0.877351	1	0.877351	1	0.877351	1	0.877351	1	0.877351
1	0.877373	1	0.877373	1	0.877373	1	0.877373	1	0.877373
1	0.877396	1	0.877396	1	0.877396	1	0.877396	1	0.877396
1	0.877418	1	0.877418	1	0.877418	1	0.877418	1	0.877418
1	0.877441	1	0.877441	1	0.877441	1	0.877441	1	0.877441
1	0.877463	1	0.877463	1	0.877463	1	0.877463	1	0.877463
1	0.877486	1	0.877486	1	0.877486	1	0.877486	1	0.877486
1	0.877508	1	0.877508	1	0.877508	1	0.877508	1	0.877508
1	0.877531	1	0.877531	1	0.877531	1	0.877531	1	0.877531
1	0.877553	1	0.877553	1	0.877553	1	0.877553	1	0.877553
1	0.877576	1	0.877576	1	0.877576	1	0.877576	1	0.877576
1	0.877598	1	0.877598	1	0.877598	1	0.877598	1	0.877598
1	0.877621	1	0.877621	1	0.877621	1	0.877621	1	0.877621
1	0.877643	1	0.877643	1	0.877643	1	0.877643	1	0.877643
1	0.877666	1	0.877666	1	0.877666	1	0.877666	1	0.877666
1	0.877688	1	0.877688	1	0.877688	1	0.877688	1	0.877688
1	0.877711	1	0.877711	1	0.877711	1	0.877711	1	0.877711
1	0.877733	1	0.877733	1	0.877733	1	0.877733	1	0.877733
1	0.877756	1	0.877756	1	0.877756	1	0.877756	1	0.877756
1	0.877778	1	0.877778	1	0.877778	1	0.877778	1	0.877778
1	0.877801	1	0.877801	1	0.877801	1	0.877801	1	0.877801
1	0.877823	1	0.877823	1	0.877823	1	0.877823	1	0.877823
1	0.877846	1	0.877846	1	0.877846	1	0.877846	1	0.877846
1	0.877868	1	0.877868	1	0.877868	1	0.877868	1	0.877868
1	0.877891	1	0.877891	1	0.877891	1	0.877891	1	0.877891
1	0.877913	1	0.877913	1	0.877913	1	0.877913	1	0.877913
1	0.877936	1	0.877936	1	0.877936	1	0.877936	1	0.877936
1	0.877958	1	0.877958	1	0.877958	1	0.877958	1	0.877958
1	0.877981	1	0.877981	1	0.877981	1	0.877981	1	0.877981
1	0.878003	1	0.878003	1	0.878003	1	0.878003	1	0.878003
1	0.878026	1	0.878026	1	0.878026	1	0.878026	1	0.878026
1	0.878048	1	0.878048	1	0.878048	1	0.878048	1	0.878048
1	0.878071	1	0.878071	1	0.878071	1	0.878071	1	0.878071
1	0.878093	1	0.878093	1	0.878093	1	0.878093	1	0.878093
1	0.878116	1	0.878116	1	0.878116	1	0.878116	1	0.878116
1	0.878138	1	0.878138	1	0.878138	1	0.878138	1	0.878138
1	0.878161	1	0.878161	1	0.878161	1	0.878161	1	0.878161
1	0.878183	1	0.878183	1	0.878183	1	0.878183	1	0.878183
1	0.878206	1	0.878206	1	0.878206	1	0.878206	1	0.878206
1	0.878228	1	0.878228	1	0.878228	1	0.878228	1	0.878228
1	0.878251	1	0.878251	1	0.878251	1	0.878251	1	0.878251
1	0.878273	1	0.878273	1	0.878273	1	0.878273	1	0.878273
1	0.878296	1	0.878296	1	0.878296	1	0.878296	1	0.878296
1	0.878318	1	0.878318	1	0.878318	1	0.878318	1	0.878318
1	0.878341	1	0.878341	1	0.878341	1	0.878341	1	0.878341
1	0.878363	1	0.878363	1	0.878363	1	0.878363	1	0.878363
1	0.878386	1	0.878386	1	0.878386	1	0.878386	1	0.878386
1	0.878409	1	0.878409	1	0.878409	1	0.878409	1	0.878409
1	0.878431	1	0.878431	1	0.878431	1	0.878431	1	0.878431
1	0.878454	1	0.878454	1	0.878454	1	0.878454	1	0.878454
1	0.878476	1	0.878476	1	0.878476	1	0.878476	1	0.878476
1	0.878499	1	0.878499	1	0.878499	1	0.878499	1	0.878499
1	0.878521	1	0.878521	1	0.878521	1	0.878521	1	0.878521
1	0.878544	1	0.878544	1	0.878544	1	0.878544	1	0.878544
1	0.878566	1	0.878566	1	0.878566	1	0.878566	1	0.878566
1	0.878589	1	0.878589	1	0.878589	1	0.878589	1	0.878589
1	0.878611	1	0.878611	1	0.878611	1	0.878611	1	0.878611
1	0.878634	1	0.878634	1	0.878634	1	0.878634	1	0.878634
1	0.878656	1	0.878656	1	0.878656	1	0.878656	1	0.878656
1	0.878679	1	0.878679	1	0.878679	1	0.878679	1	0.878679
1	0.878702	1	0.878702	1	0.878702	1	0.878702	1	0.878702
1	0.878724	1	0.878724	1	0.878724	1	0.878724	1	0.878724
1	0.878747	1	0.878747	1	0.878747	1	0.878747	1	0.878747
1	0.878769	1	0.878769	1	0.878769	1	0.878769	1	0.878769
1	0.878792	1	0.878792	1	0.878792	1	0.878792	1	0.878792
1	0.878814	1	0.878814	1	0.878814	1	0.878814	1	0.878814
1	0.878837	1	0.878837	1	0.878837	1	0.878837	1	0.878837
1	0.878859	1	0.878859	1	0.878859	1	0.878859	1	0.878859
1	0.878882	1	0.878882	1	0.878882	1	0.878882	1	0.878882
1	0.878905	1	0.878905	1	0.878905	1	0.878905	1	0.878905
1	0.878927	1	0.878927	1	0.878927	1	0.878927	1	0.878927
1	0.87895	1	0.87895	1	0.87895	1	0.87895	1	0.87895
1	0.878972	1	0.878972	1	0.878972	1	0.878972	1	0.878972
1	0.878995	1	0.878995	1	0.878995	1	0.878995	1	0.878995
1	0.879017	1	0.879017	1	0.879017	1	0.879017	1	0.879017
1	0.87904	1	0.87904	1	0.87904	1	0.87904	1	0.87904
1	0.879062	1	0.879062	1	0.879062	1	0.879062	1	0.879062
1	0.879085	1	0.879085	1	0.879085	1	0.879085	1	0.879085
1	0.879108	1	0.879108	1	0.879108	1	0.879108	1	0.879108
1	0.87913	1	0.87913	1	0.87913	1	0.87913	1	0.87913
1	0.879153	1	0.879153	1	0.879153	1	0.879153	1	0.879153
1	0.879175	1	0.879175	1	0.879175	1	0.879175	1	0.879175
1	0.879198	1	0.879198	1	0.879198	1	0.879198	1	0.879198
1	0.87922	1	0.87922	1	0.87922	1	0.87922	1	0.87922
1	0.879243	1	0.879243	1	0.879243	1	0.879243	1	0.879243
1	0.879266	1	0.879266	1	0.879266	1	0.879266	1	0.879266
1	0.879288	1	0.879288	1	0.879288	1	0.879288	1	0.879288
1	0.879311	1	0.879311	1	0.879311	1	0.879311	1	0.879311
1	0.879333	1	0.879333	1	0.879333	1	0.879333	1	0.879333
1	0.879356	1	0.879356	1	0.879356	1	0.879356	1	0.879356
1	0.879379	1	0.879379	1	0.879379	1	0.879379	1	0.879379
1	0.879401	1	0.879401	1	0.879401	1	0.879401	1	0.879401
1	0.879424	1	0.879424	1	0.879424	1	0.879424	1	0.879424
1	0.879446	1	0.879446	1	0.879446	1	0.879446	1	0.879446
1	0.879469	1	0.879469	1	0.879469	1	0.879469	1	0.879469
1	0.879491	1	0.879491	1	0.879491	1	0.879491	1	0.879491
1	0.879514	1	0.879514	1	0.879514	1	0.879514	1	0.879514
1	0.879537	1	0.879537	1	0.879537	1	0.879537	1	0.879537
1	0.879559	1	0.879559	1	0.879559	1	0.879559	1	0.879559
1	0.879582	1	0.879582	1	0.879582	1	0.879582	1	0.879582
1	0.879604	1	0.879604	1	0.879604	1	0.879604	1	0.879604
1	0.879627	1	0.879627	1	0.879627	1	0.879627	1	0.879627
1	0.87965	1	0.87965	1	0.87965	1	0.87965	1	0.87965
1	0.879672	1	0.879672	1	0.879672	1	0.879672	1	0.879672
1	0.879695	1	0.879695	1	0.879695	1	0.879695	1	0.879695
1	0.879717	1	0.879717	1	0.879717	1	0.879717	1	0.879717
1	0.87974	1	0.87974	1	0.87974	1	0.87974	1	0.87974
1	0.879763	1	0.879763	1	0.879763	1	0.879763	1	0.879763
1	0.879785	1	0.879785	1	0.879785	1	0.879785	1	0.879785
1	0.879808	1	0.879808	1	0.879808	1	0.879808	1	0.879808
1	0.87983	1	0.87983	1	0.87983	1	0.87983	1	0.87983
1	0.879853	1	0.879853	1	0.879853	1	0.879853	1	0.879853
1	0.879876	1	0.879876	1	0.879876	1	0.879876	1	0.879876
1	0.879898	1	0.879898	1	0.879898	1	0.879898	1	0.879898
1	0.879921	1	0.879921	1	0.879921	1	0.879921	1	0.879921
1	0.879943	1	0.879943	1	0.879943	1	0.879943	1	0.879943
1	0.879966	1	0.879966	1	0.879966	1	0.879966	1	0.879966
1	0.879989	1	0.879989	1	0.879989	1	0.879989	1	0.879989
1	0.880011	1	0.880011	1	0.880011	1	0.880011	1	0.880011
1	0.880034	1	0.880034	1	0.880034	1	0.880034	1	0.880034
1	0.880057	1	0.880057	1	0.880057	1	0.880057	1	0.880057
1	0.880079	1	0.880079	1	0.880079	1	0.880079	1	0.880079
1	0.880102	1	0.880102	1	0.880102	1	0.880102	1	0.880102
1	0.880124	1	0.880124	1	0.880124	1	0.880124	1	0.880124
1	0.880147	1	0.880147	1	0.880147	1	0.880147	1	0.880147
1	0.88017	1	0.88017	1	0.88017	1	0.88017	1	0.88017
1	0.880192	1	0.880192	1	0.880192	1	0.880192	1	0.880192
1	0.880215	1	0.880215	1	0.880215	1	0.880215	1	0.880215
1	0.880238	1	0.880238	1	0.880238	1	0.880238	1	0.880238
1	0.88026	1	0.88026	1	0.88026	1	0.88026	1	0.88026
1	0.880283	1	0.880283	1	0.880283	1	0.880283	1	0.880283
1	0.880305	1	0.880305	1	0.880305	1	0.880305	1	0.880305
1	0.880328	1	0.880328	1	0.880328	1	0.880328	1	0.880328
1	0.880351	1	0.880351	1	0.880351	1	0.880351	1	0.880351
1	0.880373	1	0.880373	1	0.880373	1	0.880373	1	0.880373
1	0.880396	1	0.880396	1	0.880396	1	0.880396	1	0.880396
1	0.880419	1	0.880419	1	0.880419	1	0.880419	1	0.880419
1	0.880441	1	0.880441	1	0.880441	1	0.880441	1	0.880441
1	0.880464	1	0.880464	1	0.880464	1	0.880464	1	0.880464
1	0.880486	1	0.880486	1	0.880486	1	0.880486	1	0.880486
1	0.880509	1	0.880509	1	0.880509	1	0.880509	1	0.880509
1	0.880532	1	0.880532	1	0.880532	1	0.880532	1	0.880532
1	0.880554	1	0.880554	1	0.880554	1	0.880554	1	0.880554
1	0.880577	1	0.880577	1	0.880577	1	0.880577	1	0.880577
1	0.8806	1	0.8806	1	0.8806	1	0.8806	1	0.8806
1	0.880622	1	0.880622	1	0.880622	1	0.880622	1	0.880622
1	0.880645	1	0.880645	1	0.880645	1	0.880645	1	0.880645
1	0.880668	1	0.880668	1	0.880668	1	0.880668	1	0.880668
1	0.88069	1	0.88069	1	0.88069	1	0.88069	1	0.88069
1	0.880713	1	0.880713	1	0.880713	1	0.880713	1	0.880713
1	0.880736	1	0.880736	1	0.880736	1	0.880736	1	0.880736
1	0.880758	1	0.880758	1	0.880758	1	0.880758	1	0.880758
1	0.880781	1	0.880781	1	0.880781	1	0.880781	1	0.880781
1	0.880804	1	0.880804	1	0.880804	1	0.880804	1	0.880804
1	0.880826	1	0.880826	1	0.880826	1	0.880826	1	0.880826
1	0.880849	1	0.880849	1	0.880849	1	0.880849	1	0.880849
1	0.880872	1	0.880872	1	0.880872	1	0.880872	1	0.880872
1	0.880894	1	0.880894	1	0.880894	1	0.880894	1	0.880894
1	0.880917	1	0.880917	1	0.880917	1	0.880917	1	0.880917
1	0.88094	1	0.88094	1	0.88094	1	0.88094	1	0.88094
1	0.880962	1	0.880962	1	0.880962	1	0.880962	1	0.880962
1	0.880985	1	0.880985	1	0.880985	1	0.880985	1	0.880985
1	0.881008	1	0.881008	1	0.881008	1	0.881008	1	0.881008
1	0.88103	1	0.88103	1	0.88103	1	0.88103	1	0.88103
1	0.881053	1	0.881053	1	0.881053	1	0.881053	1	0.881053
1	0.881076	1	0.881076	1	0.881076	1	0.881076	1	0.881076
1	0.881098	1	0.881098	1	0.881098	1	0.881098	1	0.881098
1	0.881121	1	0.881121	1	0.881121	1	0.881121	1	0.881121
1	0.881144	1	0.881144	1	0.881144	1	0.881144	1	0.881144
1	0.881166	1	0.881166	1	0.881166	1	0.881166	1	0.881166
1	0.881189	1	0.881189	1	0.881189	1	0.881189	1	0.881189
1	0.881212	1	0.881212	1	0.881212	1	0.881212	1	0.881212
1	0.881234	1	0.881234	1	0.881234	1	0.881234	1	0.881234
1	0.881257	1	0.881257	1	0.881257	1	0.881257	1	0.881257
1	0.88128	1	0.88128	1	0.88128	1	0.88128	1	0.88128
1	0.881302	1	0.881302	1	0.881302	1	0.881302	1	0.881302
1	0.881325	1	0.881325	1	0.881325	1	0.881325	1	0.881325
1	0.881348	1	0.881348	1	0.881348	1	0.881348	1	0.881348
1	0.88137	1	0.88137	1	0.88137	1	0.88137	1	0.88137
1	0.881393	1	0.881393	1	0.881393	1	0.881393	1	0.881393
1	0.881416	1	0.881416	1	0.881416	1	0.881416	1	0.881416
1	0.881438	1	0.881438	1	0.881438	1	0.881438	1	0.881438
1	0.881461	1	0.881461	1	0.881461	1	0.881461	1	0.881461
1	0.881484	1	0.881484	1	0.881484	1	0.881484	1	0.881484
1	0.881506	1	0.881506	1	0.881506	1	0.881506	1	0.881506
1	0.881529	1	0.881529	1	0.881529	1	0.881529	1	0.881529
1	0.881552	1	0.881552	1	0.881552	1	0.881552	1	0.881552
1	0.881575	1	0.881575	1	0.881575	1	0.881575	1	0.881575
1	0.881597	1	0.881597	1	0.881597	1	0.881597	1	0.881597
1	0.88162	1	0.88162	1	0.88162	1	0.88162	1	0.88162
1	0.881643	1	0.881643	1	0.881643	1	0.881643	1	0.881643
1	0.881665	1	0.881665	1	0.881665	1	0.881665	1	0.881665
1	0.881688	1	0.881688	1	0.881688	1	0.881688	1	0.881688
1	0.881711	1	0.881711	1	0.881711	1	0.881711	1	0.881711
1	0.881733	1	0.881733	1	0.881733	1	0.881733	1	0.881733
1	0.881756	1	0.881756	1	0.881756	1	0.881756	1	0.881756
1	0.881779	1	0.881779	1	0.881779	1	0.881779	1	0.881779
1	0.881802	1	0.881802	1	0.881802	1	0.881802	1	0.881802
1	0.881824	1	0.881824	1	0.881824	1	0.881824	1	0.881824
1	0.881847	1	0.881847	1	0.881847	1	0.881847	1	0.881847
1	0.88187	1	0.88187	1	0.88187	1	0.88187	1	0.88187
1	0.881892	1	0.881892	1	0.881892	1	0.881892	1	0.881892
1	0.881915	1	0.881915	1	0.881915	1	0.881915	1	0.881915
1	0.881938	1	0.881938	1	0.881938	1	0.881938	1	0.881938
1	0.881961	1	0.881961	1	0.881961	1	0.881961	1	0.881961
1	0.881983	1	0.881983	1	0.881983	1	0.881983	1	0.881983
1	0.882006	1	0.882006	1	0.882006	1	0.882006	1	0.882006
1	0.882029	1	0.882029	1	0.882029	1	0.882029	1	0.882029
1	0.882051	1	0.882051	1	0.882051	1	0.882051	1	0.882051
1	0.882074	1	0.882074	1	0.882074	1	0.882074	1	0.882074
1	0.882097	1	0.882097	1	0.882097	1	0.882097	1	0.882097
1	0.88212	1	0.88212	1	0.88212	1	0.88212	1	0.88212
1	0.882142	1	0.882142	1	0.882142	1	0.882142	1	0.882142
1	0.882165	1	0.882165	1	0.882165	1	0.882165	1	0.882165
1	0.882188	1	0.882188	1	0.882188	1	0.882188	1	0.882188
1	0.88221	1	0.88221	1	0.88221	1	0.88221	1	0.88221
1	0.882233	1	0.882233	1	0.882233	1	0.882233	1	0.882233
1	0.882256	1	0.882256	1	0.882256	1	0.882256	1	0.882256
1	0.882279	1	0.882279	1	0.882279	1	0.882279	1	0.882279
1	0.882301	1	0.882301	1	0.882301	1	0.882301	1	0.882301
1	0.882324	1	0.882324	1	0.882324	1	0.882324	1	0.882324
1	0.882347	1	0.882347	1	0.882347	1	0.882347	1	0.882347
1	0.88237	1	0.88237	1	0.88237	1	0.88237	1	0.88237
1	0.882392	1	0.882392	1	0.882392	1	0.882392	1	0.882392
1	0.882415	1	0.882415	1	0.882415	1	0.882415	1	0.882415
1	0.882438	1	0.882438	1	0.882438	1	0.882438	1	0.882438
1	0.882461	1	0.882461	1	0.882461	1	0.882461	1	0.882461
1	0.882483	1	0.882483	1	0.882483	1	0.882483	1	0.882483
1	0.882506	1	0.882506	1	0.882506	1	0.882506	1	0.882506
1	0.882529	1	0.882529	1	0.882529	1	0.882529	1	0.882529
1	0.882552	1	0.882552	1	0.882552	1	0.882552	1	0.882552
1	0.882574	1	0.882574	1	0.882574	1	0.882574	1	0.882574
1	0.882597	1	0.882597	1	0.882597	1	0.882597	1	0.882597
1	0.88262	1	0.88262	1	0.88262	1	0.88262	1	0.88262
1	0.882643	1	0.882643	1	0.882643	1	0.882643	1	0.882643
1	0.882665	1	0.882665	1	0.882665	1	0.882665	1	0.882665
1	0.882688	1	0.882688	1	0.882688	1	0.882688	1	0.882688
1	0.882711	1	0.882711	1	0.882711	1	0.882711	1	0.882711
1	0.882734	1	0.882734	1	0.882734	1	0.882734	1	0.882734
1	0.882756	1	0.882756	1	0.882756	1	0.882756	1	0.882756
1	0.882779	1	0.882779	1	0.882779	1	0.882779	1	0.882779
1	0.882802	1	0.882802	1	0.882802	1	0.882802	1	0.882802
1	0.882825	1	0.882825	1	0.882825	1	0.882825	1	0.882825
1	0.882847	1	0.882847	1	0.882847	1	0.882847	1	0.882847
1	0.88287	1	0.88287	1	0.88287	1	0.88287	1	0.88287
1	0.882893	1	0.882893	1	0.882893	1	0.882893	1	0.882893
1	0.882916	1	0.882916	1	0.882916	1	0.882916	1	0.882916
1	0.882938	1	0.882938	1	0.882938	1	0.882938	1	0.882938
1	0.882961	1	0.882961	1	0.882961	1	0.882961	1	0.882961
1	0.882984	1	0.882984	1	0.882984	1	0.882984	1	0.882984
1	0.883007	1	0.883007	1	0.883007	1	0.883007	1	0.883007
1	0.883029	1	0.883029	1	0.883029	1	0.883029	1	0.883029
1	0.883052	1	0.883052	1	0.883052	1	0.883052	1	0.883052
1	0.883075	1	0.883075	1	0.883075	1	0.883075	1	0.883075
1	0.883098	1	0.883098	1	0.883098	1	0.883098	1	0.883098
1	0.883121	1	0.883121	1	0.883121	1	0.883121	1	0.883121
1	0.883143	1	0.883143	1	0.883143	1	0.883143	1	0.883143
1	0.883166	1	0.883166	1	0.883166	1	0.883166	1	0.883166
1	0.883189	1	0.883189	1	0.883189	1	0.883189	1	0.883189
1	0.883212	1	0.883212	1	0.883212	1	0.883212	1	0.883212
1	0.883234	1	0.883234	1	0.883234	1	0.883234	1	0.883234
1	0.883257	1	0.883257	1	0.883257	1	0.883257	1	0.883257
1	0.88328	1	0.88328	1	0.88328	1	0.88328	1	0.88328
1	0.883303	1	0.883303	1	0.883303	1	0.883303	1	0.883303
1	0.883326	1	0.883326	1	0.883326	1	0.883326	1	0.883326
1	0.883348	1	0.883348	1	0.883348	1	0.883348	1	0.883348
1	0.883371	1	0.883371	1	0.883371	1	0.883371	1	0.883371
1	0.883394	1	0.883394	1	0.883394	1	0.883394	1	0.883394
1	0.883417	1	0.883417	1	0.883417	1	0.883417	1	0.883417
1	0.88344	1	0.88344	1	0.88344	1	0.88344	1	0.88344
1	0.883462	1	0.883462	1	0.883462	1	0.883462	1	0.883462
1	0.883485	1	0.883485	1	0.883485	1	0.883485	1	0.883485
1	0.883508	1	0.883508	1	0.883508	1	0.883508	1	0.883508
1	0.883531	1	0.883531	1	0.883531	1	0.883531	1	0.883531
1	0.883554	1	0.883554	1	0.883554	1	0.883554	1	0.883554
1	0.883576	1	0.883576	1	0.883576	1	0.883576	1	0.883576
1	0.883599	1	0.883599	1	0.883599	1	0.883599	1	0.883599
1	0.883622	1	0.883622	1	0.883622	1	0.883622	1	0.883622
1	0.883645	1	0.883645	1	0.883645	1	0.883645	1	0.883645
1	0.883668	1	0.883668	1	0.883668	1	0.883668	1	0.883668
1	0.88369	1	0.88369	1	0.88369	1	0.88369	1	0.88369
1	0.883713	1	0.883713	1	0.883713	1	0.883713	1	0.883713
1	0.883736	1	0.883736	1	0.883736	1	0.883736	1	0.883736
1	0.883759	1	0.883759	1	0.883759	1	0.883759	1	0.883759
1	0.883782	1	0.883782	1	0.883782	1	0.883782	1	0.883782
1	0.883804	1	0.883804	1	0.883804	1	0.883804	1	0.883804
1	0.883827	1	0.883827	1	0.883827	1	0.883827	1	0.883827
1	0.88385	1	0.88385	1	0.88385	1	0.88385	1	0.88385
1	0.883873	1	0.883873	1	0.883873	1	0.883873	1	0.883873
1	0.883896	1	0.883896	1	0.883896	1	0.883896	1	0.883896
1	0.883918	1	0.883918	1	0.883918	1	0.883918	1	0.883918
1	0.883941	1	0.883941	1	0.883941	1	0.883941	1	0.883941
1	0.883964	1	0.883964	1	0.883964	1	0.883964	1	0.883964
1	0.883987	1	0.883987	1	0.883987	1	0.883987	1	0.883987
1	0.88401	1	0.88401	1	0.88401	1	0.88401	1	0.88401
1	0.884033	1	0.884033	1	0.884033	1	0.884033	1	0.884033
1	0.884055	1	0.884055	1	0.884055	1	0.884055	1	0.884055
1	0.884078	1	0.884078	1	0.884078	1	0.884078	1	0.884078
1	0.884101	1	0.884101	1	0.884101	1	0.884101	1	0.884101
1	0.884124	1	0.884124	1	0.884124	1	0.884124	1	0.884124
1	0.884147	1	0.884147	1	0.884147	1	0.884147	1	0.884147
1	0.884169	1	0.884169	1	0.884169	1	0.884169	1	0.884169
1	0.884192	1	0.884192	1	0.884192	1	0.884192	1	0.884192
1	0.884215	1	0.884215	1	0.884215	1	0.884215	1	0.884215
1	0.884238	1	0.884238	1	0.884238	1	0.884238	1	0.884238
1	0.884261	1	0.884261	1	0.884261	1	0.884261	1	0.884261
1	0.884284	1	0.884284	1	0.884284	1	0.884284	1	0.884284
1	0.884306	1	0.884306	1	0.884306	1	0.884306	1	0.884306
1	0.884329	1	0.884329	1	0.884329	1	0.884329	1	0.884329
1	0.884352	1	0.884352	1	0.884352	1	0.884352	1	0.884352
1	0.884375	1	0.884375	1	0.884375	1	0.884375	1	0.884375
1	0.884398	1	0.884398	1	0.884398	1	0.884398	1	0.884398
1	0.884421	1	0.884421	1	0.884421	1	0.884421	1	0.884421
1	0.884444	1	0.884444	1	0.884444	1	0.884444	1	0.884444
1	0.884466	1	0.884466	1	0.884466	1	0.884466	1	0.884466
1	0.884489	1	0.884489	1	0.884489	1	0.884489	1	0.884489
1	0.884512	1	0.884512	1	0.884512	1	0.884512	1	0.884512
1	0.884535	1	0.884535	1	0.884535	1	0.884535	1	0.884535
1	0.884558	1	0.884558	1	0.884558	1	0.884558	1	0.884558
1	0.884581	1	0.884581	1	0.884581	1	0.884581	1	0.884581
1	0.884603	1	0.884603	1	0.884603	1	0.884603	1	0.884603
1	0.884626	1	0.884626	1	0.884626	1	0.884626	1	0.884626
1	0.884649	1	0.884649	1	0.884649	1	0.884649	1	0.884649
1	0.884672	1	0.884672	1	0.884672	1	0.884672	1	0.884672
1	0.884695	1	0.884695	1	0.884695	1	0.884695	1	0.884695
1	0.884718	1	0.884718	1	0.884718	1	0.884718	1	0.884718
1	0.884741	1	0.884741	1	0.884741	1	0.884741	1	0.884741
1	0.884763	1	0.884763	1	0.884763	1	0.884763	1	0.884763
1	0.884786	1	0.884786	1	0.884786	1	0.884786	1	0.884786
1	0.884809	1	0.884809	1	0.884809	1	0.884809	1	0.884809
1	0.884832	1	0.884832	1	0.884832	1	0.884832	1	0.884832
1	0.884855	1	0.884855	1	0.884855	1	0.884855	1	0.884855
1	0.884878	1	0.884878	1	0.884878	1	0.884878	1	0.884878
1	0.884901	1	0.884901	1	0.884901	1	0.884901	1	0.884901
1	0.884924	1	0.884924	1	0.884924	1	0.884924	1	0.884924
1	0.884946	1	0.884946	1	0.884946	1	0.884946	1	0.884946
1	0.884969	1	0.884969	1	0.884969	1	0.884969	1	0.884969
1	0.884992	1	0.884992	1	0.884992	1	0.884992	1	0.884992
1	0.885015	1	0.885015	1	0.885015	1	0.885015	1	0.885015
1	0.885038	1	0.885038	1	0.885038	1	0.885038	1	0.885038
1	0.885061	1	0.885061	1	0.885061	1	0.885061	1	0.885061
1	0.885084	1	0.885084	1	0.885084	1	0.885084	1	0.885084
1	0.885106	1	0.885106	1	0.885106	1	0.885106	1	0.885106
1	0.885129	1	0.885129	1	0.885129	1	0.885129	1	0.885129
1	0.885152	1	0.885152	1	0.885152	1	0.885152	1	0.885152
1	0.885175	1	0.885175	1	0.885175	1	0.885175	1	0.885175
1	0.885198	1	0.885198	1	0.885198	1	0.885198	1	0.885198
1	0.885221	1	0.885221	1	0.885221	1	0.885221	1	0.885221
1	0.885244	1	0.885244	1	0.885244	1	0.885244	1	0.885244
1	0.885267	1	0.885267	1	0.885267	1	0.885267	1	0.885267
1	0.88529	1	0.88529	1	0.88529	1	0.88529	1	0.88529
1	0.885312	1	0.885312	1	0.885312	1	0.885312	1	0.885312
1	0.885335	1	0.885335	1	0.885335	1	0.885335	1	0.885335
1	0.885358	1	0.885358	1	0.885358	1	0.885358	1	0.885358
1	0.885381	1	0.885381	1	0.885381	1	0.885381	1	0.885381
1	0.885404	1	0.885404	1	0.885404	1	0.885404	1	0.885404
1	0.885427	1	0.885427	1	0.885427	1	0.885427	1	0.885427
1	0.88545	1	0.88545	1	0.88545	1	0.88545	1	0.88545
1	0.885473	1	0.885473	1	0.885473	1	0.885473	1	0.885473
1	0.885496	1	0.885496	1	0.885496	1	0.885496	1	0.885496
1	0.885518	1	0.885518	1	0.885518	1	0.885518	1	0.885518
1	0.885541	1	0.885541	1	0.885541	1	0.885541	1	0.885541
1	0.885564	1	0.885564	1	0.885564	1	0.885564	1	0.885564
1	0.885587	1	0.885587	1	0.885587	1	0.885587	1	0.885587
1	0.88561	1	0.88561	1	0.88561	1	0.88561	1	0.88561
1	0.885633	1	0.885633	1	0.885633	1	0.885633	1	0.885633
1	0.885656	1	0.885656	1	0.885656	1	0.885656	1	0.885656
1	0.885679	1	0.885679	1	0.885679	1	0.885679	1	0.885679
1	0.885702	1	0.885702	1	0.885702	1	0.885702	1	0.885702
1	0.885725	1	0.885725	1	0.885725	1	0.885725	1	0.885725
1	0.885748	1	0.885748	1	0.885748	1	0.885748	1	0.885748
1	0.88577	1	0.88577	1	0.88577	1	0.88577	1	0.88577
1	0.885793	1	0.885793	1	0.885793	1	0.885793	1	0.885793
1	0.885816	1	0.885816	1	0.885816	1	0.885816	1	0.885816
1	0.885839	1	0.885839	1	0.885839	1	0.885839	1	0.885839
1	0.885862	1	0.885862	1	0.885885	1	0.885862	1	0.885862
1	0.885885	1	0.885885	1	0.885908	1	0.885885	1	0.885885
1	0.885908	1	0.885908	1	0.885931	1	0.885908	1	0.885908
1	0.885931	1	0.885931	1	0.885954	1	0.885931	1	0.885931
1	0.885954	1	0.885954	1	0.885977	1	0.885954	1	0.885954
1	0.885977	1	0.885977	1	0.886	1	0.885977	1	0.885977
1	0.886	1	0.886	1	0.886023	1	0.886	1	0.886
1	0.886023	1	0.886023	1	0.886045	1	0.886023	1	0.886023
1	0.886045	1	0.886045	1	0.886068	1	0.886045	1	0.886045
1	0.886068	1	0.886068	1	0.886091	1	0.886068	1	0.886068
1	0.886091	1	0.886091	1	0.886114	1	0.886091	1	0.886091
1	0.886114	1	0.886114	1	0.886137	1	0.886114	1	0.886114
1	0.886137	1	0.886137	1	0.88616	1	0.886137	1	0.886137
1	0.88616	1	0.88616	1	0.886183	1	0.88616	1	0.88616
1	0.886183	1	0.886183	1	0.886206	1	0.886183	1	0.886183
1	0.886206	1	0.886206	1	0.886229	1	0.886206	1	0.886206
1	0.886229	1	0.886229	1	0.886252	1	0.886229	1	0.886229
1	0.886252	1	0.886252	1	0.886275	1	0.886252	1	0.886252
1	0.886275	1	0.886275	1	0.886298	1	0.886275	1	0.886275
1	0.886298	1	0.886298	1	0.886321	1	0.886298	1	0.886298
1	0.886321	1	0.886321	1	0.886344	1	0.886321	1	0.886321
1	0.886344	1	0.886344	1	0.886367	1	0.886344	1	0.886344
1	0.886367	1	0.886367	1	0.88639	1	0.886367	1	0.886367
1	0.88639	1	0.88639	1	0.886412	1	0.88639	1	0.88639
1	0.886412	1	0.886412	1	0.886435	1	0.886412	1	0.886412
1	0.886435	1	0.886435	1	0.886458	1	0.886435	1	0.886435
1	0.886458	1	0.886458	1	0.886481	1	0.886458	1	0.886458
1	0.886481	1	0.886481	1	0.886504	1	0.886481	1	0.886481
1	0.886504	1	0.886504	1	0.886527	1	0.886504	1	0.886504
1	0.886527	1	0.886527	1	0.88655	1	0.886527	1	0.886527
1	0.88655	1	0.88655	1	0.886573	1	0.88655	1	0.88655
1	0.886573	1	0.886573	1	0.886596	1	0.886573	1	0.886573
1	0.886596	1	0.886596	1	0.886619	1	0.886596	1	0.886596
1	0.886619	1	0.886619	1	0.886642	1	0.886619	1	0.886619
1	0.886642	1	0.886642	1	0.886665	1	0.886642	1	0.886642
1	0.886665	1	0.886665	1	0.886688	1	0.886665	1	0.886665
1	0.886688	1	0.886688	1	0.886711	1	0.886688	1	0.886688
1	0.886711	1	0.886711	1	0.886734	1	0.886711	1	0.886711
1	0.886734	1	0.886734	1	0.886757	1	0.886734	1	0.886734
1	0.886757	1	0.886757	1	0.88678	1	0.886757	1	0.886757
1	0.88678	1	0.88678	1	0.886803	1	0.88678	1	0.88678
1	0.886803	1	0.886803	1	0.886826	1	0.886803	1	0.886803
1	0.886826	1	0.886826	1	0.886849	1	0.886826	1	0.886826
1	0.886849	1	0.886849	1	0.886872	1	0.886849	1	0.886849
1	0.886872	1	0.886872	1	0.886895	1	0.886872	1	0.886872
1	0.886895	1	0.886895	1	0.886918	1	0.886895	1	0.886895
1	0.886918	1	0.886918	1	0.886941	1	0.886918	1	0.886918
1	0.886941	1	0.886941	1	0.886964	1	0.886941	1	0.886941
1	0.886964	1	0.886964	1	0.886986	1	0.886964	1	0.886964
1	0.886986	1	0.886986	1	0.887009	1	0.886986	1	0.886986
1	0.887009	1	0.887009	1	0.887032	1	0.887009	1	0.887009
1	0.887032	1	0.887032	1	0.887055	1	0.887032	1	0.887032
1	0.887055	1	0.887055	1	0.887078	1	0.887055	1	0.887055
1	0.887078	1	0.887078	1	0.887101	1	0.887078	1	0.887078
1	0.887101	1	0.887101	1	0.887124	1	0.887101	1	0.887101
1	0.887124	1	0.887124	1	0.887147	1	0.887124	1	0.887124
1	0.887147	1	0.887147	1	0.88717	1	0.887147	1	0.887147
1	0.88717	1	0.88717	1	0.887193	1	0.88717	1	0.88717
1	0.887193	1	0.887193	1	0.887216	1	0.887193	1	0.887193
1	0.887216	1	0.887216	1	0.887239	1	0.887216	1	0.887216
1	0.887239	1	0.887239	1	0.887262	1	0.887239	1	0.887239
1	0.887262	1	0.887262	1	0.887285	1	0.887262	1	0.887262
1	0.887285	1	0.887285	1	0.887308	1	0.887285	1	0.887285
1	0.887308	1	0.887308	1	0.887331	1	0.887308	1	0.887308
1	0.887331	1	0.887331	1	0.887354	1	0.887331	1	0.887331
1	0.887354	1	0.887354	1	0.887377	1	0.887354	1	0.887354
1	0.887377	1	0.887377	1	0.8874	1	0.887377	1	0.887377
1	0.8874	1	0.8874	1	0.887423	1	0.8874	1	0.8874
1	0.887423	1	0.887423	1	0.887446	1	0.887423	1	0.887423
1	0.887446	1	0.887446	1	0.887469	1	0.887446	1	0.887446
1	0.887469	1	0.887469	1	0.887492	1	0.887469	1	0.887469
1	0.887492	1	0.887492	1	0.887515	1	0.887492	1	0.887492
1	0.887515	1	0.887515	1	0.887538	1	0.887515	1	0.887515
1	0.887538	1	0.887538	1	0.887561	1	0.887538	1	0.887538
1	0.887561	1	0.887561	1	0.887584	1	0.887561	1	0.887561
1	0.887584	1	0.887584	1	0.887607	1	0.887584	1	0.887584
1	0.887607	1	0.887607	1	0.88763	1	0.887607	1	0.887607
1	0.88763	1	0.88763	1	0.887653	1	0.88763	1	0.88763
1	0.887653	1	0.887653	1	0.887676	1	0.887653	1	0.887653
1	0.887676	1	0.887676	1	0.887699	1	0.887676	1	0.887676
1	0.887699	1	0.887699	1	0.887722	1	0.887699	1	0.887699
1	0.887722	1	0.887722	1	0.887745	1	0.887722	1	0.887722
1	0.887745	1	0.887745	1	0.887768	1	0.887745	1	0.887745
1	0.887768	1	0.887768	1	0.887791	1	0.887768	1	0.887768
1	0.887791	1	0.887791	1	0.887814	1	0.887791	1	0.887791
1	0.887814	1	0.887814	1	0.887837	1	0.887814	1	0.887814
1	0.887837	1	0.887837	1	0.88786	1	0.887837	1	0.887837
1	0.88786	1	0.88786	1	0.887883	1	0.88786	1	0.88786
1	0.887883	1	0.887883	1	0.887906	1	0.887883	1	0.887883
1	0.887906	1	0.887906	1	0.887929	1	0.887906	1	0.887906
1	0.887929	1	0.887929	1	0.887952	1	0.887929	1	0.887929
1	0.887952	1	0.887952	1	0.887976	1	0.887952	1	0.887952
1	0.887976	1	0.887976	1	0.887999	1	0.887976	1	0.887976
1	0.887999	1	0.887999	1	0.888022	1	0.887999	1	0.887999
1	0.888022	1	0.888022	1	0.888045	1	0.888022	1	0.888022
1	0.888045	1	0.888045	1	0.888068	1	0.888045	1	0.888045
1	0.888068	1	0.888068	1	0.888091	1	0.888068	1	0.888068
1	0.888091	1	0.888091	1	0.888114	1	0.888091	1	0.888091
1	0.888114	1	0.888114	1	0.888137	1	0.888114	1	0.888114
1	0.888137	1	0.888137	1	0.88816	1	0.888137	1	0.888137
1	0.88816	1	0.88816	1	0.888183	1	0.88816	1	0.88816
1	0.888183	1	0.888183	1	0.888206	1	0.888183	1	0.888183
1	0.888206	1	0.888206	1	0.888229	1	0.888206	1	0.888206
1	0.888229	1	0.888229	1	0.888252	1	0.888229	1	0.888229
1	0.888252	1	0.888252	1	0.888275	1	0.888252	1	0.888252
1	0.888275	1	0.888275	1	0.888298	1	0.888275	1	0.888275
1	0.888298	1	0.888298	1	0.888321	1	0.888298	1	0.888298
1	0.888321	1	0.888321	1	0.888344	1	0.888321	1	0.888321
1	0.888344	1	0.888344	1	0.888367	1	0.888344	1	0.888344
1	0.888367	1	0.888367	1	0.88839	1	0.888367	1	0.888367
1	0.88839	1	0.88839	1	0.888413	1	0.88839	1	0.88839
1	0.888413	1	0.888413	1	0.888436	1	0.888413	1	0.888413
1	0.888436	1	0.888436	1	0.888459	1	0.888436	1	0.888436
1	0.888459	1	0.888459	1	0.888482	1	0.888459	1	0.888459
1	0.888482	1	0.888482	1	0.888505	1	0.888482	1	0.888482
1	0.888505	1	0.888505	1	0.888529	1	0.888505	1	0.888505
1	0.888529	1	0.888529	1	0.888552	1	0.888529	1	0.888529
1	0.888552	1	0.888552	1	0.888575	1	0.888552	1	0.888552
1	0.888575	1	0.888575	1	0.888598	1	0.888575	1	0.888575
1	0.888598	1	0.888598	1	0.888621	1	0.888598	1	0.888598
1	0.888621	1	0.888621	1	0.888644	1	0.888621	1	0.888621
1	0.888644	1	0.888644	1	0.888667	1	0.888644	1	0.888644
1	0.888667	1	0.888667	1	0.88869	1	0.888667	1	0.888667
1	0.88869	1	0.88869	1	0.888713	1	0.88869	1	0.88869
1	0.888713	1	0.888713	1	0.888736	1	0.888713	1	0.888713
1	0.888736	1	0.888736	1	0.888759	1	0.888736	1	0.888736
1	0.888759	1	0.888759	1	0.888782	1	0.888759	1	0.888759
1	0.888782	1	0.888782	1	0.888805	1	0.888782	1	0.888782
1	0.888805	1	0.888805	1	0.888828	1	0.888805	1	0.888805
1	0.888828	1	0.888828	1	0.888851	1	0.888828	1	0.888828
1	0.888851	1	0.888851	1	0.888874	1	0.888851	1	0.888851
1	0.888874	1	0.888874	1	0.888898	1	0.888874	1	0.888874
1	0.888898	1	0.888898	1	0.888921	1	0.888898	1	0.888898
1	0.888921	1	0.888921	1	0.888944	1	0.888921	1	0.888921
1	0.888944	1	0.888944	1	0.888967	1	0.888944	1	0.888944
1	0.888967	1	0.888967	1	0.88899	1	0.888967	1	0.888967
1	0.88899	1	0.88899	1	0.889013	1	0.88899	1	0.88899
1	0.889013	1	0.889013	1	0.889036	1	0.889013	1	0.889013
1	0.889036	1	0.889036	1	0.889059	1	0.889036	1	0.889036
1	0.889059	1	0.889059	1	0.889082	1	0.889059	1	0.889059
1	0.889082	1	0.889082	1	0.889105	1	0.889082	1	0.889082
1	0.889105	1	0.889105	1	0.889128	1	0.889105	1	0.889105
1	0.889128	1	0.889128	1	0.889151	1	0.889128	1	0.889128
1	0.889151	1	0.889151	1	0.889175	1	0.889151	1	0.889151
1	0.889175	1	0.889175	1	0.889198	1	0.889175	1	0.889175
1	0.889198	1	0.889198	1	0.889221	1	0.889198	1	0.889198
1	0.889221	1	0.889221	1	0.889244	1	0.889221	1	0.889221
1	0.889244	1	0.889244	1	0.889267	1	0.889244	1	0.889244
1	0.889267	1	0.889267	1	0.88929	1	0.889267	1	0.889267
1	0.88929	1	0.88929	1	0.889313	1	0.88929	1	0.88929
1	0.889313	1	0.889313	1	0.889336	1	0.889313	1	0.889313
1	0.889336	1	0.889336	1	0.889359	1	0.889336	1	0.889336
1	0.889359	1	0.889359	1	0.889382	1	0.889359	1	0.889359
1	0.889382	1	0.889382	1	0.889405	1	0.889382	1	0.889382
1	0.889405	1	0.889405	1	0.889429	1	0.889405	1	0.889405
1	0.889429	1	0.889429	1	0.889452	1	0.889429	1	0.889429
1	0.889452	1	0.889452	1	0.889475	1	0.889452	1	0.889452
1	0.889475	1	0.889475	1	0.889498	1	0.889475	1	0.889475
1	0.889498	1	0.889498	1	0.889521	1	0.889498	1	0.889498
1	0.889521	1	0.889521	1	0.889544	1	0.889521	1	0.889521
1	0.889544	1	0.889544	1	0.889567	1	0.889544	1	0.889544
1	0.889567	1	0.889567	1	0.88959	1	0.889567	1	0.889567
1	0.88959	1	0.88959	1	0.889613	1	0.88959	1	0.88959
1	0.889613	1	0.889613	1	0.889637	1	0.889613	1	0.889613
1	0.889637	1	0.889637	1	0.88966	1	0.889637	1	0.889637
1	0.88966	1	0.88966	1	0.889683	1	0.88966	1	0.88966
1	0.889683	1	0.889683	1	0.889706	1	0.889683	1	0.889683
1	0.889706	1	0.889706	1	0.889729	1	0.889706	1	0.889706
1	0.889729	1	0.889729	1	0.889752	1	0.889729	1	0.889729
1	0.889752	1	0.889752	1	0.889775	1	0.889752	1	0.889752
1	0.889775	1	0.889775	1	0.889798	1	0.889775	1	0.889775
1	0.889798	1	0.889798	1	0.889821	1	0.889798	1	0.889798
1	0.889821	1	0.889821	1	0.889845	1	0.889821	1	0.889821
1	0.889845	1	0.889845	1	0.889868	1	0.889845	1	0.889845
1	0.889868	1	0.889868	1	0.889891	1	0.889868	1	0.889868
1	0.889891	1	0.889891	1	0.889914	1	0.889891	1	0.889891
1	0.889914	1	0.889914	1	0.889937	1	0.889914	1	0.889914
1	0.889937	1	0.889937	1	0.88996	1	0.889937	1	0.889937
1	0.88996	1	0.88996	1	0.889983	1	0.88996	1	0.88996
1	0.889983	1	0.889983	1	0.890006	1	0.889983	1	0.889983
1	0.890006	1	0.890006	1	0.89003	1	0.890006	1	0.890006
1	0.89003	1	0.89003	1	0.890053	1	0.89003	1	0.89003
1	0.890053	1	0.890053	1	0.890076	1	0.890053	1	0.890053
1	0.890076	1	0.890076	1	0.890099	1	0.890076	1	0.890076
1	0.890099	1	0.890099	1	0.890122	1	0.890099	1	0.890099
1	0.890122	1	0.890122	1	0.890145	1	0.890122	1	0.890122
1	0.890145	1	0.890145	1	0.890168	1	0.890145	1	0.890145
1	0.890168	1	0.890168	1	0.890192	1	0.890168	1	0.890168
1	0.890192	1	0.890192	1	0.890215	1	0.890192	1	0.890192
1	0.890215	1	0.890215	1	0.890238	1	0.890215	1	0.890215
1	0.890238	1	0.890238	1	0.890261	1	0.890238	1	0.890238
1	0.890261	1	0.890261	1	0.890284	1	0.890261	1	0.890261
1	0.890284	1	0.890284	1	0.890307	1	0.890284	1	0.890284
1	0.890307	1	0.890307	1	0.89033	1	0.890307	1	0.890307
1	0.89033	1	0.89033	1	0.890354	1	0.89033	1	0.89033
1	0.890354	1	0.890354	1	0.890377	1	0.890354	1	0.890354
1	0.890377	1	0.890377	1	0.8904	1	0.890377	1	0.890377
1	0.8904	1	0.8904	1	0.890423	1	0.8904	1	0.8904
1	0.890423	1	0.890423	1	0.890446	1	0.890423	1	0.890423
1	0.890446	1	0.890446	1	0.890469	1	0.890446	1	0.890446
1	0.890469	1	0.890469	1	0.890493	1	0.890469	1	0.890469
1	0.890493	1	0.890493	1	0.890516	1	0.890493	1	0.890493
1	0.890516	1	0.890516	1	0.890539	1	0.890516	1	0.890516
1	0.890539	1	0.890539	1	0.890562	1	0.890539	1	0.890539
1	0.890562	1	0.890562	1	0.890585	1	0.890562	1	0.890562
1	0.890585	1	0.890585	1	0.890608	1	0.890585	1	0.890585
1	0.890608	1	0.890608	1	0.890632	1	0.890608	1	0.890608
1	0.890632	1	0.890632	1	0.890655	1	0.890632	1	0.890632
1	0.890655	1	0.890655	1	0.890678	1	0.890655	1	0.890655
1	0.890678	1	0.890678	1	0.890701	1	0.890678	1	0.890678
1	0.890701	1	0.890701	1	0.890724	1	0.890701	1	0.890701
1	0.890724	1	0.890724	1	0.890747	1	0.890724	1	0.890724
1	0.890747	1	0.890747	1	0.890771	1	0.890747	1	0.890747
1	0.890771	1	0.890771	1	0.890794	1	0.890771	1	0.890771
1	0.890794	1	0.890794	1	0.890817	1	0.890794	1	0.890794
1	0.890817	1	0.890817	1	0.89084	1	0.890817	1	0.890817
1	0.89084	1	0.89084	1	0.890863	1	0.89084	1	0.89084
1	0.890863	1	0.890863	1	0.890886	1	0.890863	1	0.890863
1	0.890886	1	0.890886	1	0.89091	1	0.890886	1	0.890886
1	0.89091	1	0.89091	1	0.890933	1	0.89091	1	0.89091
1	0.890933	1	0.890933	1	0.890956	1	0.890933	1	0.890933
1	0.890956	1	0.890956	1	0.890979	1	0.890956	1	0.890956
1	0.890979	1	0.890979	1	0.891002	1	0.890979	1	0.890979
1	0.891002	1	0.891002	1	0.891025	1	0.891002	1	0.891002
1	0.891025	1	0.891025	1	0.891049	1	0.891025	1	0.891025
1	0.891049	1	0.891049	1	0.891072	1	0.891049	1	0.891049
1	0.891072	1	0.891072	1	0.891095	1	0.891072	1	0.891072
1	0.891095	1	0.891095	1	0.891118	1	0.891095	1	0.891095
1	0.891118	1	0.891118	1	0.891141	1	0.891118	1	0.891118
1	0.891141	1	0.891141	1	0.891165	1	0.891141	1	0.891141
1	0.891165	1	0.891165	1	0.891188	1	0.891165	1	0.891165
1	0.891188	1	0.891188	1	0.891211	1	0.891188	1	0.891188
1	0.891211	1	0.891211	1	0.891234	1	0.891211	1	0.891211
1	0.891234	1	0.891234	1	0.891257	1	0.891234	1	0.891234
1	0.891257	1	0.891257	1	0.891281	1	0.891257	1	0.891257
1	0.891281	1	0.891281	1	0.891304	1	0.891281	1	0.891281
1	0.891304	1	0.891304	1	0.891327	1	0.891304	1	0.891304
1	0.891327	1	0.891327	1	0.89135	1	0.891327	1	0.891327
1	0.89135	1	0.89135	1	0.891373	1	0.89135	1	0.89135
1	0.891373	1	0.891373	1	0.891397	1	0.891373	1	0.891373
1	0.891397	1	0.891397	1	0.89142	1	0.891397	1	0.891397
1	0.89142	1	0.89142	1	0.891443	1	0.89142	1	0.89142
1	0.891443	1	0.891443	1	0.891466	1	0.891443	1	0.891443
1	0.891466	1	0.891466	1	0.891489	1	0.891466	1	0.891466
1	0.891489	1	0.891489	1	0.891513	1	0.891489	1	0.891489
1	0.891513	1	0.891513	1	0.891536	1	0.891513	1	0.891513
1	0.891536	1	0.891536	1	0.891559	1	0.891536	1	0.891536
1	0.891559	1	0.891559	1	0.891582	1	0.891559	1	0.891559
1	0.891582	1	0.891582	1	0.891605	1	0.891582	1	0.891582
1	0.891605	1	0.891605	1	0.891629	1	0.891605	1	0.891605
1	0.891629	1	0.891629	1	0.891652	1	0.891629	1	0.891629
1	0.891652	1	0.891652	1	0.891675	1	0.891652	1	0.891652
1	0.891675	1	0.891675	1	0.891698	1	0.891675	1	0.891675
1	0.891698	1	0.891698	1	0.891722	1	0.891698	1	0.891698
1	0.891722	1	0.891722	1	0.891745	1	0.891722	1	0.891722
1	0.891745	1	0.891745	1	0.891768	1	0.891745	1	0.891745
1	0.891768	1	0.891768	1	0.891791	1	0.891768	1	0.891768
1	0.891791	1	0.891791	1	0.891814	1	0.891791	1	0.891791
1	0.891814	1	0.891814	1	0.891838	1	0.891814	1	0.891814
1	0.891838	1	0.891838	1	0.891861	1	0.891838	1	0.891838
1	0.891861	1	0.891861	1	0.891884	1	0.891861	1	0.891861
1	0.891884	1	0.891884	1	0.891907	1	0.891884	1	0.891884
1	0.891907	1	0.891907	1	0.891931	1	0.891907	1	0.891907
1	0.891931	1	0.891931	1	0.891954	1	0.891931	1	0.891931
1	0.891954	1	0.891954	1	0.891977	1	0.891954	1	0.891954
1	0.891977	1	0.891977	1	0.892	1	0.891977	1	0.891977
1	0.892	1	0.892	1	0.892024	1	0.892	1	0.892
1	0.892024	1	0.892024	1	0.892047	1	0.892024	1	0.892024
1	0.892047	1	0.892047	1	0.89207	1	0.892047	1	0.892047
1	0.89207	1	0.89207	1	0.892093	1	0.89207	1	0.89207
1	0.892093	1	0.892093	1	0.892117	1	0.892093	1	0.892093
1	0.892117	1	0.892117	1	0.89214	1	0.892117	1	0.892117
1	0.89214	1	0.89214	1	0.892163	1	0.89214	1	0.89214
1	0.892163	1	0.892163	1	0.892186	1	0.892163	1	0.892163
1	0.892186	1	0.892186	1	0.892209	1	0.892186	1	0.892186
1	0.892209	1	0.892209	1	0.892233	1	0.892209	1	0.892209
1	0.892233	1	0.892233	1	0.892256	1	0.892233	1	0.892233
1	0.892256	1	0.892256	1	0.892279	1	0.892256	1	0.892256
1	0.892279	1	0.892279	1	0.892302	1	0.892279	1	0.892279
1	0.892302	1	0.892302	1	0.892326	1	0.892302	1	0.892302
1	0.892326	1	0.892326	1	0.892349	1	0.892326	1	0.892326
1	0.892349	1	0.892349	1	0.892372	1	0.892349	1	0.892349
1	0.892372	1	0.892372	1	0.892395	1	0.892372	1	0.892372
1	0.892395	1	0.892395	1	0.892419	1	0.892395	1	0.892395
1	0.892419	1	0.892419	1	0.892442	1	0.892419	1	0.892419
1	0.892442	1	0.892442	1	0.892465	1	0.892442	1	0.892442
1	0.892465	1	0.892465	1	0.892489	1	0.892465	1	0.892465
1	0.892489	1	0.892489	1	0.892512	1	0.892489	1	0.892489
1	0.892512	1	0.892512	1	0.892535	1	0.892512	1	0.892512
1	0.892535	1	0.892535	1	0.892558	1	0.892535	1	0.892535
1	0.892558	1	0.892558	1	0.892582	1	0.892558	1	0.892558
1	0.892582	1	0.892582	1	0.892605	1	0.892582	1	0.892582
1	0.892605	1	0.892605	1	0.892628	1	0.892605	1	0.892605
1	0.892628	1	0.892628	1	0.892651	1	0.892628	1	0.892628
1	0.892651	1	0.892651	1	0.892675	1	0.892651	1	0.892651
1	0.892675	1	0.892675	1	0.892698	1	0.892675	1	0.892675
1	0.892698	1	0.892698	1	0.892721	1	0.892698	1	0.892698
1	0.892721	1	0.892721	1	0.892744	1	0.892721	1	0.892721
1	0.892744	1	0.892744	1	0.892768	1	0.892744	1	0.892744
1	0.892768	1	0.892768	1	0.892791	1	0.892768	1	0.892768
1	0.892791	1	0.892791	1	0.892814	1	0.892791	1	0.892791
1	0.892814	1	0.892814	1	0.892838	1	0.892814	1	0.892814
1	0.892838	1	0.892838	1	0.892861	1	0.892838	1	0.892838
1	0.892861	1	0.892861	1	0.892884	1	0.892861	1	0.892861
1	0.892884	1	0.892884	1	0.892907	1	0.892884	1	0.892884
1	0.892907	1	0.892907	1	0.892931	1	0.892907	1	0.892907
1	0.892931	1	0.892931	1	0.892954	1	0.892931	1	0.892931
1	0.892954	1	0.892954	1	0.892977	1	0.892954	1	0.892954
1	0.892977	1	0.892977	1	0.893001	1	0.892977	1	0.892977
1	0.893001	1	0.893001	1	0.893024	1	0.893001	1	0.893001
1	0.893024	1	0.893024	1	0.893047	1	0.893024	1	0.893024
1	0.893047	1	0.893047	1	0.89307	1	0.893047	1	0.893047
1	0.89307	1	0.89307	1	0.893094	1	0.89307	1	0.89307
1	0.893094	1	0.893094	1	0.893117	1	0.893094	1	0.893094
1	0.893117	1	0.893117	1	0.89314	1	0.893117	1	0.893117
1	0.89314	1	0.89314	1	0.893164	1	0.89314	1	0.89314
1	0.893164	1	0.893164	1	0.893187	1	0.893164	1	0.893164
1	0.893187	1	0.893187	1	0.89321	1	0.893187	1	0.893187
1	0.89321	1	0.89321	1	0.893234	1	0.89321	1	0.89321
1	0.893234	1	0.893234	1	0.893257	1	0.893234	1	0.893234
1	0.893257	1	0.893257	1	0.89328	1	0.893257	1	0.893257
1	0.89328	1	0.89328	1	0.893303	1	0.89328	1	0.89328
1	0.893303	1	0.893303	1	0.893327	1	0.893303	1	0.893303
1	0.893327	1	0.893327	1	0.89335	1	0.893327	1	0.893327
1	0.89335	1	0.89335	1	0.893373	1	0.89335	1	0.89335
1	0.893373	1	0.893373	1	0.893397	1	0.893373	1	0.893373
1	0.893397	1	0.893397	1	0.89342	1	0.893397	1	0.893397
1	0.89342	1	0.89342	1	0.893443	1	0.89342	1	0.89342
1	0.893443	1	0.893443	1	0.893467	1	0.893443	1	0.893443
1	0.893467	1	0.893467	1	0.89349	1	0.893467	1	0.893467
1	0.89349	1	0.89349	1	0.893513	1	0.89349	1	0.89349
1	0.893513	1	0.893513	1	0.893537	1	0.893513	1	0.893513
1	0.893537	1	0.893537	1	0.89356	1	0.893537	1	0.893537
1	0.89356	1	0.89356	1	0.893583	1	0.89356	1	0.89356
1	0.893583	1	0.893583	1	0.893606	1	0.893583	1	0.893583
1	0.893606	1	0.893606	1	0.89363	1	0.893606	1	0.893606
1	0.89363	1	0.89363	1	0.893653	1	0.89363	1	0.89363
1	0.893653	1	0.893653	1	0.893676	1	0.893653	1	0.893653
1	0.893676	1	0.893676	1	0.8937	1	0.893676	1	0.893676
1	0.8937	1	0.8937	1	0.893723	1	0.8937	1	0.8937
1	0.893723	1	0.893723	1	0.893746	1	0.893723	1	0.893723
1	0.893746	1	0.893746	1	0.89377	1	0.893746	1	0.893746
1	0.89377	1	0.89377	1	0.893793	1	0.89377	1	0.89377
1	0.893793	1	0.893793	1	0.893816	1	0.893793	1	0.893793
1	0.893816	1	0.893816	1	0.89384	1	0.893816	1	0.893816
1	0.89384	1	0.89384	1	0.893863	1	0.89384	1	0.89384
1	0.893863	1	0.893863	1	0.893886	1	0.893863	1	0.893863
1	0.893886	1	0.893886	1	0.89391	1	0.893886	1	0.893886
1	0.89391	1	0.89391	1	0.893933	1	0.89391	1	0.89391
1	0.893933	1	0.893933	1	0.893956	1	0.893933	1	0.893933
1	0.893956	1	0.893956	1	0.89398	1	0.893956	1	0.893956
1	0.89398	1	0.89398	1	0.894003	1	0.89398	1	0.89398
1	0.894003	1	0.894003	1	0.894026	1	0.894003	1	0.894003
1	0.894026	1	0.894026	1	0.89405	1	0.894026	1	0.894026
1	0.89405	1	0.89405	1	0.894073	1	0.89405	1	0.89405
1	0.894073	1	0.894073	1	0.894096	1	0.894073	1	0.894073
1	0.894096	1	0.894096	1	0.89412	1	0.894096	1	0.894096
1	0.89412	1	0.89412	1	0.894143	1	0.89412	1	0.89412
1	0.894143	1	0.894143	1	0.894166	1	0.894143	1	0.894143
1	0.894166	1	0.894166	1	0.89419	1	0.894166	1	0.894166
1	0.89419	1	0.89419	1	0.894213	1	0.89419	1	0.89419
1	0.894213	1	0.894213	1	0.894237	1	0.894213	1	0.894213
1	0.894237	1	0.894237	1	0.89426	1	0.894237	1	0.894237
1	0.89426	1	0.89426	1	0.894283	1	0.89426	1	0.89426
1	0.894283	1	0.894283	1	0.894307	1	0.894283	1	0.894283
1	0.894307	1	0.894307	1	0.89433	1	0.894307	1	0.894307
1	0.89433	1	0.89433	1	0.894353	1	0.89433	1	0.89433
1	0.894353	1	0.894353	1	0.894377	1	0.894353	1	0.894353
1	0.894377	1	0.894377	1	0.8944	1	0.894377	1	0.894377
1	0.8944	1	0.8944	1	0.894423	1	0.8944	1	0.8944
1	0.894423	1	0.894423	1	0.894447	1	0.894423	1	0.894423
1	0.894447	1	0.894447	1	0.89447	1	0.894447	1	0.894447
1	0.89447	1	0.89447	1	0.894493	1	0.89447	1	0.89447
1	0.894493	1	0.894493	1	0.894517	1	0.894493	1	0.894493
1	0.894517	1	0.894517	1	0.89454	1	0.894517	1	0.894517
1	0.89454	1	0.89454	1	0.894564	1	0.89454	1	0.89454
1	0.894564	1	0.894564	1	0.894587	1	0.894564	1	0.894564
1	0.894587	1	0.894587	1	0.89461	1	0.894587	1	0.894587
1	0.89461	1	0.89461	1	0.894634	1	0.89461	1	0.89461
1	0.894634	1	0.894634	1	0.894657	1	0.894634	1	0.894634
1	0.894657	1	0.894657	1	0.89468	1	0.894657	1	0.894657
1	0.89468	1	0.89468	1	0.894704	1	0.89468	1	0.89468
1	0.894704	1	0.894704	1	0.894727	1	0.894704	1	0.894704
1	0.894727	1	0.894727	1	0.894751	1	0.894751	1	0.894727
1	0.894751	1	0.894751	1	0.894774	1	0.894774	1	0.894751
1	0.894774	1	0.894774	1	0.894797	1	0.894797	1	0.894774
1	0.894797	1	0.894797	1	0.894821	1	0.894821	1	0.894797
1	0.894821	1	0.894821	1	0.894844	1	0.894844	1	0.894821
1	0.894844	1	0.894844	1	0.894868	1	0.894868	1	0.894844
1	0.894868	1	0.894868	1	0.894891	1	0.894891	1	0.894868
1	0.894891	1	0.894891	1	0.894914	1	0.894914	1	0.894891
1	0.894914	1	0.894914	1	0.894938	1	0.894938	1	0.894914
1	0.894938	1	0.894938	1	0.894961	1	0.894961	1	0.894938
1	0.894961	1	0.894961	1	0.894984	1	0.894984	1	0.894961
1	0.894984	1	0.894984	1	0.895008	1	0.895008	1	0.894984
1	0.895008	1	0.895008	1	0.895031	1	0.895031	1	0.895008
1	0.895031	1	0.895031	1	0.895055	1	0.895055	1	0.895031
1	0.895055	1	0.895055	1	0.895078	1	0.895078	1	0.895055
1	0.895078	1	0.895078	1	0.895101	1	0.895101	1	0.895078
1	0.895101	1	0.895101	1	0.895125	1	0.895125	1	0.895101
1	0.895125	1	0.895125	1	0.895148	1	0.895148	1	0.895125
1	0.895148	1	0.895148	1	0.895172	1	0.895172	1	0.895148
1	0.895172	1	0.895172	1	0.895195	1	0.895195	1	0.895172
1	0.895195	1	0.895195	1	0.895218	1	0.895218	1	0.895195
1	0.895218	1	0.895218	1	0.895242	1	0.895242	1	0.895218
1	0.895242	1	0.895242	1	0.895265	1	0.895265	1	0.895242
1	0.895265	1	0.895265	1	0.895289	1	0.895289	1	0.895265
1	0.895289	1	0.895289	1	0.895312	1	0.895312	1	0.895289
1	0.895312	1	0.895312	1	0.895335	1	0.895335	1	0.895312
1	0.895335	1	0.895335	1	0.895359	1	0.895359	1	0.895335
1	0.895359	1	0.895359	1	0.895382	1	0.895382	1	0.895359
1	0.895382	1	0.895382	1	0.895406	1	0.895406	1	0.895382
1	0.895406	1	0.895406	1	0.895429	1	0.895429	1	0.895406
1	0.895429	1	0.895429	1	0.895453	1	0.895453	1	0.895429
1	0.895453	1	0.895453	1	0.895476	1	0.895476	1	0.895453
1	0.895476	1	0.895476	1	0.895499	1	0.895499	1	0.895476
1	0.895499	1	0.895499	1	0.895523	1	0.895523	1	0.895499
1	0.895523	1	0.895523	1	0.895546	1	0.895546	1	0.895523
1	0.895546	1	0.895546	1	0.89557	1	0.89557	1	0.895546
1	0.89557	1	0.89557	1	0.895593	1	0.895593	1	0.89557
1	0.895593	1	0.895593	1	0.895616	1	0.895616	1	0.895593
1	0.895616	1	0.895616	1	0.89564	1	0.89564	1	0.895616
1	0.89564	1	0.89564	1	0.895663	1	0.895663	1	0.89564
1	0.895663	1	0.895663	1	0.895687	1	0.895687	1	0.895663
1	0.895687	1	0.895687	1	0.89571	1	0.89571	1	0.895687
1	0.89571	1	0.89571	1	0.895734	1	0.895734	1	0.89571
1	0.895734	1	0.895734	1	0.895757	1	0.895757	1	0.895734
1	0.895757	1	0.895757	1	0.89578	1	0.89578	1	0.895757
1	0.89578	1	0.89578	1	0.895804	1	0.895804	1	0.89578
1	0.895804	1	0.895804	1	0.895827	1	0.895827	1	0.895804
1	0.895827	1	0.895827	1	0.895851	1	0.895851	1	0.895827
1	0.895851	1	0.895851	1	0.895874	1	0.895874	1	0.895851
1	0.895874	1	0.895874	1	0.895898	1	0.895898	1	0.895874
1	0.895898	1	0.895898	1	0.895921	1	0.895921	1	0.895898
1	0.895921	1	0.895921	1	0.895945	1	0.895945	1	0.895921
1	0.895945	1	0.895945	1	0.895968	1	0.895968	1	0.895945
1	0.895968	1	0.895968	1	0.895991	1	0.895991	1	0.895968
1	0.895991	1	0.895991	1	0.896015	1	0.896015	1	0.895991
1	0.896015	1	0.896015	1	0.896038	1	0.896038	1	0.896015
1	0.896038	1	0.896038	1	0.896062	1	0.896062	1	0.896038
1	0.896062	1	0.896062	1	0.896085	1	0.896085	1	0.896062
1	0.896085	1	0.896085	1	0.896109	1	0.896109	1	0.896085
1	0.896109	1	0.896109	1	0.896132	1	0.896132	1	0.896109
1	0.896132	1	0.896132	1	0.896156	1	0.896156	1	0.896132
1	0.896156	1	0.896156	1	0.896179	1	0.896179	1	0.896156
1	0.896179	1	0.896179	1	0.896202	1	0.896202	1	0.896179
1	0.896202	1	0.896202	1	0.896226	1	0.896226	1	0.896202
1	0.896226	1	0.896226	1	0.896249	1	0.896249	1	0.896226
1	0.896249	1	0.896249	1	0.896273	1	0.896273	1	0.896249
1	0.896273	1	0.896273	1	0.896296	1	0.896296	1	0.896273
1	0.896296	1	0.896296	1	0.89632	1	0.89632	1	0.896296
1	0.89632	1	0.89632	1	0.896343	1	0.896343	1	0.89632
1	0.896343	1	0.896343	1	0.896367	1	0.896367	1	0.896343
1	0.896367	1	0.896367	1	0.89639	1	0.89639	1	0.896367
1	0.89639	1	0.89639	1	0.896414	1	0.896414	1	0.89639
1	0.896414	1	0.896414	1	0.896437	1	0.896437	1	0.896414
1	0.896437	1	0.896437	1	0.896461	1	0.896461	1	0.896437
1	0.896461	1	0.896461	1	0.896484	1	0.896484	1	0.896461
1	0.896484	1	0.896484	1	0.896507	1	0.896507	1	0.896484
1	0.896507	1	0.896507	1	0.896531	1	0.896531	1	0.896507
1	0.896531	1	0.896531	1	0.896554	1	0.896554	1	0.896531
1	0.896554	1	0.896554	1	0.896578	1	0.896578	1	0.896554
1	0.896578	1	0.896578	1	0.896601	1	0.896601	1	0.896578
1	0.896601	1	0.896601	1	0.896625	1	0.896625	1	0.896601
1	0.896625	1	0.896625	1	0.896648	1	0.896648	1	0.896625
1	0.896648	1	0.896648	1	0.896672	1	0.896672	1	0.896648
1	0.896672	1	0.896672	1	0.896695	1	0.896695	1	0.896672
1	0.896695	1	0.896695	1	0.896719	1	0.896719	1	0.896695
1	0.896719	1	0.896719	1	0.896742	1	0.896742	1	0.896719
1	0.896742	1	0.896742	1	0.896766	1	0.896766	1	0.896742
1	0.896766	1	0.896766	1	0.896789	1	0.896789	1	0.896766
1	0.896789	1	0.896789	1	0.896813	1	0.896813	1	0.896789
1	0.896813	1	0.896813	1	0.896836	1	0.896836	1	0.896813
1	0.896836	1	0.896836	1	0.89686	1	0.89686	1	0.896836
1	0.89686	1	0.89686	1	0.896883	1	0.896883	1	0.89686
1	0.896883	1	0.896883	1	0.896907	1	0.896907	1	0.896883
1	0.896907	1	0.896907	1	0.89693	1	0.89693	1	0.896907
1	0.89693	1	0.89693	1	0.896954	1	0.896954	1	0.89693
1	0.896954	1	0.896954	1	0.896977	1	0.896977	1	0.896954
1	0.896977	1	0.896977	1	0.897001	1	0.897001	1	0.896977
1	0.897001	1	0.897001	1	0.897024	1	0.897024	1	0.897001
1	0.897024	1	0.897024	1	0.897048	1	0.897048	1	0.897024
1	0.897048	1	0.897048	1	0.897071	1	0.897071	1	0.897048
1	0.897071	1	0.897071	1	0.897095	1	0.897095	1	0.897071
1	0.897095	1	0.897095	1	0.897118	1	0.897118	1	0.897095
1	0.897118	1	0.897118	1	0.897142	1	0.897142	1	0.897118
1	0.897142	1	0.897142	1	0.897165	1	0.897165	1	0.897142
1	0.897165	1	0.897165	1	0.897189	1	0.897189	1	0.897165
1	0.897189	1	0.897189	1	0.897212	1	0.897212	1	0.897189
1	0.897212	1	0.897212	1	0.897236	1	0.897236	1	0.897212
1	0.897236	1	0.897236	1	0.897259	1	0.897259	1	0.897236
1	0.897259	1	0.897259	1	0.897283	1	0.897283	1	0.897259
1	0.897283	1	0.897283	1	0.897306	1	0.897306	1	0.897283
1	0.897306	1	0.897306	1	0.89733	1	0.89733	1	0.897306
1	0.89733	1	0.89733	1	0.897353	1	0.897353	1	0.89733
1	0.897353	1	0.897353	1	0.897377	1	0.897377	1	0.897353
1	0.897377	1	0.897377	1	0.8974	1	0.8974	1	0.897377
1	0.8974	1	0.8974	1	0.897424	1	0.897424	1	0.8974
1	0.897424	1	0.897424	1	0.897447	1	0.897447	1	0.897424
1	0.897447	1	0.897447	1	0.897471	1	0.897471	1	0.897447
1	0.897471	1	0.897471	1	0.897494	1	0.897494	1	0.897471
1	0.897494	1	0.897494	1	0.897518	1	0.897518	1	0.897494
1	0.897518	1	0.897518	1	0.897541	1	0.897541	1	0.897518
1	0.897541	1	0.897541	1	0.897565	1	0.897565	1	0.897541
1	0.897565	1	0.897565	1	0.897588	1	0.897588	1	0.897565
1	0.897588	1	0.897588	1	0.897612	1	0.897612	1	0.897588
1	0.897612	1	0.897612	1	0.897636	1	0.897636	1	0.897612
1	0.897636	1	0.897636	1	0.897659	1	0.897659	1	0.897636
1	0.897659	1	0.897659	1	0.897683	1	0.897683	1	0.897659
1	0.897683	1	0.897683	1	0.897706	1	0.897706	1	0.897683
1	0.897706	1	0.897706	1	0.89773	1	0.89773	1	0.897706
1	0.89773	1	0.89773	1	0.897753	1	0.897753	1	0.89773
1	0.897753	1	0.897753	1	0.897777	1	0.897777	1	0.897753
1	0.897777	1	0.897777	1	0.8978	1	0.8978	1	0.897777
1	0.8978	1	0.8978	1	0.897824	1	0.897824	1	0.8978
1	0.897824	1	0.897824	1	0.897847	1	0.897847	1	0.897824
1	0.897847	1	0.897847	1	0.897871	1	0.897871	1	0.897847
1	0.897871	1	0.897871	1	0.897894	1	0.897894	1	0.897871
1	0.897894	1	0.897894	1	0.897918	1	0.897918	1	0.897894
1	0.897918	1	0.897918	1	0.897942	1	0.897942	1	0.897918
1	0.897942	1	0.897942	1	0.897965	1	0.897965	1	0.897942
1	0.897965	1	0.897965	1	0.897989	1	0.897989	1	0.897965
1	0.897989	1	0.897989	1	0.898012	1	0.898012	1	0.897989
1	0.898012	1	0.898012	1	0.898036	1	0.898036	1	0.898012
1	0.898036	1	0.898036	1	0.898059	1	0.898059	1	0.898036
1	0.898059	1	0.898059	1	0.898083	1	0.898083	1	0.898059
1	0.898083	1	0.898083	1	0.898106	1	0.898106	1	0.898083
1	0.898106	1	0.898106	1	0.89813	1	0.89813	1	0.898106
1	0.89813	1	0.89813	1	0.898153	1	0.898153	1	0.89813
1	0.898153	1	0.898153	1	0.898177	1	0.898177	1	0.898153
1	0.898177	1	0.898177	1	0.898201	1	0.898201	1	0.898177
1	0.898201	1	0.898201	1	0.898224	1	0.898224	1	0.898201
1	0.898224	1	0.898224	1	0.898248	1	0.898248	1	0.898224
1	0.898248	1	0.898248	1	0.898271	1	0.898271	1	0.898248
1	0.898271	1	0.898271	1	0.898295	1	0.898295	1	0.898271
1	0.898295	1	0.898295	1	0.898318	1	0.898318	1	0.898295
1	0.898318	1	0.898318	1	0.898342	1	0.898342	1	0.898318
1	0.898342	1	0.898342	1	0.898366	1	0.898366	1	0.898342
1	0.898366	1	0.898366	1	0.898389	1	0.898389	1	0.898366
1	0.898389	1	0.898389	1	0.898413	1	0.898413	1	0.898389
1	0.898413	1	0.898413	1	0.898436	1	0.898436	1	0.898413
1	0.898436	1	0.898436	1	0.89846	1	0.89846	1	0.898436
1	0.89846	1	0.89846	1	0.898483	1	0.898483	1	0.89846
1	0.898483	1	0.898483	1	0.898507	1	0.898507	1	0.898483
1	0.898507	1	0.898507	1	0.898531	1	0.898531	1	0.898507
1	0.898531	1	0.898531	1	0.898554	1	0.898554	1	0.898531
1	0.898554	1	0.898554	1	0.898578	1	0.898578	1	0.898554
1	0.898578	1	0.898578	1	0.898601	1	0.898601	1	0.898578
1	0.898601	1	0.898601	1	0.898625	1	0.898625	1	0.898601
1	0.898625	1	0.898625	1	0.898648	1	0.898648	1	0.898625
1	0.898648	1	0.898648	1	0.898672	1	0.898672	1	0.898648
1	0.898672	1	0.898672	1	0.898696	1	0.898696	1	0.898672
1	0.898696	1	0.898696	1	0.898719	1	0.898719	1	0.898696
1	0.898719	1	0.898719	1	0.898743	1	0.898743	1	0.898719
1	0.898743	1	0.898743	1	0.898766	1	0.898766	1	0.898743
1	0.898766	1	0.898766	1	0.89879	1	0.89879	1	0.898766
1	0.89879	1	0.89879	1	0.898814	1	0.898814	1	0.89879
1	0.898814	1	0.898814	1	0.898837	1	0.898837	1	0.898814
1	0.898837	1	0.898837	1	0.898861	1	0.898861	1	0.898837
1	0.898861	1	0.898861	1	0.898884	1	0.898884	1	0.898861
1	0.898884	1	0.898884	1	0.898908	1	0.898908	1	0.898884
1	0.898908	1	0.898908	1	0.898932	1	0.898932	1	0.898908
1	0.898932	1	0.898932	1	0.898955	1	0.898955	1	0.898932
1	0.898955	1	0.898955	1	0.898979	1	0.898979	1	0.898955
1	0.898979	1	0.898979	1	0.899002	1	0.899002	1	0.898979
1	0.899002	1	0.899002	1	0.899026	1	0.899026	1	0.899002
1	0.899026	1	0.899026	1	0.89905	1	0.89905	1	0.899026
1	0.89905	1	0.89905	1	0.899073	1	0.899073	1	0.89905
1	0.899073	1	0.899073	1	0.899097	1	0.899097	1	0.899073
1	0.899097	1	0.899097	1	0.89912	1	0.89912	1	0.899097
1	0.89912	1	0.89912	1	0.899144	1	0.899144	1	0.89912
1	0.899144	1	0.899144	1	0.899168	1	0.899168	1	0.899144
1	0.899168	1	0.899168	1	0.899191	1	0.899191	1	0.899168
1	0.899191	1	0.899191	1	0.899215	1	0.899215	1	0.899191
1	0.899215	1	0.899215	1	0.899238	1	0.899238	1	0.899215
1	0.899238	1	0.899238	1	0.899262	1	0.899262	1	0.899238
1	0.899262	1	0.899262	1	0.899286	1	0.899286	1	0.899262
1	0.899286	1	0.899286	1	0.899309	1	0.899309	1	0.899286
1	0.899309	1	0.899309	1	0.899333	1	0.899333	1	0.899309
1	0.899333	1	0.899333	1	0.899357	1	0.899357	1	0.899333
1	0.899357	1	0.899357	1	0.89938	1	0.89938	1	0.899357
1	0.89938	1	0.89938	1	0.899404	1	0.899404	1	0.89938
1	0.899404	1	0.899404	1	0.899427	1	0.899427	1	0.899404
1	0.899427	1	0.899427	1	0.899451	1	0.899451	1	0.899427
1	0.899451	1	0.899451	1	0.899475	1	0.899475	1	0.899451
1	0.899475	1	0.899475	1	0.899498	1	0.899498	1	0.899475
1	0.899498	1	0.899498	1	0.899522	1	0.899522	1	0.899498
1	0.899522	1	0.899522	1	0.899546	1	0.899546	1	0.899522
1	0.899546	1	0.899546	1	0.899569	1	0.899569	1	0.899546
1	0.899569	1	0.899569	1	0.899593	1	0.899593	1	0.899569
1	0.899593	1	0.899593	1	0.899616	1	0.899616	1	0.899593
1	0.899616	1	0.899616	1	0.89964	1	0.89964	1	0.899616
1	0.89964	1	0.89964	1	0.899664	1	0.899664	1	0.89964
1	0.899664	1	0.899664	1	0.899687	1	0.899687	1	0.899664
1	0.899687	1	0.899687	1	0.899711	1	0.899711	1	0.899687
1	0.899711	1	0.899711	1	0.899735	1	0.899735	1	0.899711
1	0.899735	1	0.899735	1	0.899758	1	0.899758	1	0.899735
1	0.899758	1	0.899758	1	0.899782	1	0.899782	1	0.899758
1	0.899782	1	0.899782	1	0.899806	1	0.899806	1	0.899782
1	0.899806	1	0.899806	1	0.899829	1	0.899829	1	0.899806
1	0.899829	1	0.899829	1	0.899853	1	0.899853	1	0.899829
1	0.899853	1	0.899853	1	0.899876	1	0.899876	1	0.899853
1	0.899876	1	0.899876	1	0.8999	1	0.8999	1	0.899876
1	0.8999	1	0.8999	1	0.899924	1	0.899924	1	0.8999
1	0.899924	1	0.899924	1	0.899947	1	0.899947	1	0.899924
1	0.899947	1	0.899947	1	0.899971	1	0.899971	1	0.899947
1	0.899971	1	0.899971	1	0.899995	1	0.899995	1	0.899971
1	0.899995	1	0.899995	1	0.900018	1	0.900018	1	0.899995
1	0.900018	1	0.900018	1	0.900042	1	0.900042	1	0.900018
1	0.900042	1	0.900042	1	0.900066	1	0.900066	1	0.900042
1	0.900066	1	0.900066	1	0.900089	1	0.900089	1	0.900066
1	0.900089	1	0.900089	1	0.900113	1	0.900113	1	0.900089
1	0.900113	1	0.900113	1	0.900137	1	0.900137	1	0.900113
1	0.900137	1	0.900137	1	0.90016	1	0.90016	1	0.900137
1	0.90016	1	0.90016	1	0.900184	1	0.900184	1	0.90016
1	0.900184	1	0.900184	1	0.900208	1	0.900208	1	0.900184
1	0.900208	1	0.900208	1	0.900231	1	0.900231	1	0.900208
1	0.900231	1	0.900231	1	0.900255	1	0.900255	1	0.900231
1	0.900255	1	0.900255	1	0.900279	1	0.900279	1	0.900255
1	0.900279	1	0.900279	1	0.900302	1	0.900302	1	0.900279
1	0.900302	1	0.900302	1	0.900326	1	0.900326	1	0.900302
1	0.900326	1	0.900326	1	0.90035	1	0.90035	1	0.900326
1	0.90035	1	0.90035	1	0.900373	1	0.900373	1	0.90035
1	0.900373	1	0.900373	1	0.900397	1	0.900397	1	0.900373
1	0.900397	1	0.900397	1	0.900421	1	0.900421	1	0.900397
1	0.900421	1	0.900421	1	0.900444	1	0.900444	1	0.900421
1	0.900444	1	0.900444	1	0.900468	1	0.900468	1	0.900444
1	0.900468	1	0.900468	1	0.900492	1	0.900492	1	0.900468
1	0.900492	1	0.900492	1	0.900515	1	0.900515	1	0.900492
1	0.900515	1	0.900515	1	0.900539	1	0.900539	1	0.900515
1	0.900539	1	0.900539	1	0.900563	1	0.900563	1	0.900539
1	0.900563	1	0.900563	1	0.900586	1	0.900586	1	0.900563
1	0.900586	1	0.900586	1	0.90061	1	0.90061	1	0.900586
1	0.90061	1	0.90061	1	0.900634	1	0.900634	1	0.90061
1	0.900634	1	0.900634	1	0.900658	1	0.900658	1	0.900634
1	0.900658	1	0.900658	1	0.900681	1	0.900681	1	0.900658
1	0.900681	1	0.900681	1	0.900705	1	0.900705	1	0.900681
1	0.900705	1	0.900705	1	0.900729	1	0.900729	1	0.900705
1	0.900729	1	0.900729	1	0.900752	1	0.900752	1	0.900729
1	0.900752	1	0.900752	1	0.900776	1	0.900776	1	0.900752
1	0.900776	1	0.900776	1	0.9008	1	0.9008	1	0.900776
1	0.9008	1	0.9008	1	0.900823	1	0.900823	1	0.9008
1	0.900823	1	0.900823	1	0.900847	1	0.900847	1	0.900823
1	0.900847	1	0.900847	1	0.900871	1	0.900871	1	0.900847
1	0.900871	1	0.900871	1	0.900895	1	0.900895	1	0.900871
1	0.900895	1	0.900895	1	0.900918	1	0.900918	1	0.900895
1	0.900918	1	0.900918	1	0.900942	1	0.900942	1	0.900918
1	0.900942	1	0.900942	1	0.900966	1	0.900966	1	0.900942
1	0.900966	1	0.900966	1	0.900989	1	0.900989	1	0.900966
1	0.900989	1	0.900989	1	0.901013	1	0.901013	1	0.900989
1	0.901013	1	0.901013	1	0.901037	1	0.901037	1	0.901013
1	0.901037	1	0.901037	1	0.90106	1	0.90106	1	0.901037
1	0.90106	1	0.90106	1	0.901084	1	0.901084	1	0.90106
1	0.901084	1	0.901084	1	0.901108	1	0.901108	1	0.901084
1	0.901108	1	0.901108	1	0.901132	1	0.901132	1	0.901108
1	0.901132	1	0.901132	1	0.901155	1	0.901155	1	0.901132
1	0.901155	1	0.901155	1	0.901179	1	0.901179	1	0.901155
1	0.901179	1	0.901179	1	0.901203	1	0.901203	1	0.901179
1	0.901203	1	0.901203	1	0.901226	1	0.901226	1	0.901203
1	0.901226	1	0.901226	1	0.90125	1	0.90125	1	0.901226
1	0.90125	1	0.90125	1	0.901274	1	0.901274	1	0.90125
1	0.901274	1	0.901274	1	0.901298	1	0.901298	1	0.901274
1	0.901298	1	0.901298	1	0.901321	1	0.901321	1	0.901298
1	0.901321	1	0.901321	1	0.901345	1	0.901345	1	0.901321
1	0.901345	1	0.901345	1	0.901369	1	0.901369	1	0.901345
1	0.901369	1	0.901369	1	0.901393	1	0.901393	1	0.901369
1	0.901393	1	0.901393	1	0.901416	1	0.901416	1	0.901393
1	0.901416	1	0.901416	1	0.90144	1	0.90144	1	0.901416
1	0.90144	1	0.90144	1	0.901464	1	0.901464	1	0.90144
1	0.901464	1	0.901464	1	0.901487	1	0.901487	1	0.901464
1	0.901487	1	0.901487	1	0.901511	1	0.901511	1	0.901487
1	0.901511	1	0.901511	1	0.901535	1	0.901535	1	0.901511
1	0.901535	1	0.901535	1	0.901559	1	0.901559	1	0.901535
1	0.901559	1	0.901559	1	0.901582	1	0.901582	1	0.901559
1	0.901582	1	0.901582	1	0.901606	1	0.901606	1	0.901582
1	0.901606	1	0.901606	1	0.90163	1	0.90163	1	0.901606
1	0.90163	1	0.90163	1	0.901654	1	0.901654	1	0.90163
1	0.901654	1	0.901654	1	0.901677	1	0.901677	1	0.901654
1	0.901677	1	0.901677	1	0.901701	1	0.901701	1	0.901677
1	0.901701	1	0.901701	1	0.901725	1	0.901725	1	0.901701
1	0.901725	1	0.901725	1	0.901749	1	0.901749	1	0.901725
1	0.901749	1	0.901749	1	0.901772	1	0.901772	1	0.901749
1	0.901772	1	0.901772	1	0.901796	1	0.901796	1	0.901772
1	0.901796	1	0.901796	1	0.90182	1	0.90182	1	0.901796
1	0.90182	1	0.90182	1	0.901844	1	0.901844	1	0.90182
1	0.901844	1	0.901844	1	0.901867	1	0.901867	1	0.901844
1	0.901867	1	0.901867	1	0.901891	1	0.901891	1	0.901867
1	0.901891	1	0.901891	1	0.901915	1	0.901915	1	0.901891
1	0.901915	1	0.901915	1	0.901939	1	0.901939	1	0.901915
1	0.901939	1	0.901939	1	0.901962	1	0.901962	1	0.901939
1	0.901962	1	0.901962	1	0.901986	1	0.901986	1	0.901962
1	0.901986	1	0.901986	1	0.90201	1	0.90201	1	0.901986
1	0.90201	1	0.90201	1	0.902034	1	0.902034	1	0.90201
1	0.902034	1	0.902034	1	0.902057	1	0.902057	1	0.902034
1	0.902057	1	0.902057	1	0.902081	1	0.902081	1	0.902057
1	0.902081	1	0.902081	1	0.902105	1	0.902105	1	0.902081
1	0.902105	1	0.902105	1	0.902129	1	0.902129	1	0.902105
1	0.902129	1	0.902129	1	0.902152	1	0.902152	1	0.902129
1	0.902152	1	0.902152	1	0.902176	1	0.902176	1	0.902152
1	0.902176	1	0.902176	1	0.9022	1	0.9022	1	0.902176
1	0.9022	1	0.9022	1	0.902224	1	0.902224	1	0.9022
1	0.902224	1	0.902224	1	0.902248	1	0.902248	1	0.902224
1	0.902248	1	0.902248	1	0.902271	1	0.902271	1	0.902248
1	0.902271	1	0.902271	1	0.902295	1	0.902295	1	0.902271
1	0.902295	1	0.902295	1	0.902319	1	0.902319	1	0.902295
1	0.902319	1	0.902319	1	0.902343	1	0.902343	1	0.902319
[truncated: 36,656 more rows]

## Sheet: Supplementary Figure5 Dataset4
Dataset 4
Fold 1		Fold 2		Fold 3		Fold 4		Fold 5
Recall	Precision	Recall	Precision	Recall	Precision	Recall	Precision	Recall	Precision
1	0.78127	1	0.78127	1	0.78127	1	0.78127	1	0.78127
1	0.781281	1	0.781281	1	0.781281	1	0.781281	1	0.781281
1	0.781293	1	0.781293	1	0.781293	1	0.781293	1	0.781293
1	0.781304	1	0.781304	1	0.781304	1	0.781304	1	0.781304
1	0.781316	1	0.781316	1	0.781316	1	0.781316	1	0.781316
1	0.781328	1	0.781328	1	0.781328	1	0.781328	1	0.781328
1	0.781339	1	0.781339	1	0.781339	1	0.781339	1	0.781339
1	0.781351	1	0.781351	1	0.781351	1	0.781351	1	0.781351
1	0.781363	1	0.781363	1	0.781363	1	0.781363	1	0.781363
1	0.781374	1	0.781374	1	0.781374	1	0.781374	1	0.781374
1	0.781386	1	0.781386	1	0.781386	1	0.781386	1	0.781386
1	0.781398	1	0.781398	1	0.781398	1	0.781398	1	0.781398
1	0.781409	1	0.781409	1	0.781409	1	0.781409	1	0.781409
1	0.781421	1	0.781421	1	0.781421	1	0.781421	1	0.781421
1	0.781433	1	0.781433	1	0.781433	1	0.781433	1	0.781433
1	0.781444	1	0.781444	1	0.781444	1	0.781444	1	0.781444
1	0.781456	1	0.781456	1	0.781456	1	0.781456	1	0.781456
1	0.781468	1	0.781468	1	0.781468	1	0.781468	1	0.781468
1	0.781479	1	0.781479	1	0.781479	1	0.781479	1	0.781479
1	0.781491	1	0.781491	1	0.781491	1	0.781491	1	0.781491
1	0.781502	1	0.781502	1	0.781502	1	0.781502	1	0.781502
1	0.781514	1	0.781514	1	0.781514	1	0.781514	1	0.781514
1	0.781526	1	0.781526	1	0.781526	1	0.781526	1	0.781526
1	0.781537	1	0.781537	1	0.781537	1	0.781537	1	0.781537
1	0.781549	1	0.781549	1	0.781549	1	0.781549	1	0.781549
1	0.781561	1	0.781561	1	0.781561	1	0.781561	1	0.781561
1	0.781572	1	0.781572	1	0.781572	1	0.781572	1	0.781572
1	0.781584	1	0.781584	1	0.781584	1	0.781584	1	0.781584
1	0.781596	1	0.781596	1	0.781596	1	0.781596	1	0.781596
1	0.781607	1	0.781607	1	0.781607	1	0.781607	1	0.781607
1	0.781619	1	0.781619	1	0.781619	1	0.781619	1	0.781619
1	0.781631	1	0.781631	1	0.781631	1	0.781631	1	0.781631
1	0.781642	1	0.781642	1	0.781642	1	0.781642	1	0.781642
1	0.781654	1	0.781654	1	0.781654	1	0.781654	1	0.781654
1	0.781666	1	0.781666	1	0.781666	1	0.781666	1	0.781666
1	0.781677	1	0.781677	1	0.781677	1	0.781677	1	0.781677
1	0.781689	1	0.781689	1	0.781689	1	0.781689	1	0.781689
1	0.781701	1	0.781701	1	0.781701	1	0.781701	1	0.781701
1	0.781712	1	0.781712	1	0.781712	1	0.781712	1	0.781712
1	0.781724	1	0.781724	1	0.781724	1	0.781724	1	0.781724
1	0.781736	1	0.781736	1	0.781736	1	0.781736	1	0.781736
1	0.781747	1	0.781747	1	0.781747	1	0.781747	1	0.781747
1	0.781759	1	0.781759	1	0.781759	1	0.781759	1	0.781759
1	0.78177	1	0.78177	1	0.78177	1	0.78177	1	0.78177
1	0.781782	1	0.781782	1	0.781782	1	0.781782	1	0.781782
1	0.781794	1	0.781794	1	0.781794	1	0.781794	1	0.781794
1	0.781805	1	0.781805	1	0.781805	1	0.781805	1	0.781805
1	0.781817	1	0.781817	1	0.781817	1	0.781817	1	0.781817
1	0.781829	1	0.781829	1	0.781829	1	0.781829	1	0.781829
1	0.78184	1	0.78184	1	0.78184	1	0.78184	1	0.78184
1	0.781852	1	0.781852	1	0.781852	1	0.781852	1	0.781852
1	0.781864	1	0.781864	1	0.781864	1	0.781864	1	0.781864
1	0.781875	1	0.781875	1	0.781875	1	0.781875	1	0.781875
1	0.781887	1	0.781887	1	0.781887	1	0.781887	1	0.781887
1	0.781899	1	0.781899	1	0.781899	1	0.781899	1	0.781899
1	0.78191	1	0.78191	1	0.78191	1	0.78191	1	0.78191
1	0.781922	1	0.781922	1	0.781922	1	0.781922	1	0.781922
1	0.781934	1	0.781934	1	0.781934	1	0.781934	1	0.781934
1	0.781945	1	0.781945	1	0.781945	1	0.781945	1	0.781945
1	0.781957	1	0.781957	1	0.781957	1	0.781957	1	0.781957
1	0.781969	1	0.781969	1	0.781969	1	0.781969	1	0.781969
1	0.78198	1	0.78198	1	0.78198	1	0.78198	1	0.78198
1	0.781992	1	0.781992	1	0.781992	1	0.781992	1	0.781992
1	0.782004	1	0.782004	1	0.782004	1	0.782004	1	0.782004
1	0.782015	1	0.782015	1	0.782015	1	0.782015	1	0.782015
1	0.782027	1	0.782027	1	0.782027	1	0.782027	1	0.782027
1	0.782039	1	0.782039	1	0.782039	1	0.782039	1	0.782039
1	0.78205	1	0.78205	1	0.78205	1	0.78205	1	0.78205
1	0.782062	1	0.782062	1	0.782062	1	0.782062	1	0.782062
1	0.782074	1	0.782074	1	0.782074	1	0.782074	1	0.782074
1	0.782085	1	0.782085	1	0.782085	1	0.782085	1	0.782085
1	0.782097	1	0.782097	1	0.782097	1	0.782097	1	0.782097
1	0.782109	1	0.782109	1	0.782109	1	0.782109	1	0.782109
1	0.78212	1	0.78212	1	0.78212	1	0.78212	1	0.78212
1	0.782132	1	0.782132	1	0.782132	1	0.782132	1	0.782132
1	0.782144	1	0.782144	1	0.782144	1	0.782144	1	0.782144
1	0.782155	1	0.782155	1	0.782155	1	0.782155	1	0.782155
1	0.782167	1	0.782167	1	0.782167	1	0.782167	1	0.782167
1	0.782179	1	0.782179	1	0.782179	1	0.782179	1	0.782179
1	0.78219	1	0.78219	1	0.78219	1	0.78219	1	0.78219
1	0.782202	1	0.782202	1	0.782202	1	0.782202	1	0.782202
1	0.782214	1	0.782214	1	0.782214	1	0.782214	1	0.782214
1	0.782225	1	0.782225	1	0.782225	1	0.782225	1	0.782225
1	0.782237	1	0.782237	1	0.782237	1	0.782237	1	0.782237
1	0.782249	1	0.782249	1	0.782249	1	0.782249	1	0.782249
1	0.78226	1	0.78226	1	0.78226	1	0.78226	1	0.78226
1	0.782272	1	0.782272	1	0.782272	1	0.782272	1	0.782272
1	0.782284	1	0.782284	1	0.782284	1	0.782284	1	0.782284
1	0.782295	1	0.782295	1	0.782295	1	0.782295	1	0.782295
1	0.782307	1	0.782307	1	0.782307	1	0.782307	1	0.782307
1	0.782319	1	0.782319	1	0.782319	1	0.782319	1	0.782319
1	0.78233	1	0.78233	1	0.78233	1	0.78233	1	0.78233
1	0.782342	1	0.782342	1	0.782342	1	0.782342	1	0.782342
1	0.782354	1	0.782354	1	0.782354	1	0.782354	1	0.782354
1	0.782365	1	0.782365	1	0.782365	1	0.782365	1	0.782365
1	0.782377	1	0.782377	1	0.782377	1	0.782377	1	0.782377
1	0.782389	1	0.782389	1	0.782389	1	0.782389	1	0.782389
1	0.7824	1	0.7824	1	0.7824	1	0.7824	1	0.7824
1	0.782412	1	0.782412	1	0.782412	1	0.782412	1	0.782412
1	0.782424	1	0.782424	1	0.782424	1	0.782424	1	0.782424
1	0.782435	1	0.782435	1	0.782435	1	0.782435	1	0.782435
1	0.782447	1	0.782447	1	0.782447	1	0.782447	1	0.782447
1	0.782459	1	0.782459	1	0.782459	1	0.782459	1	0.782459
1	0.78247	1	0.78247	1	0.78247	1	0.78247	1	0.78247
1	0.782482	1	0.782482	1	0.782482	1	0.782482	1	0.782482
1	0.782494	1	0.782494	1	0.782494	1	0.782494	1	0.782494
1	0.782506	1	0.782506	1	0.782506	1	0.782506	1	0.782506
1	0.782517	1	0.782517	1	0.782517	1	0.782517	1	0.782517
1	0.782529	1	0.782529	1	0.782529	1	0.782529	1	0.782529
1	0.782541	1	0.782541	1	0.782541	1	0.782541	1	0.782541
1	0.782552	1	0.782552	1	0.782552	1	0.782552	1	0.782552
1	0.782564	1	0.782564	1	0.782564	1	0.782564	1	0.782564
1	0.782576	1	0.782576	1	0.782576	1	0.782576	1	0.782576
1	0.782587	1	0.782587	1	0.782587	1	0.782587	1	0.782587
1	0.782599	1	0.782599	1	0.782599	1	0.782599	1	0.782599
1	0.782611	1	0.782611	1	0.782611	1	0.782611	1	0.782611
1	0.782622	1	0.782622	1	0.782622	1	0.782622	1	0.782622
1	0.782634	1	0.782634	1	0.782634	1	0.782634	1	0.782634
1	0.782646	1	0.782646	1	0.782646	1	0.782646	1	0.782646
1	0.782657	1	0.782657	1	0.782657	1	0.782657	1	0.782657
1	0.782669	1	0.782669	1	0.782669	1	0.782669	1	0.782669
1	0.782681	1	0.782681	1	0.782681	1	0.782681	1	0.782681
1	0.782692	1	0.782692	1	0.782692	1	0.782692	1	0.782692
1	0.782704	1	0.782704	1	0.782704	1	0.782704	1	0.782704
1	0.782716	1	0.782716	1	0.782716	1	0.782716	1	0.782716
1	0.782727	1	0.782727	1	0.782727	1	0.782727	1	0.782727
1	0.782739	1	0.782739	1	0.782739	1	0.782739	1	0.782739
1	0.782751	1	0.782751	1	0.782751	1	0.782751	1	0.782751
1	0.782763	1	0.782763	1	0.782763	1	0.782763	1	0.782763
1	0.782774	1	0.782774	1	0.782774	1	0.782774	1	0.782774
1	0.782786	1	0.782786	1	0.782786	1	0.782786	1	0.782786
1	0.782798	1	0.782798	1	0.782798	1	0.782798	1	0.782798
1	0.782809	1	0.782809	1	0.782809	1	0.782809	1	0.782809
1	0.782821	1	0.782821	1	0.782821	1	0.782821	1	0.782821
1	0.782833	1	0.782833	1	0.782833	1	0.782833	1	0.782833
1	0.782844	1	0.782844	1	0.782844	1	0.782844	1	0.782844
1	0.782856	1	0.782856	1	0.782856	1	0.782856	1	0.782856
1	0.782868	1	0.782868	1	0.782868	1	0.782868	1	0.782868
1	0.782879	1	0.782879	1	0.782879	1	0.782879	1	0.782879
1	0.782891	1	0.782891	1	0.782891	1	0.782891	1	0.782891
1	0.782903	1	0.782903	1	0.782903	1	0.782903	1	0.782903
1	0.782914	1	0.782914	1	0.782914	1	0.782914	1	0.782914
1	0.782926	1	0.782926	1	0.782926	1	0.782926	1	0.782926
1	0.782938	1	0.782938	1	0.782938	1	0.782938	1	0.782938
1	0.78295	1	0.78295	1	0.78295	1	0.78295	1	0.78295
1	0.782961	1	0.782961	1	0.782961	1	0.782961	1	0.782961
1	0.782973	1	0.782973	1	0.782973	1	0.782973	1	0.782973
1	0.782985	1	0.782985	1	0.782985	1	0.782985	1	0.782985
1	0.782996	1	0.782996	1	0.782996	1	0.782996	1	0.782996
1	0.783008	1	0.783008	1	0.783008	1	0.783008	1	0.783008
1	0.78302	1	0.78302	1	0.78302	1	0.78302	1	0.78302
1	0.783031	1	0.783031	1	0.783031	1	0.783031	1	0.783031
1	0.783043	1	0.783043	1	0.783043	1	0.783043	1	0.783043
1	0.783055	1	0.783055	1	0.783055	1	0.783055	1	0.783055
1	0.783066	1	0.783066	1	0.783066	1	0.783066	1	0.783066
1	0.783078	1	0.783078	1	0.783078	1	0.783078	1	0.783078
1	0.78309	1	0.78309	1	0.78309	1	0.78309	1	0.78309
1	0.783102	1	0.783102	1	0.783102	1	0.783102	1	0.783102
1	0.783113	1	0.783113	1	0.783113	1	0.783113	1	0.783113
1	0.783125	1	0.783125	1	0.783125	1	0.783125	1	0.783125
1	0.783137	1	0.783137	1	0.783137	1	0.783137	1	0.783137
1	0.783148	1	0.783148	1	0.783148	1	0.783148	1	0.783148
1	0.78316	1	0.78316	1	0.78316	1	0.78316	1	0.78316
1	0.783172	1	0.783172	1	0.783172	1	0.783172	1	0.783172
1	0.783183	1	0.783183	1	0.783183	1	0.783183	1	0.783183
1	0.783195	1	0.783195	1	0.783195	1	0.783195	1	0.783195
1	0.783207	1	0.783207	1	0.783207	1	0.783207	1	0.783207
1	0.783219	1	0.783219	1	0.783219	1	0.783219	1	0.783219
1	0.78323	1	0.78323	1	0.78323	1	0.78323	1	0.78323
1	0.783242	1	0.783242	1	0.783242	1	0.783242	1	0.783242
1	0.783254	1	0.783254	1	0.783254	1	0.783254	1	0.783254
1	0.783265	1	0.783265	1	0.783265	1	0.783265	1	0.783265
1	0.783277	1	0.783277	1	0.783277	1	0.783277	1	0.783277
1	0.783289	1	0.783289	1	0.783289	1	0.783289	1	0.783289
1	0.7833	1	0.7833	1	0.7833	1	0.7833	1	0.7833
1	0.783312	1	0.783312	1	0.783312	1	0.783312	1	0.783312
1	0.783324	1	0.783324	1	0.783324	1	0.783324	1	0.783324
1	0.783336	1	0.783336	1	0.783336	1	0.783336	1	0.783336
1	0.783347	1	0.783347	1	0.783347	1	0.783347	1	0.783347
1	0.783359	1	0.783359	1	0.783359	1	0.783359	1	0.783359
1	0.783371	1	0.783371	1	0.783371	1	0.783371	1	0.783371
1	0.783382	1	0.783382	1	0.783382	1	0.783382	1	0.783382
1	0.783394	1	0.783394	1	0.783394	1	0.783394	1	0.783394
1	0.783406	1	0.783406	1	0.783406	1	0.783406	1	0.783406
1	0.783418	1	0.783418	1	0.783418	1	0.783418	1	0.783418
1	0.783429	1	0.783429	1	0.783429	1	0.783429	1	0.783429
1	0.783441	1	0.783441	1	0.783441	1	0.783441	1	0.783441
1	0.783453	1	0.783453	1	0.783453	1	0.783453	1	0.783453
1	0.783464	1	0.783464	1	0.783464	1	0.783464	1	0.783464
1	0.783476	1	0.783476	1	0.783476	1	0.783476	1	0.783476
1	0.783488	1	0.783488	1	0.783488	1	0.783488	1	0.783488
1	0.783499	1	0.783499	1	0.783499	1	0.783499	1	0.783499
1	0.783511	1	0.783511	1	0.783511	1	0.783511	1	0.783511
1	0.783523	1	0.783523	1	0.783523	1	0.783523	1	0.783523
1	0.783535	1	0.783535	1	0.783535	1	0.783535	1	0.783535
1	0.783546	1	0.783546	1	0.783546	1	0.783546	1	0.783546
1	0.783558	1	0.783558	1	0.783558	1	0.783558	1	0.783558
1	0.78357	1	0.78357	1	0.78357	1	0.78357	1	0.78357
1	0.783581	1	0.783581	1	0.783581	1	0.783581	1	0.783581
1	0.783593	1	0.783593	1	0.783593	1	0.783593	1	0.783593
1	0.783605	1	0.783605	1	0.783605	1	0.783605	1	0.783605
1	0.783617	1	0.783617	1	0.783617	1	0.783617	1	0.783617
1	0.783628	1	0.783628	1	0.783628	1	0.783628	1	0.783628
1	0.78364	1	0.78364	1	0.78364	1	0.78364	1	0.78364
1	0.783652	1	0.783652	1	0.783652	1	0.783652	1	0.783652
1	0.783663	1	0.783663	1	0.783663	1	0.783663	1	0.783663
1	0.783675	1	0.783675	1	0.783675	1	0.783675	1	0.783675
1	0.783687	1	0.783687	1	0.783687	1	0.783687	1	0.783687
1	0.783699	1	0.783699	1	0.783699	1	0.783699	1	0.783699
1	0.78371	1	0.78371	1	0.78371	1	0.78371	1	0.78371
1	0.783722	1	0.783722	1	0.783722	1	0.783722	1	0.783722
1	0.783734	1	0.783734	1	0.783734	1	0.783734	1	0.783734
1	0.783745	1	0.783745	1	0.783745	1	0.783745	1	0.783745
1	0.783757	1	0.783757	1	0.783757	1	0.783757	1	0.783757
1	0.783769	1	0.783769	1	0.783769	1	0.783769	1	0.783769
1	0.783781	1	0.783781	1	0.783781	1	0.783781	1	0.783781
1	0.783792	1	0.783792	1	0.783792	1	0.783792	1	0.783792
1	0.783804	1	0.783804	1	0.783804	1	0.783804	1	0.783804
1	0.783816	1	0.783816	1	0.783816	1	0.783816	1	0.783816
1	0.783827	1	0.783827	1	0.783827	1	0.783827	1	0.783827
1	0.783839	1	0.783839	1	0.783839	1	0.783839	1	0.783839
1	0.783851	0.999981	0.783836	1	0.783851	1	0.783851	1	0.783851
1	0.783863	0.999981	0.783848	1	0.783863	0.999981	0.783848	1	0.783863
1	0.783874	0.999981	0.783859	1	0.783874	0.999981	0.783859	1	0.783874
1	0.783886	0.999981	0.783871	1	0.783886	0.999981	0.783871	1	0.783886
1	0.783898	0.999981	0.783883	0.999981	0.783883	0.999981	0.783883	1	0.783898
1	0.783909	0.999981	0.783895	0.999981	0.783895	0.999981	0.783895	1	0.783909
1	0.783921	0.999981	0.783906	0.999981	0.783906	0.999981	0.783906	1	0.783921
1	0.783933	0.999981	0.783918	0.999981	0.783918	0.999981	0.783918	1	0.783933
1	0.783945	0.999981	0.78393	0.999981	0.78393	0.999981	0.78393	1	0.783945
1	0.783956	0.999981	0.783941	0.999981	0.783941	0.999981	0.783941	1	0.783956
1	0.783968	0.999981	0.783953	0.999981	0.783953	0.999981	0.783953	1	0.783968
1	0.78398	0.999981	0.783965	0.999981	0.783965	0.999981	0.783965	1	0.78398
1	0.783992	0.999981	0.783977	0.999981	0.783977	0.999981	0.783977	1	0.783992
1	0.784003	0.999981	0.783988	0.999981	0.783988	0.999981	0.783988	1	0.784003
1	0.784015	0.999981	0.784	0.999981	0.784	0.999981	0.784	1	0.784015
1	0.784027	0.999981	0.784012	0.999981	0.784012	0.999981	0.784012	1	0.784027
1	0.784038	0.999981	0.784023	0.999981	0.784023	0.999981	0.784023	1	0.784038
1	0.78405	0.999981	0.784035	0.999981	0.784035	0.999981	0.784035	1	0.78405
1	0.784062	0.999981	0.784047	0.999981	0.784047	0.999981	0.784047	1	0.784062
1	0.784074	0.999981	0.784059	0.999981	0.784059	0.999981	0.784059	1	0.784074
1	0.784085	0.999981	0.78407	0.999981	0.78407	0.999981	0.78407	1	0.784085
1	0.784097	0.999981	0.784082	0.999981	0.784082	0.999981	0.784082	1	0.784097
1	0.784109	0.999981	0.784094	0.999981	0.784094	0.999981	0.784094	1	0.784109
1	0.78412	0.999981	0.784106	0.999981	0.784106	0.999981	0.784106	1	0.78412
1	0.784132	0.999981	0.784117	0.999981	0.784117	0.999981	0.784117	1	0.784132
1	0.784144	0.999981	0.784129	0.999981	0.784129	0.999981	0.784129	1	0.784144
1	0.784156	0.999981	0.784141	0.999981	0.784141	0.999981	0.784141	1	0.784156
0.999981	0.784152	0.999981	0.784152	0.999981	0.784152	0.999981	0.784152	1	0.784167
0.999981	0.784164	0.999981	0.784164	0.999981	0.784164	0.999981	0.784164	1	0.784179
0.999981	0.784176	0.999981	0.784176	0.999981	0.784176	0.999981	0.784176	1	0.784191
0.999981	0.784188	0.999981	0.784188	0.999981	0.784188	0.999981	0.784188	1	0.784203
0.999981	0.784199	0.999981	0.784199	0.999981	0.784199	0.999981	0.784199	1	0.784214
0.999981	0.784211	0.999981	0.784211	0.999981	0.784211	0.999981	0.784211	1	0.784226
0.999981	0.784223	0.999981	0.784223	0.999981	0.784223	0.999981	0.784223	1	0.784238
0.999981	0.784235	0.999981	0.784235	0.999981	0.784235	0.999981	0.784235	1	0.784249
0.999981	0.784246	0.999981	0.784246	0.999981	0.784246	0.999981	0.784246	1	0.784261
0.999981	0.784258	0.999981	0.784258	0.999981	0.784258	0.999981	0.784258	1	0.784273
0.999981	0.78427	0.999981	0.78427	0.999981	0.78427	0.999981	0.78427	1	0.784285
0.999981	0.784281	0.999981	0.784281	0.999981	0.784281	0.999981	0.784281	1	0.784296
0.999981	0.784293	0.999981	0.784293	0.999981	0.784293	0.999981	0.784293	1	0.784308
0.999981	0.784305	0.999981	0.784305	0.999981	0.784305	0.999981	0.784305	1	0.78432
0.999981	0.784317	0.999981	0.784317	0.999981	0.784317	0.999981	0.784317	1	0.784332
0.999981	0.784328	0.999981	0.784328	0.999981	0.784328	0.999981	0.784328	1	0.784343
0.999981	0.78434	0.999981	0.78434	0.999981	0.78434	0.999981	0.78434	1	0.784355
0.999981	0.784352	0.999981	0.784352	0.999981	0.784352	0.999981	0.784352	0.999981	0.784352
0.999981	0.784364	0.999981	0.784364	0.999981	0.784364	0.999981	0.784364	0.999981	0.784364
0.999981	0.784375	0.999981	0.784375	0.999981	0.784375	0.999981	0.784375	0.999981	0.784375
0.999981	0.784387	0.999981	0.784387	0.999981	0.784387	0.999981	0.784387	0.999981	0.784387
0.999981	0.784399	0.999981	0.784399	0.999981	0.784399	0.999981	0.784399	0.999981	0.784399
0.999981	0.784411	0.999981	0.784411	0.999981	0.784411	0.999981	0.784411	0.999981	0.784411
0.999981	0.784422	0.999981	0.784422	0.999981	0.784422	0.999981	0.784422	0.999981	0.784422
0.999981	0.784434	0.999981	0.784434	0.999981	0.784434	0.999981	0.784434	0.999981	0.784434
0.999981	0.784446	0.999981	0.784446	0.999981	0.784446	0.999981	0.784446	0.999981	0.784446
0.999981	0.784457	0.999981	0.784457	0.999981	0.784457	0.999981	0.784457	0.999981	0.784457
0.999981	0.784469	0.999981	0.784469	0.999981	0.784469	0.999981	0.784469	0.999981	0.784469
0.999981	0.784481	0.999981	0.784481	0.999981	0.784481	0.999981	0.784481	0.999981	0.784481
0.999981	0.784493	0.999981	0.784493	0.999981	0.784493	0.999981	0.784493	0.999981	0.784493
0.999981	0.784504	0.999981	0.784504	0.999981	0.784504	0.999981	0.784504	0.999981	0.784504
0.999981	0.784516	0.999981	0.784516	0.999981	0.784516	0.999981	0.784516	0.999981	0.784516
0.999981	0.784528	0.999981	0.784528	0.999981	0.784528	0.999981	0.784528	0.999981	0.784528
0.999981	0.78454	0.999981	0.78454	0.999981	0.78454	0.999981	0.78454	0.999981	0.78454
0.999981	0.784551	0.999981	0.784551	0.999981	0.784551	0.999981	0.784551	0.999981	0.784551
0.999981	0.784563	0.999981	0.784563	0.999981	0.784563	0.999981	0.784563	0.999981	0.784563
0.999981	0.784575	0.999981	0.784575	0.999981	0.784575	0.999981	0.784575	0.999981	0.784575
0.999981	0.784587	0.999981	0.784587	0.999981	0.784587	0.999981	0.784587	0.999981	0.784587
0.999981	0.784598	0.999981	0.784598	0.999981	0.784598	0.999981	0.784598	0.999981	0.784598
0.999981	0.78461	0.999981	0.78461	0.999981	0.78461	0.999981	0.78461	0.999981	0.78461
0.999981	0.784622	0.999981	0.784622	0.999981	0.784622	0.999981	0.784622	0.999981	0.784622
0.999981	0.784634	0.999981	0.784634	0.999981	0.784634	0.999981	0.784634	0.999981	0.784634
0.999981	0.784645	0.999981	0.784645	0.999981	0.784645	0.999981	0.784645	0.999981	0.784645
0.999981	0.784657	0.999981	0.784657	0.999981	0.784657	0.999981	0.784657	0.999981	0.784657
0.999981	0.784669	0.999981	0.784669	0.999981	0.784669	0.999981	0.784669	0.999981	0.784669
0.999981	0.784681	0.999981	0.784681	0.999981	0.784681	0.999981	0.784681	0.999981	0.784681
0.999981	0.784692	0.999981	0.784692	0.999981	0.784692	0.999981	0.784692	0.999981	0.784692
0.999981	0.784704	0.999981	0.784704	0.999981	0.784704	0.999981	0.784704	0.999981	0.784704
0.999981	0.784716	0.999981	0.784716	0.999981	0.784716	0.999981	0.784716	0.999981	0.784716
0.999981	0.784728	0.999981	0.784728	0.999981	0.784728	0.999981	0.784728	0.999981	0.784728
0.999981	0.784739	0.999981	0.784739	0.999981	0.784739	0.999981	0.784739	0.999981	0.784739
0.999981	0.784751	0.999981	0.784751	0.999981	0.784751	0.999981	0.784751	0.999981	0.784751
0.999981	0.784763	0.999981	0.784763	0.999981	0.784763	0.999981	0.784763	0.999981	0.784763
0.999981	0.784775	0.999981	0.784775	0.999981	0.784775	0.999981	0.784775	0.999981	0.784775
0.999981	0.784786	0.999981	0.784786	0.999981	0.784786	0.999981	0.784786	0.999981	0.784786
0.999981	0.784798	0.999981	0.784798	0.999981	0.784798	0.999981	0.784798	0.999981	0.784798
0.999981	0.78481	0.999981	0.78481	0.999981	0.78481	0.999981	0.78481	0.999981	0.78481
0.999981	0.784821	0.999981	0.784821	0.999981	0.784821	0.999981	0.784821	0.999981	0.784821
0.999981	0.784833	0.999981	0.784833	0.999981	0.784833	0.999981	0.784833	0.999981	0.784833
0.999981	0.784845	0.999981	0.784845	0.999981	0.784845	0.999981	0.784845	0.999981	0.784845
0.999981	0.784857	0.999981	0.784857	0.999981	0.784857	0.999981	0.784857	0.999981	0.784857
0.999981	0.784868	0.999981	0.784868	0.999981	0.784868	0.999981	0.784868	0.999981	0.784868
0.999981	0.78488	0.999981	0.78488	0.999981	0.78488	0.999981	0.78488	0.999981	0.78488
0.999981	0.784892	0.999981	0.784892	0.999981	0.784892	0.999981	0.784892	0.999981	0.784892
0.999981	0.784904	0.999981	0.784904	0.999981	0.784904	0.999981	0.784904	0.999981	0.784904
0.999981	0.784915	0.999981	0.784915	0.999981	0.784915	0.999981	0.784915	0.999981	0.784915
0.999981	0.784927	0.999981	0.784927	0.999981	0.784927	0.999981	0.784927	0.999981	0.784927
0.999981	0.784939	0.999981	0.784939	0.999981	0.784939	0.999981	0.784939	0.999981	0.784939
0.999981	0.784951	0.999981	0.784951	0.999981	0.784951	0.999981	0.784951	0.999981	0.784951
0.999981	0.784962	0.999981	0.784962	0.999981	0.784962	0.999981	0.784962	0.999981	0.784962
0.999981	0.784974	0.999981	0.784974	0.999981	0.784974	0.999981	0.784974	0.999981	0.784974
0.999981	0.784986	0.999981	0.784986	0.999981	0.784986	0.999981	0.784986	0.999981	0.784986
0.999981	0.784998	0.999981	0.784998	0.999981	0.784998	0.999981	0.784998	0.999981	0.784998
0.999981	0.78501	0.999981	0.78501	0.999981	0.78501	0.999981	0.78501	0.999981	0.78501
0.999981	0.785021	0.999981	0.785021	0.999981	0.785021	0.999981	0.785021	0.999981	0.785021
0.999981	0.785033	0.999981	0.785033	0.999981	0.785033	0.999981	0.785033	0.999981	0.785033
0.999981	0.785045	0.999981	0.785045	0.999981	0.785045	0.999981	0.785045	0.999981	0.785045
0.999981	0.785057	0.999981	0.785057	0.999981	0.785057	0.999981	0.785057	0.999981	0.785057
0.999981	0.785068	0.999981	0.785068	0.999981	0.785068	0.999981	0.785068	0.999981	0.785068
0.999981	0.78508	0.999981	0.78508	0.999981	0.78508	0.999981	0.78508	0.999981	0.78508
0.999981	0.785092	0.999981	0.785092	0.999981	0.785092	0.999981	0.785092	0.999981	0.785092
0.999981	0.785104	0.999981	0.785104	0.999981	0.785104	0.999981	0.785104	0.999981	0.785104
0.999981	0.785115	0.999981	0.785115	0.999981	0.785115	0.999981	0.785115	0.999981	0.785115
0.999981	0.785127	0.999981	0.785127	0.999981	0.785127	0.999981	0.785127	0.999981	0.785127
0.999981	0.785139	0.999981	0.785139	0.999981	0.785139	0.999981	0.785139	0.999981	0.785139
0.999981	0.785151	0.999981	0.785151	0.999981	0.785151	0.999981	0.785151	0.999981	0.785151
0.999981	0.785162	0.999981	0.785162	0.999981	0.785162	0.999981	0.785162	0.999981	0.785162
0.999981	0.785174	0.999981	0.785174	0.999981	0.785174	0.999981	0.785174	0.999981	0.785174
0.999981	0.785186	0.999981	0.785186	0.999981	0.785186	0.999981	0.785186	0.999981	0.785186
0.999981	0.785198	0.999981	0.785198	0.999981	0.785198	0.999981	0.785198	0.999981	0.785198
0.999981	0.785209	0.999981	0.785209	0.999981	0.785209	0.999981	0.785209	0.999981	0.785209
0.999981	0.785221	0.999981	0.785221	0.999981	0.785221	0.999981	0.785221	0.999981	0.785221
0.999981	0.785233	0.999981	0.785233	0.999981	0.785233	0.999981	0.785233	0.999981	0.785233
0.999981	0.785245	0.999981	0.785245	0.999981	0.785245	0.999981	0.785245	0.999981	0.785245
0.999981	0.785256	0.999981	0.785256	0.999981	0.785256	0.999981	0.785256	0.999981	0.785256
0.999981	0.785268	0.999981	0.785268	0.999981	0.785268	0.999981	0.785268	0.999981	0.785268
0.999981	0.78528	0.999981	0.78528	0.999981	0.78528	0.999981	0.78528	0.999981	0.78528
0.999981	0.785292	0.999981	0.785292	0.999981	0.785292	0.999981	0.785292	0.999981	0.785292
0.999981	0.785303	0.999981	0.785303	0.999981	0.785303	0.999981	0.785303	0.999981	0.785303
0.999981	0.785315	0.999981	0.785315	0.999981	0.785315	0.999981	0.785315	0.999981	0.785315
0.999981	0.785327	0.999981	0.785327	0.999981	0.785327	0.999981	0.785327	0.999981	0.785327
0.999981	0.785339	0.999981	0.785339	0.999981	0.785339	0.999981	0.785339	0.999981	0.785339
0.999981	0.785351	0.999981	0.785351	0.999981	0.785351	0.999981	0.785351	0.999981	0.785351
0.999981	0.785362	0.999981	0.785362	0.999981	0.785362	0.999981	0.785362	0.999981	0.785362
0.999962	0.785359	0.999981	0.785374	0.999981	0.785374	0.999981	0.785374	0.999981	0.785374
0.999962	0.785371	0.999981	0.785386	0.999981	0.785386	0.999981	0.785386	0.999981	0.785386
0.999962	0.785383	0.999981	0.785398	0.999981	0.785398	0.999981	0.785398	0.999981	0.785398
0.999962	0.785394	0.999962	0.785394	0.999981	0.785409	0.999981	0.785409	0.999981	0.785409
0.999962	0.785406	0.999962	0.785406	0.999981	0.785421	0.999981	0.785421	0.999981	0.785421
0.999962	0.785418	0.999962	0.785418	0.999981	0.785433	0.999981	0.785433	0.999981	0.785433
0.999962	0.78543	0.999962	0.78543	0.999981	0.785445	0.999962	0.78543	0.999981	0.785445
0.999962	0.785441	0.999962	0.785441	0.999981	0.785456	0.999962	0.785441	0.999981	0.785456
0.999962	0.785453	0.999962	0.785453	0.999981	0.785468	0.999962	0.785453	0.999981	0.785468
0.999962	0.785465	0.999962	0.785465	0.999981	0.78548	0.999962	0.785465	0.999981	0.78548
0.999962	0.785477	0.999962	0.785477	0.999981	0.785492	0.999962	0.785477	0.999981	0.785492
0.999962	0.785488	0.999962	0.785488	0.999981	0.785503	0.999962	0.785488	0.999981	0.785503
0.999962	0.7855	0.999962	0.7855	0.999981	0.785515	0.999962	0.7855	0.999981	0.785515
0.999962	0.785512	0.999962	0.785512	0.999981	0.785527	0.999962	0.785512	0.999981	0.785527
0.999962	0.785524	0.999962	0.785524	0.999981	0.785539	0.999962	0.785524	0.999981	0.785539
0.999962	0.785536	0.999962	0.785536	0.999981	0.785551	0.999962	0.785536	0.999981	0.785551
0.999962	0.785547	0.999962	0.785547	0.999981	0.785562	0.999962	0.785547	0.999981	0.785562
0.999962	0.785559	0.999962	0.785559	0.999981	0.785574	0.999962	0.785559	0.999981	0.785574
0.999962	0.785571	0.999962	0.785571	0.999981	0.785586	0.999943	0.785556	0.999981	0.785586
0.999962	0.785583	0.999962	0.785583	0.999981	0.785598	0.999943	0.785568	0.999981	0.785598
0.999962	0.785594	0.999962	0.785594	0.999981	0.785609	0.999943	0.785579	0.999981	0.785609
0.999962	0.785606	0.999962	0.785606	0.999981	0.785621	0.999943	0.785591	0.999981	0.785621
0.999962	0.785618	0.999962	0.785618	0.999981	0.785633	0.999943	0.785603	0.999981	0.785633
0.999962	0.78563	0.999962	0.78563	0.999962	0.78563	0.999943	0.785615	0.999981	0.785645
0.999962	0.785642	0.999962	0.785642	0.999962	0.785642	0.999943	0.785627	0.999981	0.785656
0.999962	0.785653	0.999962	0.785653	0.999962	0.785653	0.999943	0.785638	0.999981	0.785668
0.999962	0.785665	0.999962	0.785665	0.999962	0.785665	0.999943	0.78565	0.999981	0.78568
0.999962	0.785677	0.999962	0.785677	0.999962	0.785677	0.999943	0.785662	0.999962	0.785677
0.999962	0.785689	0.999943	0.785674	0.999962	0.785689	0.999943	0.785674	0.999962	0.785689
0.999962	0.7857	0.999943	0.785685	0.999962	0.7857	0.999943	0.785685	0.999962	0.7857
0.999962	0.785712	0.999943	0.785697	0.999962	0.785712	0.999943	0.785697	0.999962	0.785712
0.999962	0.785724	0.999943	0.785709	0.999962	0.785724	0.999943	0.785709	0.999962	0.785724
0.999962	0.785736	0.999943	0.785721	0.999962	0.785736	0.999943	0.785721	0.999962	0.785736
0.999962	0.785747	0.999943	0.785732	0.999962	0.785747	0.999943	0.785732	0.999962	0.785747
0.999962	0.785759	0.999943	0.785744	0.999962	0.785759	0.999943	0.785744	0.999962	0.785759
0.999962	0.785771	0.999943	0.785756	0.999962	0.785771	0.999943	0.785756	0.999962	0.785771
0.999962	0.785783	0.999943	0.785768	0.999962	0.785783	0.999943	0.785768	0.999962	0.785783
0.999962	0.785795	0.999943	0.78578	0.999962	0.785795	0.999943	0.78578	0.999962	0.785795
0.999962	0.785806	0.999943	0.785791	0.999962	0.785806	0.999943	0.785791	0.999962	0.785806
0.999962	0.785818	0.999943	0.785803	0.999962	0.785818	0.999943	0.785803	0.999962	0.785818
0.999962	0.78583	0.999943	0.785815	0.999962	0.78583	0.999943	0.785815	0.999962	0.78583
0.999962	0.785842	0.999943	0.785827	0.999962	0.785842	0.999943	0.785827	0.999962	0.785842
0.999962	0.785853	0.999943	0.785838	0.999962	0.785853	0.999943	0.785838	0.999962	0.785853
0.999943	0.78585	0.999943	0.78585	0.999962	0.785865	0.999943	0.78585	0.999962	0.785865
0.999943	0.785862	0.999943	0.785862	0.999962	0.785877	0.999943	0.785862	0.999962	0.785877
0.999943	0.785874	0.999943	0.785874	0.999962	0.785889	0.999943	0.785874	0.999962	0.785889
0.999943	0.785886	0.999943	0.785886	0.999962	0.785901	0.999943	0.785886	0.999962	0.785901
0.999943	0.785897	0.999943	0.785897	0.999962	0.785912	0.999943	0.785897	0.999962	0.785912
0.999943	0.785909	0.999943	0.785909	0.999962	0.785924	0.999943	0.785909	0.999943	0.785909
0.999943	0.785921	0.999943	0.785921	0.999962	0.785936	0.999943	0.785921	0.999943	0.785921
0.999943	0.785933	0.999943	0.785933	0.999962	0.785948	0.999943	0.785933	0.999943	0.785933
0.999943	0.785945	0.999943	0.785945	0.999962	0.785959	0.999943	0.785945	0.999943	0.785945
0.999943	0.785956	0.999943	0.785956	0.999962	0.785971	0.999943	0.785956	0.999943	0.785956
0.999943	0.785968	0.999943	0.785968	0.999962	0.785983	0.999943	0.785968	0.999943	0.785968
0.999943	0.78598	0.999943	0.78598	0.999962	0.785995	0.999943	0.78598	0.999943	0.78598
0.999943	0.785992	0.999943	0.785992	0.999962	0.786007	0.999943	0.785992	0.999943	0.785992
0.999943	0.786003	0.999943	0.786003	0.999962	0.786018	0.999943	0.786003	0.999943	0.786003
0.999943	0.786015	0.999943	0.786015	0.999962	0.78603	0.999943	0.786015	0.999943	0.786015
0.999943	0.786027	0.999943	0.786027	0.999962	0.786042	0.999943	0.786027	0.999943	0.786027
0.999943	0.786039	0.999943	0.786039	0.999962	0.786054	0.999943	0.786039	0.999943	0.786039
0.999943	0.786051	0.999943	0.786051	0.999962	0.786066	0.999943	0.786051	0.999943	0.786051
0.999943	0.786062	0.999943	0.786062	0.999962	0.786077	0.999943	0.786062	0.999943	0.786062
0.999943	0.786074	0.999943	0.786074	0.999962	0.786089	0.999943	0.786074	0.999943	0.786074
0.999943	0.786086	0.999943	0.786086	0.999962	0.786101	0.999943	0.786086	0.999943	0.786086
0.999943	0.786098	0.999943	0.786098	0.999962	0.786113	0.999943	0.786098	0.999924	0.786083
0.999943	0.786109	0.999943	0.786109	0.999962	0.786124	0.999943	0.786109	0.999924	0.786094
0.999943	0.786121	0.999943	0.786121	0.999962	0.786136	0.999943	0.786121	0.999924	0.786106
0.999943	0.786133	0.999943	0.786133	0.999962	0.786148	0.999943	0.786133	0.999924	0.786118
0.999943	0.786145	0.999943	0.786145	0.999962	0.78616	0.999943	0.786145	0.999924	0.78613
0.999924	0.786142	0.999943	0.786157	0.999943	0.786157	0.999943	0.786157	0.999924	0.786142
0.999924	0.786153	0.999943	0.786168	0.999943	0.786168	0.999943	0.786168	0.999924	0.786153
0.999924	0.786165	0.999943	0.78618	0.999943	0.78618	0.999943	0.78618	0.999924	0.786165
0.999924	0.786177	0.999943	0.786192	0.999943	0.786192	0.999943	0.786192	0.999924	0.786177
0.999924	0.786189	0.999943	0.786204	0.999943	0.786204	0.999924	0.786189	0.999924	0.786189
0.999924	0.786201	0.999943	0.786216	0.999943	0.786216	0.999924	0.786201	0.999924	0.786201
0.999924	0.786212	0.999943	0.786227	0.999924	0.786212	0.999924	0.786212	0.999924	0.786212
0.999924	0.786224	0.999943	0.786239	0.999924	0.786224	0.999924	0.786224	0.999924	0.786224
0.999924	0.786236	0.999943	0.786251	0.999924	0.786236	0.999924	0.786236	0.999905	0.786221
0.999924	0.786248	0.999943	0.786263	0.999924	0.786248	0.999905	0.786233	0.999905	0.786233
0.999924	0.78626	0.999943	0.786275	0.999924	0.78626	0.999905	0.786245	0.999905	0.786245
0.999924	0.786271	0.999943	0.786286	0.999924	0.786271	0.999905	0.786256	0.999905	0.786256
0.999924	0.786283	0.999943	0.786298	0.999924	0.786283	0.999905	0.786268	0.999905	0.786268
0.999924	0.786295	0.999943	0.78631	0.999924	0.786295	0.999905	0.78628	0.999905	0.78628
0.999924	0.786307	0.999943	0.786322	0.999924	0.786307	0.999905	0.786292	0.999905	0.786292
0.999924	0.786319	0.999943	0.786334	0.999924	0.786319	0.999905	0.786304	0.999905	0.786304
0.999924	0.78633	0.999924	0.78633	0.999924	0.78633	0.999905	0.786315	0.999905	0.786315
0.999924	0.786342	0.999924	0.786342	0.999924	0.786342	0.999905	0.786327	0.999905	0.786327
0.999924	0.786354	0.999924	0.786354	0.999924	0.786354	0.999905	0.786339	0.999905	0.786339
0.999924	0.786366	0.999924	0.786366	0.999924	0.786366	0.999905	0.786351	0.999905	0.786351
0.999924	0.786377	0.999924	0.786377	0.999924	0.786377	0.999905	0.786362	0.999905	0.786362
0.999924	0.786389	0.999924	0.786389	0.999924	0.786389	0.999905	0.786374	0.999905	0.786374
0.999924	0.786401	0.999924	0.786401	0.999924	0.786401	0.999905	0.786386	0.999905	0.786386
0.999924	0.786413	0.999924	0.786413	0.999924	0.786413	0.999905	0.786398	0.999905	0.786398
0.999924	0.786425	0.999905	0.78641	0.999924	0.786425	0.999905	0.78641	0.999905	0.78641
0.999924	0.786436	0.999905	0.786421	0.999924	0.786436	0.999905	0.786421	0.999905	0.786421
0.999924	0.786448	0.999905	0.786433	0.999924	0.786448	0.999905	0.786433	0.999905	0.786433
0.999924	0.78646	0.999905	0.786445	0.999924	0.78646	0.999905	0.786445	0.999905	0.786445
0.999924	0.786472	0.999905	0.786457	0.999924	0.786472	0.999905	0.786457	0.999905	0.786457
0.999924	0.786484	0.999905	0.786469	0.999924	0.786484	0.999905	0.786469	0.999905	0.786469
0.999924	0.786495	0.999905	0.78648	0.999924	0.786495	0.999905	0.78648	0.999905	0.78648
0.999924	0.786507	0.999905	0.786492	0.999924	0.786507	0.999905	0.786492	0.999886	0.786477
0.999924	0.786519	0.999905	0.786504	0.999924	0.786519	0.999905	0.786504	0.999886	0.786489
0.999924	0.786531	0.999905	0.786516	0.999905	0.786516	0.999905	0.786516	0.999886	0.786501
0.999924	0.786543	0.999905	0.786528	0.999905	0.786528	0.999905	0.786528	0.999886	0.786513
0.999924	0.786554	0.999905	0.786539	0.999905	0.786539	0.999905	0.786539	0.999886	0.786524
0.999924	0.786566	0.999905	0.786551	0.999905	0.786551	0.999905	0.786551	0.999886	0.786536
0.999924	0.786578	0.999905	0.786563	0.999905	0.786563	0.999886	0.786548	0.999886	0.786548
0.999924	0.78659	0.999905	0.786575	0.999905	0.786575	0.999886	0.78656	0.999886	0.78656
0.999924	0.786602	0.999905	0.786587	0.999905	0.786587	0.999886	0.786572	0.999886	0.786572
0.999924	0.786613	0.999905	0.786598	0.999905	0.786598	0.999886	0.786583	0.999886	0.786583
0.999924	0.786625	0.999905	0.78661	0.999905	0.78661	0.999886	0.786595	0.999886	0.786595
0.999924	0.786637	0.999905	0.786622	0.999905	0.786622	0.999886	0.786607	0.999886	0.786607
0.999924	0.786649	0.999905	0.786634	0.999905	0.786634	0.999886	0.786619	0.999886	0.786619
0.999924	0.786661	0.999905	0.786646	0.999905	0.786646	0.999886	0.786631	0.999886	0.786631
0.999924	0.786672	0.999905	0.786657	0.999905	0.786657	0.999886	0.786642	0.999886	0.786642
0.999924	0.786684	0.999905	0.786669	0.999905	0.786669	0.999886	0.786654	0.999886	0.786654
0.999924	0.786696	0.999905	0.786681	0.999905	0.786681	0.999886	0.786666	0.999886	0.786666
0.999924	0.786708	0.999905	0.786693	0.999905	0.786693	0.999886	0.78669	0.999886	0.786678
0.999924	0.78672	0.999905	0.786705	0.999905	0.786705	0.999886	0.786701	0.999886	0.78669
0.999924	0.786731	0.999905	0.786716	0.999905	0.786716	0.999886	0.786713	0.999886	0.786701
0.999905	0.786728	0.999905	0.786728	0.999905	0.786728	0.999886	0.786725	0.999886	0.786713
0.999905	0.78674	0.999905	0.78674	0.999905	0.78674	0.999886	0.786737	0.999886	0.786725
0.999905	0.786752	0.999905	0.786752	0.999905	0.786752	0.999886	0.786749	0.999886	0.786737
0.999905	0.786764	0.999905	0.786764	0.999905	0.786764	0.999886	0.786761	0.999886	0.786749
0.999905	0.786776	0.999905	0.786776	0.999905	0.786776	0.999886	0.786772	0.999886	0.786761
0.999905	0.786787	0.999905	0.786787	0.999905	0.786787	0.999886	0.786784	0.999886	0.786772
0.999905	0.786799	0.999905	0.786799	0.999905	0.786799	0.999886	0.786796	0.999886	0.786784
0.999905	0.786811	0.999905	0.786811	0.999905	0.786811	0.999886	0.786808	0.999886	0.786796
0.999905	0.786823	0.999905	0.786823	0.999905	0.786823	0.999886	0.78682	0.999886	0.786808
0.999905	0.786835	0.999905	0.786835	0.999905	0.786835	0.999886	0.786831	0.999886	0.78682
0.999905	0.786846	0.999905	0.786846	0.999905	0.786846	0.999886	0.786843	0.999886	0.786831
0.999905	0.786858	0.999905	0.786858	0.999905	0.786858	0.999886	0.786855	0.999886	0.786843
0.999905	0.78687	0.999905	0.78687	0.999905	0.78687	0.999886	0.786867	0.999886	0.786855
0.999905	0.786882	0.999905	0.786882	0.999905	0.786882	0.999886	0.786879	0.999886	0.786867
0.999905	0.786894	0.999905	0.786894	0.999905	0.786894	0.999886	0.78689	0.999886	0.786879
0.999905	0.786905	0.999905	0.786905	0.999905	0.786905	0.999886	0.786902	0.999886	0.78689
0.999905	0.786917	0.999905	0.786917	0.999905	0.786917	0.999886	0.786914	0.999886	0.786902
0.999905	0.786929	0.999905	0.786929	0.999905	0.786929	0.999886	0.786926	0.999886	0.786914
0.999905	0.786941	0.999905	0.786941	0.999905	0.786941	0.999886	0.786938	0.999886	0.786926
0.999905	0.786953	0.999905	0.786953	0.999905	0.786953	0.999886	0.786949	0.999886	0.786938
0.999905	0.786964	0.999905	0.786964	0.999905	0.786964	0.999886	0.786961	0.999886	0.786949
0.999905	0.786976	0.999905	0.786976	0.999905	0.786976	0.999886	0.786973	0.999886	0.786961
0.999905	0.786988	0.999905	0.786988	0.999905	0.786988	0.999886	0.786985	0.999886	0.786973
0.999905	0.787	0.999905	0.787	0.999905	0.787	0.999886	0.786997	0.999886	0.786985
0.999905	0.787012	0.999905	0.787012	0.999905	0.787012	0.999886	0.787009	0.999886	0.786997
0.999905	0.787024	0.999905	0.787024	0.999905	0.787024	0.999886	0.78702	0.999886	0.787009
0.999905	0.787035	0.999905	0.787035	0.999905	0.787035	0.999886	0.787032	0.999886	0.78702
0.999905	0.787047	0.999905	0.787047	0.999905	0.787047	0.999886	0.787044	0.999886	0.787032
0.999905	0.787059	0.999905	0.787059	0.999905	0.787059	0.999886	0.787056	0.999886	0.787044
0.999905	0.787071	0.999905	0.787071	0.999905	0.787071	0.999886	0.787068	0.999886	0.787056
0.999905	0.787083	0.999886	0.787068	0.999905	0.787083	0.999886	0.787079	0.999886	0.787068
0.999905	0.787094	0.999886	0.787079	0.999905	0.787094	0.999886	0.787091	0.999886	0.787079
0.999905	0.787106	0.999886	0.787091	0.999905	0.787106	0.999886	0.787103	0.999886	0.787091
0.999905	0.787118	0.999886	0.787103	0.999905	0.787118	0.999886	0.787115	0.999886	0.787103
0.999886	0.787115	0.999886	0.787115	0.999905	0.78713	0.999886	0.787127	0.999886	0.787115
0.999886	0.787127	0.999886	0.787127	0.999905	0.787142	0.999886	0.787139	0.999886	0.787127
0.999886	0.787139	0.999886	0.787139	0.999905	0.787154	0.999886	0.78715	0.999886	0.787139
0.999886	0.78715	0.999886	0.78715	0.999905	0.787165	0.999886	0.787162	0.999886	0.78715
0.999886	0.787162	0.999886	0.787162	0.999905	0.787177	0.999886	0.787174	0.999886	0.787162
0.999886	0.787174	0.999886	0.787174	0.999905	0.787189	0.999886	0.787186	0.999886	0.787174
0.999886	0.787186	0.999886	0.787186	0.999905	0.787201	0.999886	0.787198	0.999886	0.787186
0.999886	0.787198	0.999886	0.787198	0.999905	0.787213	0.999886	0.787209	0.999886	0.787198
0.999886	0.787209	0.999886	0.787209	0.999905	0.787224	0.999886	0.787221	0.999886	0.787209
0.999886	0.787221	0.999886	0.787221	0.999905	0.787236	0.999886	0.787233	0.999886	0.787221
0.999886	0.787233	0.999886	0.787233	0.999905	0.787248	0.999886	0.787245	0.999886	0.787233
0.999886	0.787245	0.999886	0.787245	0.999905	0.78726	0.999886	0.787257	0.999886	0.787245
0.999886	0.787257	0.999886	0.787257	0.999905	0.787272	0.999886	0.787269	0.999886	0.787257
0.999886	0.787269	0.999886	0.787269	0.999905	0.787284	0.999886	0.78728	0.999886	0.787269
0.999886	0.78728	0.999886	0.78728	0.999905	0.787295	0.999886	0.787292	0.999886	0.78728
0.999886	0.787292	0.999886	0.787292	0.999905	0.787307	0.999886	0.787304	0.999886	0.787292
0.999886	0.787304	0.999886	0.787304	0.999905	0.787319	0.999886	0.787316	0.999886	0.787304
0.999886	0.787316	0.999886	0.787316	0.999905	0.787331	0.999886	0.787328	0.999886	0.787316
0.999886	0.787328	0.999886	0.787328	0.999905	0.787343	0.999886	0.787339	0.999886	0.787328
0.999886	0.787339	0.999886	0.787339	0.999886	0.787339	0.999886	0.787351	0.999886	0.787339
0.999886	0.787351	0.999886	0.787351	0.999886	0.787351	0.999886	0.787363	0.999886	0.787351
0.999886	0.787363	0.999886	0.787363	0.999886	0.787363	0.999886	0.787375	0.999886	0.787363
0.999886	0.787375	0.999886	0.787375	0.999886	0.787375	0.999886	0.787387	0.999886	0.787375
0.999886	0.787387	0.999886	0.787387	0.999886	0.787387	0.999886	0.787399	0.999886	0.787387
0.999886	0.787399	0.999886	0.787399	0.999886	0.787399	0.999886	0.78741	0.999886	0.787399
0.999886	0.78741	0.999886	0.78741	0.999886	0.78741	0.999886	0.787422	0.999886	0.78741
0.999886	0.787422	0.999886	0.787422	0.999886	0.787422	0.999886	0.787434	0.999886	0.787422
0.999886	0.787434	0.999886	0.787434	0.999886	0.787434	0.999886	0.787446	0.999886	0.787434
0.999886	0.787446	0.999886	0.787446	0.999886	0.787446	0.999886	0.787458	0.999886	0.787446
0.999886	0.787458	0.999886	0.787458	0.999886	0.787458	0.999886	0.78747	0.999886	0.787458
0.999886	0.78747	0.999886	0.78747	0.999886	0.78747	0.999886	0.787481	0.999886	0.78747
0.999886	0.787481	0.999886	0.787481	0.999886	0.787481	0.999886	0.787493	0.999886	0.787481
0.999886	0.787493	0.999886	0.787493	0.999886	0.787493	0.999886	0.787505	0.999886	0.787493
0.999886	0.787505	0.999886	0.787505	0.999886	0.787505	0.999886	0.787517	0.999886	0.787505
0.999886	0.787517	0.999886	0.787517	0.999886	0.787517	0.999886	0.787529	0.999886	0.787517
0.999886	0.787529	0.999886	0.787529	0.999886	0.787529	0.999886	0.787541	0.999886	0.787529
0.999886	0.787541	0.999886	0.787541	0.999886	0.787541	0.999886	0.787552	0.999886	0.787541
0.999886	0.787552	0.999886	0.787552	0.999886	0.787552	0.999886	0.787564	0.999886	0.787552
0.999886	0.787564	0.999886	0.787564	0.999886	0.787564	0.999886	0.787576	0.999886	0.787564
0.999886	0.787576	0.999886	0.787576	0.999886	0.787576	0.999886	0.787588	0.999886	0.787576
0.999886	0.787588	0.999886	0.787588	0.999886	0.787588	0.999886	0.7876	0.999886	0.787588
0.999886	0.7876	0.999886	0.7876	0.999886	0.7876	0.999886	0.787612	0.999886	0.7876
0.999886	0.787612	0.999886	0.787612	0.999886	0.787612	0.999886	0.787623	0.999886	0.787612
0.999886	0.787623	0.999886	0.787623	0.999886	0.787623	0.999886	0.787635	0.999886	0.787623
0.999886	0.787635	0.999886	0.787635	0.999886	0.787635	0.999886	0.787647	0.999886	0.787635
0.999886	0.787647	0.999886	0.787647	0.999886	0.787647	0.999886	0.787659	0.999886	0.787647
0.999886	0.787659	0.999886	0.787659	0.999886	0.787659	0.999886	0.787671	0.999886	0.787659
0.999886	0.787671	0.999886	0.787671	0.999886	0.787671	0.999886	0.787683	0.999886	0.787671
0.999886	0.787683	0.999886	0.787683	0.999886	0.787683	0.999886	0.787694	0.999886	0.787683
0.999886	0.787694	0.999886	0.787694	0.999886	0.787694	0.999886	0.787706	0.999886	0.787694
0.999886	0.787706	0.999886	0.787706	0.999886	0.787706	0.999886	0.787718	0.999886	0.787706
0.999886	0.787718	0.999886	0.787718	0.999886	0.787718	0.999886	0.78773	0.999886	0.787718
0.999886	0.78773	0.999886	0.78773	0.999886	0.78773	0.999886	0.787742	0.999886	0.78773
0.999886	0.787742	0.999886	0.787742	0.999886	0.787742	0.999886	0.787754	0.999886	0.787742
0.999886	0.787754	0.999886	0.787754	0.999886	0.787754	0.999886	0.787765	0.999886	0.787754
0.999886	0.787765	0.999886	0.787765	0.999886	0.787765	0.999886	0.787777	0.999886	0.787765
0.999886	0.787777	0.999886	0.787777	0.999886	0.787777	0.999886	0.787789	0.999886	0.787777
0.999886	0.787789	0.999886	0.787789	0.999886	0.787789	0.999886	0.787801	0.999886	0.787789
0.999886	0.787801	0.999886	0.787801	0.999886	0.787801	0.999886	0.787813	0.999886	0.787801
0.999886	0.787813	0.999886	0.787813	0.999886	0.787813	0.999886	0.787825	0.999886	0.787813
0.999886	0.787825	0.999886	0.787825	0.999886	0.787825	0.999886	0.787836	0.999886	0.787825
0.999886	0.787836	0.999886	0.787836	0.999886	0.787836	0.999886	0.787848	0.999886	0.787836
0.999886	0.787848	0.999886	0.787848	0.999886	0.787848	0.999886	0.78786	0.999886	0.787848
0.999886	0.78786	0.999886	0.78786	0.999886	0.78786	0.999886	0.787872	0.999886	0.78786
0.999886	0.787872	0.999886	0.787872	0.999886	0.787872	0.999886	0.787884	0.999886	0.787872
0.999886	0.787884	0.999886	0.787884	0.999886	0.787884	0.999886	0.787896	0.999886	0.787884
0.999886	0.787896	0.999886	0.787896	0.999886	0.787896	0.999886	0.787907	0.999886	0.787896
0.999886	0.787907	0.999886	0.787907	0.999886	0.787907	0.999886	0.787919	0.999886	0.787907
0.999886	0.787919	0.999886	0.787919	0.999886	0.787919	0.999886	0.787931	0.999886	0.787919
0.999886	0.787931	0.999886	0.787931	0.999886	0.787931	0.999886	0.787943	0.999886	0.787931
0.999886	0.787943	0.999886	0.787943	0.999886	0.787943	0.999886	0.787955	0.999886	0.787943
0.999886	0.787955	0.999886	0.787955	0.999886	0.787955	0.999886	0.787967	0.999886	0.787955
0.999886	0.787967	0.999886	0.787967	0.999886	0.787967	0.999886	0.787979	0.999886	0.787967
0.999886	0.787979	0.999886	0.787979	0.999886	0.787979	0.999886	0.78799	0.999886	0.787979
0.999886	0.78799	0.999886	0.78799	0.999886	0.78799	0.999886	0.788002	0.999886	0.78799
0.999886	0.788002	0.999886	0.788002	0.999886	0.788002	0.999886	0.788014	0.999886	0.788002
0.999886	0.788014	0.999886	0.788014	0.999886	0.788014	0.999886	0.788026	0.999886	0.788014
0.999886	0.788026	0.999886	0.788026	0.999886	0.788026	0.999886	0.788038	0.999886	0.788026
0.999886	0.788038	0.999866	0.788023	0.999886	0.788038	0.999886	0.78805	0.999886	0.788038
0.999886	0.78805	0.999866	0.788035	0.999886	0.78805	0.999886	0.788061	0.999886	0.78805
0.999886	0.788061	0.999866	0.788046	0.999886	0.788061	0.999886	0.788073	0.999886	0.788061
0.999886	0.788073	0.999866	0.788058	0.999886	0.788073	0.999886	0.788085	0.999886	0.788073
0.999886	0.788085	0.999866	0.78807	0.999886	0.788085	0.999866	0.788082	0.999886	0.788085
0.999886	0.788097	0.999866	0.788082	0.999886	0.788097	0.999866	0.788094	0.999886	0.788097
0.999886	0.788109	0.999866	0.788094	0.999886	0.788109	0.999866	0.788106	0.999886	0.788109
0.999886	0.788121	0.999866	0.788106	0.999886	0.788121	0.999866	0.788118	0.999886	0.788121
0.999886	0.788133	0.999866	0.788118	0.999886	0.788133	0.999866	0.788129	0.999886	0.788133
0.999886	0.788144	0.999866	0.788129	0.999886	0.788144	0.999866	0.788141	0.999886	0.788144
0.999886	0.788156	0.999866	0.788141	0.999886	0.788156	0.999866	0.788153	0.999886	0.788156
0.999886	0.788168	0.999866	0.788153	0.999886	0.788168	0.999866	0.788165	0.999886	0.788168
0.999886	0.78818	0.999866	0.788165	0.999886	0.78818	0.999866	0.788177	0.999886	0.78818
0.999886	0.788192	0.999866	0.788177	0.999886	0.788192	0.999866	0.788189	0.999886	0.788192
0.999886	0.788204	0.999866	0.788189	0.999886	0.788204	0.999866	0.7882	0.999886	0.788204
0.999886	0.788215	0.999866	0.7882	0.999886	0.788215	0.999866	0.788212	0.999886	0.788215
0.999886	0.788227	0.999866	0.788212	0.999886	0.788227	0.999866	0.788224	0.999886	0.788227
0.999886	0.788239	0.999866	0.788224	0.999886	0.788239	0.999866	0.788236	0.999886	0.788239
0.999886	0.788251	0.999866	0.788236	0.999886	0.788251	0.999866	0.788248	0.999886	0.788251
0.999886	0.788263	0.999866	0.788248	0.999886	0.788263	0.999866	0.78826	0.999886	0.788263
0.999886	0.788275	0.999866	0.78826	0.999886	0.788275	0.999866	0.788272	0.999886	0.788275
0.999886	0.788287	0.999866	0.788272	0.999886	0.788287	0.999866	0.788283	0.999886	0.788287
0.999886	0.788298	0.999866	0.788283	0.999886	0.788298	0.999866	0.788295	0.999886	0.788298
0.999886	0.78831	0.999866	0.788295	0.999886	0.78831	0.999866	0.788307	0.999886	0.78831
0.999886	0.788322	0.999866	0.788307	0.999886	0.788322	0.999866	0.788319	0.999886	0.788322
0.999886	0.788334	0.999866	0.788319	0.999886	0.788334	0.999866	0.788331	0.999886	0.788334
0.999886	0.788346	0.999866	0.788331	0.999886	0.788346	0.999866	0.788343	0.999886	0.788346
0.999886	0.788358	0.999866	0.788343	0.999886	0.788358	0.999866	0.788355	0.999886	0.788358
0.999886	0.78837	0.999866	0.788355	0.999886	0.78837	0.999866	0.788366	0.999886	0.78837
0.999886	0.788381	0.999866	0.788366	0.999886	0.788381	0.999866	0.788378	0.999886	0.788381
0.999886	0.788393	0.999866	0.788378	0.999886	0.788393	0.999866	0.78839	0.999886	0.788393
0.999886	0.788405	0.999866	0.78839	0.999886	0.788405	0.999866	0.788402	0.999866	0.78839
0.999886	0.788417	0.999866	0.788402	0.999886	0.788417	0.999866	0.788414	0.999866	0.788402
0.999886	0.788429	0.999866	0.788414	0.999886	0.788429	0.999866	0.788426	0.999866	0.788414
0.999886	0.788441	0.999866	0.788426	0.999886	0.788441	0.999866	0.788438	0.999866	0.788426
0.999886	0.788453	0.999866	0.788438	0.999886	0.788453	0.999866	0.788449	0.999866	0.788438
0.999886	0.788464	0.999866	0.788449	0.999886	0.788464	0.999866	0.788461	0.999866	0.788449
0.999886	0.788476	0.999866	0.788461	0.999886	0.788476	0.999866	0.788473	0.999866	0.788461
0.999886	0.788488	0.999866	0.788473	0.999886	0.788488	0.999866	0.788485	0.999866	0.788473
0.999886	0.7885	0.999866	0.788485	0.999886	0.7885	0.999866	0.788497	0.999866	0.788485
0.999886	0.788512	0.999866	0.788497	0.999886	0.788512	0.999866	0.788509	0.999866	0.788497
0.999886	0.788524	0.999866	0.788509	0.999886	0.788524	0.999866	0.788521	0.999866	0.788509
0.999886	0.788536	0.999866	0.788521	0.999886	0.788536	0.999866	0.788532	0.999866	0.788521
0.999886	0.788547	0.999866	0.788532	0.999886	0.788547	0.999866	0.788544	0.999866	0.788532
0.999886	0.788559	0.999866	0.788544	0.999886	0.788559	0.999866	0.788556	0.999866	0.788544
0.999886	0.788571	0.999866	0.788556	0.999886	0.788571	0.999866	0.788568	0.999866	0.788556
0.999886	0.788583	0.999866	0.788568	0.999886	0.788583	0.999866	0.78858	0.999866	0.788568
0.999886	0.788595	0.999866	0.78858	0.999886	0.788595	0.999866	0.788592	0.999847	0.788565
0.999886	0.788607	0.999866	0.788592	0.999886	0.788607	0.999866	0.788604	0.999847	0.788577
0.999886	0.788619	0.999866	0.788604	0.999886	0.788619	0.999866	0.788615	0.999847	0.788589
0.999886	0.78863	0.999866	0.788615	0.999886	0.78863	0.999866	0.788627	0.999847	0.7886
0.999886	0.788642	0.999866	0.788627	0.999886	0.788642	0.999866	0.788639	0.999847	0.788612
0.999886	0.788654	0.999866	0.788639	0.999886	0.788654	0.999866	0.788651	0.999847	0.788624
0.999886	0.788666	0.999866	0.788651	0.999886	0.788666	0.999866	0.788663	0.999847	0.788636
0.999886	0.788678	0.999866	0.788663	0.999886	0.788678	0.999866	0.788675	0.999847	0.788648
0.999886	0.78869	0.999866	0.788675	0.999886	0.78869	0.999866	0.788687	0.999847	0.78866
0.999886	0.788702	0.999866	0.788687	0.999886	0.788702	0.999866	0.788698	0.999847	0.788672
0.999886	0.788714	0.999866	0.788698	0.999886	0.788714	0.999866	0.78871	0.999847	0.788683
0.999886	0.788725	0.999866	0.78871	0.999886	0.788725	0.999866	0.788722	0.999847	0.788695
0.999886	0.788737	0.999866	0.788722	0.999886	0.788737	0.999866	0.788734	0.999847	0.788707
0.999886	0.788749	0.999866	0.788734	0.999886	0.788749	0.999866	0.788746	0.999847	0.788719
0.999886	0.788761	0.999866	0.788746	0.999886	0.788761	0.999866	0.788758	0.999847	0.788731
0.999886	0.788773	0.999866	0.788758	0.999886	0.788773	0.999866	0.78877	0.999847	0.788743
0.999886	0.788785	0.999866	0.78877	0.999886	0.788785	0.999866	0.788782	0.999847	0.788755
0.999886	0.788797	0.999866	0.788782	0.999886	0.788797	0.999866	0.788793	0.999847	0.788767
0.999886	0.788808	0.999866	0.788793	0.999886	0.788808	0.999866	0.788805	0.999847	0.788778
0.999886	0.78882	0.999866	0.788805	0.999886	0.78882	0.999866	0.788817	0.999847	0.78879
0.999886	0.788832	0.999866	0.788817	0.999886	0.788832	0.999866	0.788829	0.999847	0.788802
0.999886	0.788844	0.999866	0.788829	0.999886	0.788844	0.999866	0.788841	0.999847	0.788814
0.999886	0.788856	0.999866	0.788841	0.999886	0.788856	0.999866	0.788853	0.999847	0.788826
0.999886	0.788868	0.999866	0.788853	0.999866	0.788853	0.999866	0.788865	0.999847	0.788838
0.999886	0.78888	0.999847	0.78885	0.999866	0.788865	0.999866	0.788877	0.999847	0.78885
0.999886	0.788892	0.999847	0.788861	0.999866	0.788877	0.999866	0.788888	0.999847	0.788861
0.999886	0.788903	0.999847	0.788873	0.999866	0.788888	0.999866	0.7889	0.999847	0.788873
0.999886	0.788915	0.999847	0.788885	0.999866	0.7889	0.999866	0.788912	0.999847	0.788885
0.999886	0.788927	0.999847	0.788897	0.999866	0.788912	0.999866	0.788924	0.999847	0.788897
0.999886	0.788939	0.999847	0.788909	0.999866	0.788924	0.999866	0.788936	0.999847	0.788909
0.999886	0.788951	0.999847	0.788921	0.999866	0.788936	0.999866	0.788948	0.999847	0.788921
0.999886	0.788963	0.999847	0.788933	0.999866	0.788948	0.999866	0.78896	0.999847	0.788933
0.999886	0.788975	0.999847	0.788945	0.999866	0.78896	0.999866	0.788971	0.999847	0.788945
0.999886	0.788987	0.999847	0.788956	0.999866	0.788971	0.999866	0.788983	0.999828	0.788941
0.999886	0.788998	0.999847	0.788968	0.999866	0.788983	0.999866	0.788995	0.999828	0.788953
0.999886	0.78901	0.999847	0.78898	0.999847	0.78898	0.999866	0.789007	0.999828	0.788965
0.999886	0.789022	0.999847	0.788992	0.999847	0.788992	0.999866	0.789019	0.999828	0.788977
0.999886	0.789034	0.999847	0.789004	0.999847	0.789004	0.999866	0.789031	0.999809	0.788974
0.999886	0.789046	0.999847	0.789016	0.999847	0.789016	0.999866	0.789043	0.999809	0.788986
0.999886	0.789058	0.999847	0.789028	0.999847	0.789028	0.999866	0.789055	0.999809	0.788998
0.999886	0.78907	0.999847	0.78904	0.999847	0.78904	0.999866	0.789066	0.999809	0.789009
0.999886	0.789082	0.999847	0.789051	0.999847	0.789051	0.999866	0.789078	0.999809	0.789021
0.999886	0.789093	0.999847	0.789063	0.999847	0.789063	0.999866	0.78909	0.999809	0.789033
0.999886	0.789105	0.999847	0.789075	0.999847	0.789075	0.999866	0.789102	0.999809	0.789045
0.999886	0.789117	0.999847	0.789087	0.999847	0.789087	0.999866	0.789114	0.999809	0.789057
0.999886	0.789129	0.999847	0.789099	0.999847	0.789099	0.999847	0.789111	0.999809	0.789069
0.999886	0.789141	0.999847	0.789111	0.999847	0.789111	0.999847	0.789123	0.999809	0.789081
0.999886	0.789153	0.999847	0.789123	0.999847	0.789123	0.999847	0.789135	0.999809	0.789093
0.999886	0.789165	0.999847	0.789135	0.999847	0.789135	0.999847	0.789146	0.999809	0.789104
0.999886	0.789177	0.999847	0.789146	0.999847	0.789146	0.999847	0.789158	0.999809	0.789116
0.999886	0.789188	0.999847	0.789158	0.999847	0.789158	0.999847	0.78917	0.999809	0.789128
0.999886	0.7892	0.999847	0.78917	0.999847	0.78917	0.999847	0.789182	0.999809	0.78914
0.999886	0.789212	0.999847	0.789182	0.999847	0.789182	0.999847	0.789194	0.999809	0.789152
0.999886	0.789224	0.999847	0.789194	0.999847	0.789194	0.999847	0.789206	0.999809	0.789164
0.999886	0.789236	0.999828	0.789191	0.999847	0.789206	0.999847	0.789218	0.999809	0.789176
0.999886	0.789248	0.999828	0.789203	0.999847	0.789218	0.999847	0.78923	0.999809	0.789188
0.999886	0.78926	0.999828	0.789215	0.999847	0.78923	0.999847	0.789242	0.999809	0.7892
0.999886	0.789272	0.999828	0.789226	0.999847	0.789242	0.999847	0.789253	0.999809	0.789211
0.999886	0.789284	0.999828	0.789238	0.999847	0.789253	0.999847	0.789265	0.999809	0.789223
0.999886	0.789295	0.999828	0.78925	0.999847	0.789265	0.999828	0.789262	0.999809	0.789235
0.999886	0.789307	0.999828	0.789262	0.999847	0.789277	0.999828	0.789274	0.999809	0.789247
0.999886	0.789319	0.999828	0.789274	0.999847	0.789289	0.999828	0.789286	0.999809	0.789259
0.999886	0.789331	0.999828	0.789286	0.999847	0.789301	0.999828	0.789298	0.999809	0.789271
0.999886	0.789343	0.999828	0.789298	0.999847	0.789313	0.999828	0.78931	0.999809	0.789283
0.999886	0.789355	0.999828	0.78931	0.999847	0.789325	0.999828	0.789322	0.999809	0.789295
0.999886	0.789367	0.999828	0.789322	0.999847	0.789337	0.999828	0.789333	0.999809	0.789306
0.999886	0.789379	0.999828	0.789333	0.999847	0.789348	0.999828	0.789345	0.999809	0.789318
0.999886	0.78939	0.999809	0.78933	0.999847	0.78936	0.999828	0.789357	0.999809	0.78933
0.999866	0.789387	0.999809	0.789342	0.999847	0.789372	0.999828	0.789369	0.999809	0.789342
0.999866	0.789399	0.999809	0.789354	0.999847	0.789384	0.999828	0.789381	0.999809	0.789354
0.999866	0.789411	0.999809	0.789366	0.999847	0.789396	0.999828	0.789393	0.999809	0.789366
0.999866	0.789423	0.999809	0.789378	0.999847	0.789408	0.999828	0.789405	0.999809	0.789378
0.999866	0.789435	0.999809	0.78939	0.999847	0.78942	0.999828	0.789417	0.999809	0.78939
0.999866	0.789447	0.999809	0.789402	0.999847	0.789432	0.999828	0.789429	0.999809	0.789402
0.999866	0.789459	0.99979	0.789398	0.999847	0.789444	0.999828	0.78944	0.999809	0.789413
0.999866	0.789471	0.99979	0.78941	0.999847	0.789455	0.999828	0.789452	0.999809	0.789425
0.999866	0.789482	0.99979	0.789422	0.999847	0.789467	0.999828	0.789464	0.999809	0.789437
0.999866	0.789494	0.99979	0.789434	0.999847	0.789479	0.999828	0.789476	0.999809	0.789449
0.999866	0.789506	0.99979	0.789446	0.999847	0.789491	0.999828	0.789488	0.999809	0.789461
0.999866	0.789518	0.99979	0.789458	0.999847	0.789503	0.999828	0.7895	0.999809	0.789473
0.999866	0.78953	0.99979	0.78947	0.999847	0.789515	0.999828	0.789512	0.999809	0.789485
0.999847	0.789527	0.99979	0.789482	0.999847	0.789527	0.999828	0.789524	0.999809	0.789497
0.999847	0.789539	0.99979	0.789494	0.999847	0.789539	0.999828	0.789536	0.999809	0.789509
0.999847	0.789551	0.99979	0.789505	0.999847	0.789551	0.999828	0.789547	0.999809	0.78952
0.999847	0.789562	0.99979	0.789517	0.999847	0.789562	0.999828	0.789559	0.999809	0.789532
0.999847	0.789574	0.99979	0.789529	0.999847	0.789574	0.999828	0.789571	0.999809	0.789544
0.999847	0.789586	0.99979	0.789541	0.999847	0.789586	0.999828	0.789583	0.999809	0.789556
0.999847	0.789598	0.99979	0.789553	0.999847	0.789598	0.999828	0.789595	0.999809	0.789568
0.999847	0.78961	0.99979	0.789565	0.999847	0.78961	0.999828	0.789607	0.999809	0.78958
0.999847	0.789622	0.99979	0.789577	0.999847	0.789622	0.999828	0.789619	0.999809	0.789592
0.999847	0.789634	0.99979	0.789589	0.999847	0.789634	0.999828	0.789631	0.999809	0.789604
0.999847	0.789646	0.99979	0.789601	0.999847	0.789646	0.999828	0.789643	0.999809	0.789616
0.999847	0.789658	0.99979	0.789612	0.999847	0.789658	0.999828	0.789654	0.999809	0.789627
0.999847	0.78967	0.99979	0.789624	0.999847	0.78967	0.999828	0.789666	0.999809	0.789639
0.999847	0.789681	0.99979	0.789636	0.999847	0.789681	0.999828	0.789678	0.999809	0.789651
0.999847	0.789693	0.99979	0.789648	0.999847	0.789693	0.999828	0.78969	0.999809	0.789663
0.999847	0.789705	0.99979	0.78966	0.999847	0.789705	0.999828	0.789702	0.999809	0.789675
0.999847	0.789717	0.99979	0.789672	0.999847	0.789717	0.999828	0.789714	0.999809	0.789687
0.999847	0.789729	0.99979	0.789684	0.999847	0.789729	0.999828	0.789726	0.999809	0.789699
0.999847	0.789741	0.99979	0.789696	0.999847	0.789741	0.999828	0.789738	0.999809	0.789711
0.999847	0.789753	0.99979	0.789708	0.999847	0.789753	0.999828	0.78975	0.99979	0.789708
0.999847	0.789765	0.99979	0.789719	0.999847	0.789765	0.999828	0.789762	0.99979	0.789719
0.999847	0.789777	0.99979	0.789731	0.999847	0.789777	0.999828	0.789773	0.99979	0.789731
0.999847	0.789788	0.99979	0.789743	0.999847	0.789788	0.999828	0.789785	0.99979	0.789743
0.999847	0.7898	0.99979	0.789755	0.999847	0.7898	0.999828	0.789797	0.99979	0.789755
0.999847	0.789812	0.99979	0.789767	0.999847	0.789812	0.999828	0.789809	0.99979	0.789767
0.999847	0.789824	0.99979	0.789779	0.999847	0.789824	0.999828	0.789821	0.99979	0.789779
0.999847	0.789836	0.99979	0.789791	0.999847	0.789836	0.999828	0.789833	0.99979	0.789791
0.999847	0.789848	0.99979	0.789803	0.999847	0.789848	0.999828	0.789845	0.99979	0.789803
0.999847	0.78986	0.99979	0.789815	0.999847	0.78986	0.999828	0.789857	0.99979	0.789815
0.999847	0.789872	0.99979	0.789827	0.999847	0.789872	0.999828	0.789869	0.99979	0.789827
0.999847	0.789884	0.99979	0.789838	0.999847	0.789884	0.999828	0.789881	0.99979	0.789838
0.999847	0.789896	0.99979	0.78985	0.999847	0.789896	0.999828	0.789892	0.99979	0.78985
0.999847	0.789907	0.99979	0.789862	0.999847	0.789907	0.999828	0.789904	0.99979	0.789862
0.999847	0.789919	0.99979	0.789874	0.999847	0.789919	0.999828	0.789916	0.99979	0.789874
0.999847	0.789931	0.99979	0.789886	0.999847	0.789931	0.999828	0.789928	0.99979	0.789886
0.999847	0.789943	0.99979	0.789898	0.999847	0.789943	0.999828	0.78994	0.99979	0.789898
0.999847	0.789955	0.99979	0.78991	0.999847	0.789955	0.999828	0.789952	0.99979	0.78991
0.999847	0.789967	0.99979	0.789922	0.999847	0.789967	0.999828	0.789964	0.99979	0.789922
0.999847	0.789979	0.99979	0.789934	0.999847	0.789979	0.999828	0.789976	0.99979	0.789934
0.999828	0.789976	0.99979	0.789946	0.999847	0.789991	0.999828	0.789988	0.99979	0.789946
0.999828	0.789988	0.99979	0.789958	0.999847	0.790003	0.999828	0.79	0.99979	0.789958
0.999828	0.79	0.99979	0.789969	0.999847	0.790015	0.999809	0.789996	0.99979	0.789969
0.999828	0.790011	0.99979	0.789981	0.999847	0.790027	0.999809	0.790008	0.99979	0.789981
0.999828	0.790023	0.99979	0.789993	0.999828	0.790023	0.999809	0.79002	0.99979	0.789993
0.999828	0.790035	0.99979	0.790005	0.999828	0.790035	0.999809	0.790032	0.99979	0.790005
0.999828	0.790047	0.99979	0.790017	0.999828	0.790047	0.999809	0.790044	0.99979	0.790017
0.999828	0.790059	0.99979	0.790029	0.999828	0.790059	0.999809	0.790056	0.99979	0.790029
0.999828	0.790071	0.99979	0.790041	0.999828	0.790071	0.999809	0.790068	0.99979	0.790041
0.999828	0.790083	0.99979	0.790053	0.999828	0.790083	0.999809	0.79008	0.99979	0.790053
0.999828	0.790095	0.99979	0.790065	0.999828	0.790095	0.999809	0.790092	0.99979	0.790065
0.999828	0.790107	0.99979	0.790077	0.999828	0.790107	0.999809	0.790104	0.99979	0.790077
0.999828	0.790119	0.99979	0.790088	0.999828	0.790119	0.999809	0.790115	0.99979	0.790088
0.999828	0.790131	0.99979	0.7901	0.999828	0.790131	0.999809	0.790127	0.99979	0.7901
0.999828	0.790142	0.99979	0.790112	0.999828	0.790142	0.999809	0.790139	0.99979	0.790112
0.999828	0.790154	0.99979	0.790124	0.999828	0.790154	0.999809	0.790151	0.99979	0.790124
0.999828	0.790166	0.99979	0.790136	0.999828	0.790166	0.999809	0.790163	0.99979	0.790136
0.999828	0.790178	0.99979	0.790148	0.999828	0.790178	0.999809	0.790175	0.99979	0.790148
0.999828	0.79019	0.99979	0.79016	0.999828	0.79019	0.999809	0.790187	0.99979	0.79016
0.999828	0.790202	0.99979	0.790172	0.999828	0.790202	0.999809	0.790199	0.99979	0.790172
0.999828	0.790214	0.99979	0.790184	0.999828	0.790214	0.999809	0.790211	0.99979	0.790184
0.999828	0.790226	0.99979	0.790196	0.999828	0.790226	0.999809	0.790223	0.99979	0.790196
0.999828	0.790238	0.99979	0.790208	0.999828	0.790238	0.999809	0.790235	0.99979	0.790208
0.999828	0.79025	0.99979	0.790219	0.999828	0.79025	0.999809	0.790246	0.99979	0.790219
0.999828	0.790262	0.99979	0.790231	0.999828	0.790262	0.999809	0.790258	0.99979	0.790231
0.999828	0.790273	0.99979	0.790243	0.999828	0.790273	0.999809	0.79027	0.99979	0.790243
0.999828	0.790285	0.99979	0.790255	0.999828	0.790285	0.999809	0.790282	0.99979	0.790255
0.999828	0.790297	0.99979	0.790267	0.999828	0.790297	0.999809	0.790294	0.99979	0.790267
0.999828	0.790309	0.99979	0.790279	0.999828	0.790309	0.999809	0.790306	0.99979	0.790279
0.999828	0.790321	0.99979	0.790291	0.999828	0.790321	0.999809	0.790318	0.99979	0.790291
0.999828	0.790333	0.99979	0.790303	0.999828	0.790333	0.999809	0.79033	0.99979	0.790303
0.999828	0.790345	0.99979	0.790315	0.999828	0.790345	0.999809	0.790342	0.99979	0.790315
0.999828	0.790357	0.99979	0.790327	0.999828	0.790357	0.999809	0.790354	0.99979	0.790327
0.999828	0.790369	0.99979	0.790339	0.999828	0.790369	0.999809	0.790366	0.99979	0.790339
0.999828	0.790381	0.99979	0.790351	0.999828	0.790381	0.999809	0.790378	0.99979	0.790351
0.999828	0.790393	0.99979	0.790362	0.999828	0.790393	0.999809	0.790389	0.99979	0.790362
0.999828	0.790405	0.99979	0.790374	0.999828	0.790405	0.999809	0.790401	0.99979	0.790374
0.999828	0.790416	0.99979	0.790386	0.999828	0.790416	0.999809	0.790413	0.99979	0.790386
0.999828	0.790428	0.99979	0.790398	0.999828	0.790428	0.999809	0.790425	0.99979	0.790398
0.999828	0.79044	0.99979	0.79041	0.999828	0.79044	0.999809	0.790437	0.99979	0.79041
0.999828	0.790452	0.99979	0.790422	0.999828	0.790452	0.999809	0.790449	0.99979	0.790422
0.999828	0.790464	0.99979	0.790434	0.999828	0.790464	0.999809	0.790461	0.99979	0.790434
0.999828	0.790476	0.99979	0.790446	0.999828	0.790476	0.999809	0.790473	0.99979	0.790446
0.999828	0.790488	0.99979	0.790458	0.999828	0.790488	0.999809	0.790485	0.99979	0.790458
0.999828	0.7905	0.99979	0.79047	0.999828	0.7905	0.999809	0.790497	0.99979	0.79047
0.999828	0.790512	0.99979	0.790482	0.999828	0.790512	0.999809	0.790509	0.99979	0.790482
0.999828	0.790524	0.99979	0.790494	0.999828	0.790524	0.999809	0.790521	0.99979	0.790494
0.999828	0.790536	0.99979	0.790505	0.999828	0.790536	0.999809	0.790532	0.99979	0.790505
0.999828	0.790548	0.99979	0.790517	0.999828	0.790548	0.999809	0.790544	0.99979	0.790517
0.999828	0.790559	0.99979	0.790529	0.999828	0.790559	0.999809	0.790556	0.99979	0.790529
0.999828	0.790571	0.99979	0.790541	0.999828	0.790571	0.999809	0.790568	0.99979	0.790541
0.999828	0.790583	0.99979	0.790553	0.999828	0.790583	0.999809	0.79058	0.99979	0.790553
0.999828	0.790595	0.99979	0.790565	0.999828	0.790595	0.999809	0.790592	0.99979	0.790565
0.999828	0.790607	0.99979	0.790577	0.999828	0.790607	0.999809	0.790604	0.99979	0.790577
0.999828	0.790619	0.99979	0.790589	0.999828	0.790619	0.999809	0.790616	0.99979	0.790589
0.999828	0.790631	0.99979	0.790601	0.999828	0.790631	0.999809	0.790628	0.99979	0.790601
0.999828	0.790643	0.99979	0.790613	0.999828	0.790643	0.99979	0.790625	0.99979	0.790613
0.999828	0.790655	0.99979	0.790625	0.999828	0.790655	0.99979	0.790637	0.99979	0.790625
0.999828	0.790667	0.99979	0.790637	0.999828	0.790667	0.99979	0.790649	0.99979	0.790637
0.999828	0.790679	0.99979	0.790649	0.999828	0.790679	0.99979	0.79066	0.99979	0.790649
0.999828	0.790691	0.99979	0.79066	0.999828	0.790691	0.99979	0.790672	0.99979	0.79066
0.999828	0.790703	0.99979	0.790672	0.999828	0.790703	0.99979	0.790684	0.99979	0.790672
0.999828	0.790715	0.99979	0.790684	0.999828	0.790715	0.99979	0.790696	0.99979	0.790684
0.999828	0.790726	0.99979	0.790696	0.999828	0.790726	0.99979	0.790708	0.99979	0.790696
0.999828	0.790738	0.99979	0.790708	0.999828	0.790738	0.99979	0.79072	0.99979	0.790708
0.999828	0.79075	0.99979	0.79072	0.999828	0.79075	0.99979	0.790732	0.99979	0.79072
0.999828	0.790762	0.99979	0.790732	0.999828	0.790762	0.999771	0.790729	0.99979	0.790732
0.999828	0.790774	0.99979	0.790744	0.999828	0.790774	0.999771	0.790741	0.99979	0.790744
0.999828	0.790786	0.99979	0.790756	0.999828	0.790786	0.999771	0.790753	0.99979	0.790756
0.999828	0.790798	0.99979	0.790768	0.999828	0.790798	0.999771	0.790765	0.99979	0.790768
0.999828	0.79081	0.99979	0.79078	0.999828	0.79081	0.999771	0.790777	0.99979	0.79078
0.999828	0.790822	0.99979	0.790792	0.999828	0.790822	0.999771	0.790789	0.99979	0.790792
0.999828	0.790834	0.99979	0.790804	0.999828	0.790834	0.999771	0.7908	0.99979	0.790804
0.999828	0.790846	0.99979	0.790816	0.999828	0.790846	0.999771	0.790812	0.99979	0.790816
0.999828	0.790858	0.99979	0.790827	0.999828	0.790858	0.999771	0.790824	0.99979	0.790827
0.999828	0.79087	0.99979	0.790839	0.999828	0.79087	0.999771	0.790836	0.99979	0.790839
0.999828	0.790882	0.99979	0.790851	0.999828	0.790882	0.999771	0.790848	0.99979	0.790851
0.999828	0.790893	0.99979	0.790863	0.999828	0.790893	0.999771	0.79086	0.99979	0.790863
0.999828	0.790905	0.99979	0.790875	0.999828	0.790905	0.999771	0.790872	0.99979	0.790875
0.999828	0.790917	0.99979	0.790887	0.999828	0.790917	0.999771	0.790884	0.99979	0.790887
0.999828	0.790929	0.99979	0.790899	0.999828	0.790929	0.999771	0.790896	0.99979	0.790899
0.999828	0.790941	0.99979	0.790911	0.999828	0.790941	0.999771	0.790908	0.99979	0.790911
0.999828	0.790953	0.99979	0.790923	0.999828	0.790953	0.999771	0.79092	0.99979	0.790923
0.999828	0.790965	0.99979	0.790935	0.999828	0.790965	0.999771	0.790932	0.99979	0.790935
0.999828	0.790977	0.99979	0.790947	0.999828	0.790977	0.999771	0.790944	0.99979	0.790947
0.999828	0.790989	0.99979	0.790959	0.999828	0.790989	0.999771	0.790956	0.99979	0.790959
0.999828	0.791001	0.99979	0.790971	0.999828	0.791001	0.999771	0.790968	0.99979	0.790971
0.999828	0.791013	0.99979	0.790983	0.999828	0.791013	0.999771	0.790979	0.99979	0.790983
0.999828	0.791025	0.99979	0.790995	0.999828	0.791025	0.999752	0.790976	0.99979	0.790995
0.999828	0.791037	0.99979	0.791006	0.999828	0.791037	0.999752	0.790988	0.99979	0.791006
0.999828	0.791049	0.999771	0.791003	0.999828	0.791049	0.999752	0.791	0.99979	0.791018
0.999828	0.791061	0.999771	0.791015	0.999828	0.791061	0.999752	0.791012	0.99979	0.79103
0.999828	0.791072	0.999771	0.791027	0.999828	0.791072	0.999752	0.791024	0.99979	0.791042
0.999828	0.791084	0.999771	0.791039	0.999828	0.791084	0.999752	0.791036	0.99979	0.791054
0.999828	0.791096	0.999771	0.791051	0.999828	0.791096	0.999752	0.791048	0.99979	0.791066
0.999828	0.791108	0.999771	0.791063	0.999828	0.791108	0.999752	0.79106	0.99979	0.791078
0.999828	0.79112	0.999771	0.791075	0.999828	0.79112	0.999752	0.791072	0.99979	0.79109
0.999828	0.791132	0.999771	0.791087	0.999828	0.791132	0.999752	0.791084	0.99979	0.791102
0.999828	0.791144	0.999771	0.791099	0.999828	0.791144	0.999752	0.791096	0.99979	0.791114
0.999828	0.791156	0.999771	0.791111	0.999828	0.791156	0.999752	0.791108	0.99979	0.791126
0.999828	0.791168	0.999771	0.791123	0.999828	0.791168	0.999752	0.79112	0.99979	0.791138
0.999828	0.79118	0.999771	0.791135	0.999828	0.79118	0.999752	0.791132	0.99979	0.79115
0.999828	0.791192	0.999771	0.791147	0.999828	0.791192	0.999752	0.791143	0.99979	0.791162
0.999828	0.791204	0.999771	0.791159	0.999828	0.791204	0.999752	0.791155	0.99979	0.791174
0.999828	0.791216	0.999771	0.79117	0.999828	0.791216	0.999752	0.791167	0.99979	0.791186
0.999828	0.791228	0.999771	0.791182	0.999828	0.791228	0.999752	0.791179	0.99979	0.791198
0.999828	0.79124	0.999771	0.791194	0.999828	0.79124	0.999752	0.791191	0.99979	0.791209
0.999828	0.791252	0.999771	0.791206	0.999828	0.791252	0.999752	0.791203	0.99979	0.791221
0.999828	0.791264	0.999771	0.791218	0.999828	0.791264	0.999752	0.791215	0.99979	0.791233
0.999828	0.791275	0.999752	0.791215	0.999828	0.791275	0.999752	0.791227	0.99979	0.791245
0.999828	0.791287	0.999752	0.791227	0.999828	0.791287	0.999752	0.791239	0.99979	0.791257
0.999828	0.791299	0.999752	0.791239	0.999828	0.791299	0.999752	0.791251	0.99979	0.791269
0.999828	0.791311	0.999752	0.791251	0.999828	0.791311	0.999752	0.791263	0.99979	0.791281
0.999828	0.791323	0.999752	0.791263	0.999828	0.791323	0.999752	0.791275	0.99979	0.791293
0.999828	0.791335	0.999752	0.791275	0.999828	0.791335	0.999752	0.791287	0.99979	0.791305
0.999828	0.791347	0.999752	0.791287	0.999828	0.791347	0.999752	0.791299	0.99979	0.791317
0.999828	0.791359	0.999752	0.791299	0.999828	0.791359	0.999752	0.791311	0.99979	0.791329
0.999828	0.791371	0.999752	0.791311	0.999828	0.791371	0.999752	0.791323	0.99979	0.791341
0.999828	0.791383	0.999752	0.791323	0.999828	0.791383	0.999752	0.791335	0.99979	0.791353
0.999828	0.791395	0.999733	0.791319	0.999828	0.791395	0.999752	0.791346	0.99979	0.791365
0.999828	0.791407	0.999733	0.791331	0.999828	0.791407	0.999752	0.791358	0.99979	0.791377
0.999828	0.791419	0.999733	0.791343	0.999828	0.791419	0.999752	0.79137	0.99979	0.791389
0.999828	0.791431	0.999733	0.791355	0.999828	0.791431	0.999752	0.791382	0.99979	0.791401
0.999828	0.791443	0.999733	0.791367	0.999828	0.791443	0.999752	0.791394	0.99979	0.791413
0.999828	0.791455	0.999733	0.791379	0.999828	0.791455	0.999752	0.791406	0.99979	0.791424
0.999828	0.791467	0.999733	0.791391	0.999828	0.791467	0.999752	0.791418	0.99979	0.791436
0.999828	0.791479	0.999733	0.791403	0.999828	0.791479	0.999752	0.79143	0.99979	0.791448
0.999828	0.791491	0.999733	0.791415	0.999828	0.791491	0.999752	0.791442	0.99979	0.79146
0.999828	0.791502	0.999733	0.791427	0.999828	0.791502	0.999752	0.791454	0.99979	0.791472
0.999828	0.791514	0.999733	0.791439	0.999828	0.791514	0.999752	0.791466	0.99979	0.791484
0.999828	0.791526	0.999733	0.791451	0.999828	0.791526	0.999752	0.791478	0.99979	0.791496
0.999828	0.791538	0.999733	0.791463	0.999828	0.791538	0.999752	0.79149	0.99979	0.791508
0.999828	0.79155	0.999733	0.791475	0.999828	0.79155	0.999752	0.791502	0.99979	0.79152
0.999828	0.791562	0.999733	0.791487	0.999828	0.791562	0.999752	0.791514	0.99979	0.791532
0.999828	0.791574	0.999733	0.791499	0.999828	0.791574	0.999752	0.791526	0.99979	0.791544
0.999828	0.791586	0.999733	0.791511	0.999828	0.791586	0.999752	0.791538	0.99979	0.791556
0.999828	0.791598	0.999733	0.791523	0.999828	0.791598	0.999752	0.79155	0.99979	0.791568
0.999828	0.79161	0.999733	0.791535	0.999828	0.79161	0.999752	0.791562	0.99979	0.79158
0.999828	0.791622	0.999733	0.791546	0.999828	0.791622	0.999752	0.791574	0.99979	0.791592
0.999828	0.791634	0.999733	0.791558	0.999809	0.791619	0.999752	0.791585	0.99979	0.791604
0.999828	0.791646	0.999733	0.79157	0.999809	0.791631	0.999752	0.791597	0.99979	0.791616
0.999828	0.791658	0.999733	0.791582	0.999809	0.791643	0.999752	0.791609	0.99979	0.791628
0.999828	0.79167	0.999733	0.791594	0.999809	0.791655	0.999752	0.791621	0.99979	0.79164
0.999828	0.791682	0.999733	0.791606	0.999809	0.791667	0.999752	0.791633	0.99979	0.791652
0.999828	0.791694	0.999733	0.791618	0.999809	0.791679	0.999752	0.791645	0.99979	0.791664
0.999828	0.791706	0.999733	0.79163	0.999809	0.791691	0.999752	0.791657	0.999771	0.79166
0.999828	0.791718	0.999733	0.791642	0.999809	0.791703	0.999752	0.791669	0.999771	0.791672
0.999828	0.79173	0.999733	0.791654	0.999809	0.791714	0.999752	0.791681	0.999771	0.791684
0.999828	0.791742	0.999733	0.791666	0.999809	0.791726	0.999752	0.791693	0.999771	0.791696
0.999828	0.791754	0.999733	0.791678	0.999809	0.791738	0.999752	0.791705	0.999771	0.791708
0.999828	0.791765	0.999733	0.79169	0.999809	0.79175	0.999752	0.791717	0.999771	0.79172
0.999828	0.791777	0.999733	0.791702	0.999809	0.791762	0.999752	0.791729	0.999771	0.791732
0.999828	0.791789	0.999733	0.791714	0.999809	0.791774	0.999752	0.791741	0.999771	0.791744
0.999828	0.791801	0.999733	0.791726	0.999809	0.791786	0.999752	0.791753	0.999771	0.791756
0.999828	0.791813	0.999733	0.791738	0.999809	0.791798	0.999752	0.791765	0.999752	0.791753
0.999828	0.791825	0.999733	0.79175	0.999809	0.79181	0.999752	0.791777	0.999752	0.791765
0.999828	0.791837	0.999733	0.791762	0.999809	0.791822	0.999752	0.791789	0.999752	0.791777
0.999828	0.791849	0.999733	0.791774	0.999809	0.791834	0.999752	0.791801	0.999752	0.791789
0.999828	0.791861	0.999733	0.791786	0.999809	0.791846	0.999752	0.791813	0.999752	0.791801
0.999828	0.791873	0.999733	0.791798	0.999809	0.791858	0.999752	0.791825	0.999752	0.791813
0.999828	0.791885	0.999733	0.79181	0.999809	0.79187	0.999752	0.791837	0.999752	0.791825
0.999828	0.791897	0.999733	0.791822	0.999809	0.791882	0.999752	0.791849	0.999752	0.791837
0.999828	0.791909	0.999733	0.791833	0.999809	0.791894	0.999752	0.791861	0.999752	0.791849
0.999828	0.791921	0.999733	0.791845	0.999809	0.791906	0.999752	0.791872	0.999752	0.791861
0.999828	0.791933	0.999733	0.791857	0.99979	0.791903	0.999752	0.791884	0.999752	0.791872
0.999828	0.791945	0.999733	0.791869	0.99979	0.791915	0.999752	0.791896	0.999752	0.791884
0.999828	0.791957	0.999733	0.791881	0.99979	0.791927	0.999752	0.791908	0.999752	0.791896
0.999809	0.791954	0.999733	0.791893	0.99979	0.791939	0.999752	0.79192	0.999752	0.791908
0.999809	0.791966	0.999733	0.791905	0.99979	0.791951	0.999752	0.791932	0.999752	0.79192
0.999809	0.791978	0.999733	0.791917	0.99979	0.791963	0.999752	0.791944	0.999752	0.791932
0.999809	0.79199	0.999733	0.791929	0.99979	0.791974	0.999752	0.791956	0.999752	0.791944
0.999809	0.792002	0.999733	0.791941	0.99979	0.791986	0.999752	0.791968	0.999752	0.791956
0.999809	0.792014	0.999733	0.791953	0.99979	0.791998	0.999752	0.79198	0.999752	0.791968
0.999809	0.792026	0.999733	0.791965	0.99979	0.79201	0.999752	0.791992	0.999752	0.79198
0.999809	0.792037	0.999733	0.791977	0.99979	0.792022	0.999752	0.792004	0.999752	0.791992
0.999809	0.792049	0.999733	0.791989	0.99979	0.792034	0.999752	0.792016	0.999752	0.792004
0.999809	0.792061	0.999733	0.792001	0.99979	0.792046	0.999752	0.792028	0.999752	0.792016
0.999809	0.792073	0.999733	0.792013	0.99979	0.792058	0.999752	0.79204	0.999752	0.792028
0.999809	0.792085	0.999733	0.792025	0.99979	0.79207	0.999733	0.792037	0.999752	0.79204
0.999809	0.792097	0.999733	0.792037	0.99979	0.792082	0.999733	0.792049	0.999733	0.792037
0.999809	0.792109	0.999733	0.792049	0.99979	0.792094	0.999733	0.792061	0.999733	0.792049
0.999809	0.792121	0.999733	0.792061	0.99979	0.792106	0.999733	0.792073	0.999733	0.792061
0.999809	0.792133	0.999733	0.792073	0.99979	0.792118	0.999733	0.792085	0.999733	0.792073
0.999809	0.792145	0.999733	0.792085	0.99979	0.79213	0.999733	0.792097	0.999733	0.792085
0.999809	0.792157	0.999733	0.792097	0.99979	0.792142	0.999733	0.792109	0.999733	0.792097
0.999809	0.792169	0.999733	0.792109	0.99979	0.792154	0.999733	0.792121	0.999733	0.792109
0.999809	0.792181	0.999733	0.792121	0.99979	0.792166	0.999733	0.792133	0.999733	0.792121
0.999809	0.792193	0.999733	0.792133	0.999771	0.792163	0.999733	0.792145	0.999733	0.792133
0.999809	0.792205	0.999733	0.792145	0.999771	0.792175	0.999733	0.792157	0.999733	0.792145
0.999809	0.792217	0.999733	0.792157	0.999771	0.792187	0.999733	0.792169	0.999733	0.792157
0.999809	0.792229	0.999733	0.792169	0.999771	0.792199	0.999733	0.792181	0.999733	0.792169
0.999809	0.792241	0.999733	0.792181	0.999771	0.792211	0.999733	0.792192	0.999733	0.792181
0.999809	0.792253	0.999733	0.792192	0.999771	0.792223	0.999733	0.792204	0.999733	0.792192
0.999809	0.792265	0.999733	0.792204	0.999771	0.792235	0.999733	0.792216	0.999733	0.792204
0.999809	0.792277	0.999733	0.792216	0.999771	0.792247	0.999733	0.792228	0.999733	0.792216
0.999809	0.792289	0.999733	0.792228	0.999771	0.792259	0.999733	0.79224	0.999733	0.792228
0.999809	0.792301	0.999733	0.79224	0.999771	0.792271	0.999733	0.792252	0.999733	0.79224
0.999809	0.792313	0.999733	0.792252	0.999771	0.792283	0.999733	0.792264	0.999733	0.792252
0.999809	0.792325	0.999733	0.792264	0.999771	0.792295	0.999733	0.792276	0.999733	0.792264
0.999809	0.792337	0.999733	0.792276	0.999771	0.792307	0.999733	0.792288	0.999733	0.792276
0.999809	0.792349	0.999733	0.792288	0.999771	0.792319	0.999733	0.7923	0.999733	0.792288
0.999809	0.792361	0.999733	0.7923	0.999771	0.79233	0.999733	0.792312	0.999733	0.7923
0.999809	0.792373	0.999733	0.792312	0.999771	0.792342	0.999733	0.792324	0.999733	0.792312
0.999809	0.792385	0.999733	0.792324	0.999771	0.792354	0.999733	0.792336	0.999733	0.792324
0.999809	0.792397	0.999733	0.792336	0.999771	0.792366	0.999714	0.792333	0.999733	0.792336
0.99979	0.792394	0.999733	0.792348	0.999771	0.792378	0.999714	0.792345	0.999733	0.792348
0.99979	0.792405	0.999733	0.79236	0.999771	0.79239	0.999714	0.792357	0.999733	0.79236
0.99979	0.792417	0.999733	0.792372	0.999771	0.792402	0.999714	0.792369	0.999733	0.792372
0.99979	0.792429	0.999733	0.792384	0.999771	0.792414	0.999714	0.792381	0.999733	0.792384
0.99979	0.792441	0.999733	0.792396	0.999771	0.792426	0.999714	0.792393	0.999733	0.792396
0.99979	0.792453	0.999733	0.792408	0.999771	0.792438	0.999714	0.792405	0.999733	0.792408
0.99979	0.792465	0.999733	0.79242	0.999771	0.79245	0.999714	0.792417	0.999733	0.79242
0.99979	0.792477	0.999733	0.792432	0.999771	0.792462	0.999714	0.792429	0.999733	0.792432
0.99979	0.792489	0.999733	0.792444	0.999771	0.792474	0.999714	0.792441	0.999733	0.792444
0.999771	0.792486	0.999733	0.792456	0.999771	0.792486	0.999714	0.792453	0.999733	0.792456
0.999771	0.792498	0.999733	0.792468	0.999771	0.792498	0.999714	0.792465	0.999733	0.792468
0.999771	0.79251	0.999733	0.79248	0.999771	0.79251	0.999714	0.792477	0.999733	0.79248
0.999752	0.792507	0.999733	0.792492	0.999771	0.792522	0.999714	0.792489	0.999733	0.792492
0.999752	0.792519	0.999733	0.792504	0.999771	0.792534	0.999714	0.792501	0.999733	0.792504
0.999752	0.792531	0.999733	0.792516	0.999771	0.792546	0.999714	0.792513	0.999733	0.792516
0.999752	0.792543	0.999733	0.792528	0.999771	0.792558	0.999714	0.792525	0.999733	0.792528
0.999752	0.792555	0.999733	0.79254	0.999771	0.79257	0.999714	0.792537	0.999733	0.79254
0.999752	0.792567	0.999733	0.792552	0.999771	0.792582	0.999714	0.792549	0.999733	0.792552
0.999752	0.792579	0.999733	0.792564	0.999771	0.792594	0.999714	0.792561	0.999733	0.792564
0.999752	0.792591	0.999733	0.792576	0.999771	0.792606	0.999714	0.792573	0.999733	0.792576
0.999752	0.792603	0.999733	0.792588	0.999771	0.792618	0.999714	0.792585	0.999733	0.792588
0.999752	0.792615	0.999733	0.7926	0.999771	0.79263	0.999714	0.792597	0.999733	0.7926
0.999752	0.792627	0.999733	0.792612	0.999771	0.792642	0.999714	0.792609	0.999733	0.792612
0.999752	0.792639	0.999733	0.792624	0.999771	0.792654	0.999714	0.792621	0.999733	0.792624
0.999752	0.792651	0.999733	0.792636	0.999771	0.792666	0.999714	0.792633	0.999733	0.792636
0.999752	0.792663	0.999733	0.792648	0.999771	0.792678	0.999714	0.792645	0.999733	0.792648
0.999752	0.792675	0.999733	0.79266	0.999771	0.79269	0.999714	0.792657	0.999733	0.79266
0.999752	0.792687	0.999733	0.792672	0.999771	0.792702	0.999714	0.792669	0.999733	0.792672
0.999752	0.792699	0.999733	0.792684	0.999771	0.792714	0.999714	0.792681	0.999733	0.792684
0.999752	0.792711	0.999733	0.792696	0.999771	0.792726	0.999714	0.792693	0.999733	0.792696
0.999752	0.792723	0.999733	0.792708	0.999771	0.792738	0.999714	0.792705	0.999733	0.792708
0.999752	0.792735	0.999733	0.79272	0.999771	0.79275	0.999714	0.792716	0.999733	0.79272
0.999752	0.792747	0.999733	0.792732	0.999771	0.792762	0.999714	0.792728	0.999733	0.792732
0.999752	0.792759	0.999733	0.792744	0.999771	0.792774	0.999714	0.79274	0.999733	0.792744
0.999752	0.792771	0.999733	0.792756	0.999771	0.792786	0.999714	0.792752	0.999733	0.792756
0.999752	0.792783	0.999733	0.792768	0.999771	0.792798	0.999714	0.792764	0.999733	0.792768
0.999752	0.792795	0.999733	0.79278	0.999771	0.79281	0.999714	0.792776	0.999733	0.79278
0.999752	0.792807	0.999733	0.792792	0.999771	0.792822	0.999714	0.792788	0.999733	0.792792
0.999733	0.792804	0.999733	0.792804	0.999771	0.792834	0.999714	0.7928	0.999733	0.792804
0.999733	0.792816	0.999733	0.792816	0.999771	0.792846	0.999714	0.792812	0.999733	0.792816
0.999733	0.792828	0.999733	0.792828	0.999771	0.792858	0.999714	0.792824	0.999733	0.792828
0.999733	0.79284	0.999733	0.79284	0.999771	0.79287	0.999714	0.792836	0.999733	0.79284
0.999733	0.792852	0.999733	0.792852	0.999771	0.792882	0.999714	0.792848	0.999733	0.792852
0.999733	0.792864	0.999733	0.792864	0.999771	0.792894	0.999714	0.79286	0.999733	0.792864
0.999733	0.792876	0.999733	0.792876	0.999752	0.792891	0.999714	0.792872	0.999733	0.792876
0.999733	0.792888	0.999733	0.792888	0.999752	0.792903	0.999714	0.792884	0.999733	0.792888
0.999733	0.792899	0.999733	0.792899	0.999752	0.792915	0.999714	0.792896	0.999733	0.792899
0.999733	0.792911	0.999733	0.792911	0.999752	0.792927	0.999714	0.792908	0.999733	0.792911
0.999733	0.792923	0.999733	0.792923	0.999752	0.792939	0.999714	0.79292	0.999733	0.792923
0.999733	0.792935	0.999733	0.792935	0.999752	0.792951	0.999714	0.792932	0.999733	0.792935
0.999733	0.792947	0.999733	0.792947	0.999752	0.792963	0.999714	0.792944	0.999733	0.792947
0.999733	0.792959	0.999733	0.792959	0.999733	0.792959	0.999714	0.792956	0.999733	0.792959
0.999733	0.792971	0.999733	0.792971	0.999733	0.792971	0.999714	0.792968	0.999733	0.792971
0.999733	0.792983	0.999733	0.792983	0.999733	0.792983	0.999714	0.79298	0.999733	0.792983
0.999733	0.792995	0.999733	0.792995	0.999733	0.792995	0.999714	0.792992	0.999733	0.792995
0.999733	0.793007	0.999733	0.793007	0.999733	0.793007	0.999714	0.793004	0.999733	0.793007
0.999733	0.793019	0.999733	0.793019	0.999733	0.793019	0.999714	0.793016	0.999733	0.793019
0.999733	0.793031	0.999733	0.793031	0.999733	0.793031	0.999714	0.793028	0.999733	0.793031
0.999733	0.793043	0.999733	0.793043	0.999733	0.793043	0.999714	0.79304	0.999733	0.793043
0.999733	0.793055	0.999733	0.793055	0.999733	0.793055	0.999714	0.793052	0.999733	0.793055
0.999733	0.793067	0.999733	0.793067	0.999733	0.793067	0.999714	0.793064	0.999733	0.793067
0.999733	0.793079	0.999733	0.793079	0.999733	0.793079	0.999714	0.793076	0.999733	0.793079
0.999733	0.793091	0.999733	0.793091	0.999733	0.793091	0.999714	0.793088	0.999733	0.793091
0.999733	0.793103	0.999733	0.793103	0.999733	0.793103	0.999714	0.7931	0.999733	0.793103
0.999733	0.793115	0.999733	0.793115	0.999733	0.793115	0.999714	0.793112	0.999733	0.793115
0.999733	0.793127	0.999733	0.793127	0.999733	0.793127	0.999714	0.793124	0.999733	0.793127
0.999733	0.793139	0.999733	0.793139	0.999733	0.793139	0.999714	0.793136	0.999733	0.793139
0.999733	0.793151	0.999714	0.793136	0.999733	0.793151	0.999714	0.793148	0.999733	0.793151
0.999733	0.793163	0.999714	0.793148	0.999733	0.793163	0.999714	0.79316	0.999733	0.793163
0.999733	0.793175	0.999714	0.79316	0.999733	0.793175	0.999714	0.793172	0.999733	0.793175
0.999733	0.793187	0.999714	0.793172	0.999733	0.793187	0.999714	0.793184	0.999733	0.793187
0.999733	0.793199	0.999714	0.793184	0.999733	0.793199	0.999714	0.793196	0.999733	0.793199
0.999733	0.793211	0.999714	0.793196	0.999733	0.793211	0.999714	0.793208	0.999733	0.793211
0.999733	0.793223	0.999714	0.793208	0.999733	0.793223	0.999714	0.79322	0.999733	0.793223
0.999733	0.793235	0.999714	0.79322	0.999733	0.793235	0.999714	0.793232	0.999733	0.793235
0.999714	0.793232	0.999714	0.793232	0.999733	0.793247	0.999714	0.793244	0.999733	0.793247
0.999714	0.793244	0.999714	0.793244	0.999733	0.793259	0.999714	0.793256	0.999733	0.793259
0.999714	0.793256	0.999714	0.793256	0.999733	0.793271	0.999714	0.793268	0.999733	0.793271
0.999714	0.793268	0.999714	0.793268	0.999733	0.793283	0.999714	0.79328	0.999733	0.793283
0.999714	0.79328	0.999714	0.79328	0.999733	0.793295	0.999714	0.793292	0.999733	0.793295
0.999714	0.793292	0.999714	0.793292	0.999733	0.793308	0.999714	0.793304	0.999733	0.793308
0.999714	0.793304	0.999714	0.793304	0.999733	0.79332	0.999714	0.793316	0.999733	0.79332
0.999714	0.793316	0.999714	0.793316	0.999733	0.793332	0.999714	0.793328	0.999733	0.793332
0.999714	0.793328	0.999714	0.793328	0.999733	0.793344	0.999714	0.79334	0.999733	0.793344
0.999714	0.79334	0.999714	0.79334	0.999733	0.793356	0.999714	0.793352	0.999733	0.793356
0.999714	0.793352	0.999714	0.793352	0.999733	0.793368	0.999714	0.793364	0.999733	0.793368
0.999714	0.793364	0.999714	0.793364	0.999733	0.79338	0.999714	0.793376	0.999733	0.79338
0.999714	0.793376	0.999714	0.793376	0.999733	0.793392	0.999714	0.793388	0.999733	0.793392
0.999714	0.793388	0.999714	0.793388	0.999733	0.793404	0.999714	0.7934	0.999733	0.793404
0.999714	0.7934	0.999714	0.7934	0.999733	0.793416	0.999714	0.793412	0.999733	0.793416
0.999714	0.793412	0.999714	0.793412	0.999733	0.793428	0.999714	0.793424	0.999733	0.793428
0.999714	0.793424	0.999714	0.793424	0.999733	0.79344	0.999714	0.793436	0.999733	0.79344
0.999714	0.793436	0.999714	0.793436	0.999733	0.793452	0.999714	0.793448	0.999733	0.793452
0.999714	0.793448	0.999714	0.793448	0.999733	0.793464	0.999714	0.79346	0.999733	0.793464
0.999714	0.79346	0.999714	0.79346	0.999733	0.793476	0.999714	0.793473	0.999733	0.793476
0.999714	0.793473	0.999714	0.793473	0.999733	0.793488	0.999714	0.793485	0.999733	0.793488
0.999714	0.793485	0.999714	0.793485	0.999733	0.7935	0.999714	0.793497	0.999733	0.7935
0.999714	0.793497	0.999714	0.793497	0.999733	0.793512	0.999714	0.793509	0.999733	0.793512
0.999714	0.793509	0.999714	0.793509	0.999733	0.793524	0.999714	0.793521	0.999733	0.793524
0.999714	0.793521	0.999714	0.793521	0.999733	0.793536	0.999714	0.793533	0.999733	0.793536
0.999714	0.793533	0.999714	0.793533	0.999733	0.793548	0.999714	0.793545	0.999733	0.793548
0.999714	0.793545	0.999714	0.793545	0.999733	0.79356	0.999714	0.793557	0.999733	0.79356
0.999714	0.793557	0.999714	0.793557	0.999733	0.793572	0.999714	0.793569	0.999733	0.793572
0.999714	0.793569	0.999714	0.793569	0.999733	0.793584	0.999714	0.793581	0.999733	0.793584
0.999714	0.793581	0.999714	0.793581	0.999733	0.793596	0.999714	0.793593	0.999733	0.793596
0.999714	0.793593	0.999714	0.793593	0.999733	0.793608	0.999714	0.793605	0.999733	0.793608
0.999714	0.793605	0.999714	0.793605	0.999733	0.79362	0.999714	0.793617	0.999733	0.79362
0.999714	0.793617	0.999714	0.793617	0.999733	0.793632	0.999714	0.793629	0.999733	0.793632
0.999714	0.793629	0.999714	0.793629	0.999733	0.793644	0.999714	0.793641	0.999733	0.793644
0.999714	0.793641	0.999714	0.793641	0.999733	0.793656	0.999714	0.793653	0.999733	0.793656
0.999714	0.793653	0.999714	0.793653	0.999733	0.793668	0.999714	0.793665	0.999733	0.793668
0.999714	0.793665	0.999714	0.793665	0.999733	0.79368	0.999714	0.793677	0.999733	0.79368
0.999714	0.793677	0.999714	0.793677	0.999733	0.793692	0.999695	0.793674	0.999733	0.793692
0.999714	0.793689	0.999714	0.793689	0.999733	0.793704	0.999695	0.793686	0.999733	0.793704
0.999714	0.793701	0.999714	0.793701	0.999733	0.793716	0.999695	0.793698	0.999733	0.793716
0.999714	0.793713	0.999714	0.793713	0.999714	0.793713	0.999695	0.79371	0.999733	0.793728
0.999714	0.793725	0.999714	0.793725	0.999714	0.793725	0.999695	0.793722	0.999733	0.79374
0.999714	0.793737	0.999714	0.793737	0.999714	0.793737	0.999695	0.793734	0.999733	0.793752
0.999714	0.793749	0.999714	0.793749	0.999714	0.793749	0.999695	0.793746	0.999733	0.793764
0.999714	0.793761	0.999714	0.793761	0.999714	0.793761	0.999695	0.793758	0.999733	0.793776
0.999714	0.793773	0.999714	0.793773	0.999714	0.793773	0.999695	0.79377	0.999733	0.793788
0.999714	0.793785	0.999714	0.793785	0.999714	0.793785	0.999695	0.793782	0.999733	0.7938
0.999714	0.793797	0.999714	0.793797	0.999714	0.793797	0.999695	0.793794	0.999733	0.793812
0.999714	0.793809	0.999714	0.793809	0.999714	0.793809	0.999695	0.793806	0.999733	0.793824
0.999714	0.793821	0.999714	0.793821	0.999714	0.793821	0.999695	0.793818	0.999733	0.793836
0.999714	0.793833	0.999714	0.793833	0.999714	0.793833	0.999695	0.79383	0.999733	0.793848
0.999714	0.793845	0.999714	0.793845	0.999714	0.793845	0.999695	0.793842	0.999733	0.79386
0.999714	0.793857	0.999714	0.793857	0.999714	0.793857	0.999695	0.793854	0.999733	0.793872
0.999714	0.793869	0.999714	0.793869	0.999714	0.793869	0.999695	0.793866	0.999733	0.793884
0.999714	0.793881	0.999714	0.793881	0.999714	0.793881	0.999695	0.793878	0.999733	0.793896
0.999714	0.793893	0.999714	0.793893	0.999714	0.793893	0.999695	0.79389	0.999733	0.793908
0.999714	0.793905	0.999714	0.793905	0.999714	0.793905	0.999695	0.793902	0.999733	0.79392
0.999714	0.793917	0.999714	0.793917	0.999714	0.793917	0.999695	0.793914	0.999733	0.793932
0.999714	0.793929	0.999714	0.793929	0.999714	0.793929	0.999695	0.793926	0.999733	0.793944
0.999714	0.793941	0.999714	0.793941	0.999714	0.793941	0.999695	0.793938	0.999733	0.793956
0.999714	0.793953	0.999714	0.793953	0.999714	0.793953	0.999695	0.79395	0.999733	0.793968
0.999714	0.793965	0.999714	0.793965	0.999714	0.793965	0.999695	0.793962	0.999733	0.79398
0.999714	0.793977	0.999714	0.793977	0.999714	0.793977	0.999695	0.793974	0.999733	0.793992
0.999714	0.793989	0.999714	0.793989	0.999714	0.793989	0.999695	0.793986	0.999733	0.794004
0.999714	0.794001	0.999714	0.794001	0.999714	0.794001	0.999695	0.793998	0.999733	0.794017
0.999714	0.794013	0.999714	0.794013	0.999695	0.793998	0.999695	0.79401	0.999733	0.794029
0.999714	0.794025	0.999714	0.794025	0.999695	0.79401	0.999695	0.794022	0.999714	0.794025
0.999714	0.794037	0.999714	0.794037	0.999695	0.794022	0.999695	0.794034	0.999714	0.794037
0.999714	0.794049	0.999714	0.794049	0.999695	0.794034	0.999695	0.794046	0.999714	0.794049
0.999714	0.794062	0.999714	0.794062	0.999695	0.794046	0.999695	0.794058	0.999714	0.794062
0.999714	0.794074	0.999714	0.794074	0.999695	0.794058	0.999695	0.79407	0.999714	0.794074
0.999714	0.794086	0.999714	0.794086	0.999695	0.79407	0.999695	0.794082	0.999714	0.794086
0.999714	0.794098	0.999714	0.794098	0.999695	0.794082	0.999695	0.794094	0.999714	0.794098
0.999714	0.79411	0.999714	0.79411	0.999695	0.794094	0.999695	0.794107	0.999714	0.79411
0.999714	0.794122	0.999714	0.794122	0.999695	0.794107	0.999695	0.794119	0.999714	0.794122
0.999714	0.794134	0.999714	0.794134	0.999695	0.794119	0.999695	0.794131	0.999714	0.794134
0.999695	0.794131	0.999714	0.794146	0.999695	0.794131	0.999676	0.794127	0.999714	0.794146
0.999695	0.794143	0.999714	0.794158	0.999695	0.794143	0.999676	0.794139	0.999714	0.794158
0.999695	0.794155	0.999714	0.79417	0.999695	0.794155	0.999676	0.794152	0.999714	0.79417
0.999695	0.794167	0.999714	0.794182	0.999695	0.794167	0.999676	0.794164	0.999714	0.794182
0.999695	0.794179	0.999714	0.794194	0.999695	0.794179	0.999676	0.794176	0.999714	0.794194
0.999695	0.794191	0.999714	0.794206	0.999695	0.794191	0.999676	0.794188	0.999714	0.794206
0.999695	0.794203	0.999714	0.794218	0.999695	0.794203	0.999676	0.7942	0.999714	0.794218
0.999695	0.794215	0.999714	0.79423	0.999695	0.794215	0.999676	0.794212	0.999714	0.79423
0.999695	0.794227	0.999714	0.794242	0.999695	0.794227	0.999676	0.794224	0.999714	0.794242
0.999695	0.794239	0.999714	0.794254	0.999695	0.794239	0.999676	0.794236	0.999714	0.794254
0.999695	0.794251	0.999714	0.794266	0.999695	0.794251	0.999676	0.794248	0.999714	0.794266
0.999695	0.794263	0.999714	0.794278	0.999695	0.794263	0.999676	0.79426	0.999714	0.794278
0.999695	0.794275	0.999714	0.79429	0.999695	0.794275	0.999676	0.794272	0.999714	0.79429
0.999695	0.794287	0.999695	0.794287	0.999695	0.794287	0.999676	0.794284	0.999714	0.794302
0.999695	0.794299	0.999695	0.794299	0.999695	0.794299	0.999676	0.794296	0.999714	0.794314
0.999695	0.794311	0.999695	0.794311	0.999695	0.794311	0.999676	0.794308	0.999714	0.794326
0.999695	0.794323	0.999695	0.794323	0.999695	0.794323	0.999676	0.79432	0.999714	0.794338
0.999695	0.794335	0.999695	0.794335	0.999695	0.794335	0.999657	0.794317	0.999714	0.79435
0.999695	0.794347	0.999695	0.794347	0.999695	0.794347	0.999657	0.794329	0.999714	0.794362
0.999695	0.794359	0.999695	0.794359	0.999695	0.794359	0.999657	0.794341	0.999714	0.794374
0.999695	0.794371	0.999695	0.794371	0.999695	0.794371	0.999657	0.794353	0.999714	0.794386
0.999695	0.794383	0.999695	0.794383	0.999695	0.794383	0.999657	0.794365	0.999714	0.794398
0.999695	0.794395	0.999695	0.794395	0.999695	0.794395	0.999657	0.794377	0.999714	0.794411
0.999695	0.794407	0.999695	0.794407	0.999695	0.794407	0.999657	0.794389	0.999714	0.794423
0.999695	0.794419	0.999695	0.794419	0.999695	0.794419	0.999657	0.794401	0.999714	0.794435
0.999695	0.794431	0.999695	0.794431	0.999695	0.794431	0.999657	0.794413	0.999714	0.794447
0.999695	0.794444	0.999695	0.794444	0.999695	0.794444	0.999657	0.794425	0.999714	0.794459
0.999695	0.794456	0.999695	0.794456	0.999695	0.794456	0.999657	0.794437	0.999714	0.794471
0.999695	0.794468	0.999695	0.794468	0.999695	0.794468	0.999657	0.794449	0.999714	0.794483
0.999695	0.79448	0.999695	0.79448	0.999695	0.79448	0.999657	0.794461	0.999714	0.794495
0.999695	0.794492	0.999695	0.794492	0.999676	0.794477	0.999657	0.794473	0.999714	0.794507
0.999695	0.794504	0.999695	0.794504	0.999676	0.794489	0.999657	0.794485	0.999714	0.794519
0.999695	0.794516	0.999695	0.794516	0.999676	0.794501	0.999657	0.794497	0.999714	0.794531
0.999695	0.794528	0.999695	0.794528	0.999676	0.794513	0.999657	0.79451	0.999714	0.794543
0.999695	0.79454	0.999695	0.79454	0.999676	0.794525	0.999657	0.794522	0.999714	0.794555
0.999695	0.794552	0.999695	0.794552	0.999676	0.794537	0.999657	0.794534	0.999714	0.794567
0.999695	0.794564	0.999695	0.794564	0.999676	0.794549	0.999657	0.794546	0.999714	0.794579
0.999695	0.794576	0.999695	0.794576	0.999676	0.794561	0.999657	0.794558	0.999714	0.794591
0.999695	0.794588	0.999695	0.794588	0.999676	0.794573	0.999657	0.79457	0.999714	0.794603
0.999695	0.7946	0.999695	0.7946	0.999676	0.794585	0.999657	0.794582	0.999714	0.794615
0.999695	0.794612	0.999695	0.794612	0.999676	0.794597	0.999657	0.794594	0.999714	0.794627
0.999695	0.794624	0.999695	0.794624	0.999676	0.794609	0.999657	0.794606	0.999714	0.794639
0.999695	0.794636	0.999695	0.794636	0.999676	0.794621	0.999657	0.794618	0.999714	0.794651
0.999695	0.794648	0.999695	0.794648	0.999676	0.794633	0.999657	0.79463	0.999714	0.794663
0.999695	0.79466	0.999695	0.79466	0.999676	0.794645	0.999657	0.794642	0.999714	0.794675
0.999695	0.794672	0.999695	0.794672	0.999676	0.794657	0.999657	0.794654	0.999695	0.794672
0.999695	0.794684	0.999695	0.794684	0.999676	0.794669	0.999657	0.794666	0.999695	0.794684
0.999695	0.794696	0.999695	0.794696	0.999676	0.794681	0.999657	0.794678	0.999695	0.794696
0.999695	0.794709	0.999695	0.794709	0.999676	0.794693	0.999657	0.79469	0.999695	0.794709
0.999695	0.794721	0.999695	0.794721	0.999676	0.794705	0.999657	0.794702	0.999695	0.794721
0.999695	0.794733	0.999695	0.794733	0.999676	0.794717	0.999657	0.794714	0.999695	0.794733
0.999695	0.794745	0.999695	0.794745	0.999676	0.79473	0.999657	0.794726	0.999695	0.794745
0.999695	0.794757	0.999695	0.794757	0.999676	0.794742	0.999657	0.794738	0.999695	0.794757
0.999695	0.794769	0.999695	0.794769	0.999676	0.794754	0.999638	0.794735	0.999695	0.794769
0.999695	0.794781	0.999695	0.794781	0.999676	0.794766	0.999638	0.794747	0.999695	0.794781
0.999676	0.794778	0.999695	0.794793	0.999676	0.794778	0.999638	0.794759	0.999695	0.794793
0.999676	0.79479	0.999695	0.794805	0.999676	0.79479	0.999638	0.794771	0.999695	0.794805
0.999676	0.794802	0.999695	0.794817	0.999676	0.794802	0.999638	0.794784	0.999695	0.794817
0.999676	0.794814	0.999695	0.794829	0.999676	0.794814	0.999638	0.794796	0.999695	0.794829
0.999676	0.794826	0.999676	0.794826	0.999676	0.794826	0.999638	0.794808	0.999695	0.794841
0.999676	0.794838	0.999676	0.794838	0.999676	0.794838	0.999638	0.79482	0.999695	0.794853
0.999676	0.79485	0.999676	0.79485	0.999676	0.79485	0.999638	0.794832	0.999695	0.794865
0.999676	0.794862	0.999676	0.794862	0.999676	0.794862	0.999638	0.794844	0.999695	0.794877
0.999676	0.794874	0.999676	0.794874	0.999676	0.794874	0.999638	0.794856	0.999695	0.794889
0.999676	0.794886	0.999676	0.794886	0.999676	0.794886	0.999638	0.794868	0.999695	0.794901
0.999676	0.794898	0.999676	0.794898	0.999676	0.794898	0.999638	0.79488	0.999695	0.794913
0.999676	0.79491	0.999657	0.794895	0.999676	0.79491	0.999638	0.794892	0.999695	0.794925
0.999676	0.794922	0.999657	0.794907	0.999676	0.794922	0.999638	0.794904	0.999695	0.794938
0.999676	0.794934	0.999657	0.794919	0.999676	0.794934	0.999638	0.794916	0.999695	0.79495
0.999676	0.794946	0.999657	0.794931	0.999676	0.794946	0.999638	0.794928	0.999695	0.794962
0.999676	0.794959	0.999657	0.794943	0.999676	0.794959	0.999638	0.79494	0.999695	0.794974
0.999676	0.794971	0.999657	0.794955	0.999676	0.794971	0.999638	0.794952	0.999695	0.794986
0.999676	0.794983	0.999657	0.794967	0.999676	0.794983	0.999638	0.794964	0.999695	0.794998
0.999676	0.794995	0.999657	0.79498	0.999676	0.794995	0.999638	0.794976	0.999676	0.794995
0.999676	0.795007	0.999657	0.794992	0.999676	0.795007	0.999638	0.794988	0.999676	0.795007
0.999676	0.795019	0.999657	0.795004	0.999676	0.795019	0.999638	0.795001	0.999676	0.795019
0.999676	0.795031	0.999657	0.795016	0.999676	0.795031	0.999638	0.795013	0.999676	0.795031
0.999676	0.795043	0.999657	0.795028	0.999676	0.795043	0.999638	0.795025	0.999676	0.795043
0.999676	0.795055	0.999657	0.79504	0.999676	0.795055	0.999638	0.795037	0.999676	0.795055
0.999676	0.795067	0.999657	0.795052	0.999676	0.795067	0.999638	0.795049	0.999676	0.795067
0.999676	0.795079	0.999657	0.795064	0.999676	0.795079	0.999638	0.795061	0.999676	0.795079
0.999676	0.795091	0.999657	0.795076	0.999676	0.795091	0.999638	0.795073	0.999676	0.795091
0.999676	0.795103	0.999657	0.795088	0.999676	0.795103	0.999638	0.795085	0.999676	0.795103
0.999657	0.7951	0.999657	0.7951	0.999676	0.795115	0.999638	0.795097	0.999676	0.795115
0.999657	0.795112	0.999657	0.795112	0.999676	0.795127	0.999638	0.795109	0.999676	0.795127
0.999657	0.795124	0.999657	0.795124	0.999676	0.795139	0.999638	0.795121	0.999676	0.795139
0.999657	0.795136	0.999657	0.795136	0.999676	0.795151	0.999638	0.795133	0.999676	0.795151
0.999657	0.795148	0.999657	0.795148	0.999676	0.795164	0.999638	0.795145	0.999676	0.795164
0.999657	0.79516	0.999657	0.79516	0.999676	0.795176	0.999638	0.795157	0.999676	0.795176
0.999657	0.795172	0.999657	0.795172	0.999676	0.795188	0.999638	0.795169	0.999676	0.795188
0.999657	0.795185	0.999657	0.795185	0.999676	0.7952	0.999638	0.795181	0.999676	0.7952
0.999657	0.795197	0.999657	0.795197	0.999676	0.795212	0.999619	0.795178	0.999676	0.795212
0.999657	0.795209	0.999657	0.795209	0.999676	0.795224	0.999619	0.79519	0.999676	0.795224
0.999657	0.795221	0.999657	0.795221	0.999676	0.795236	0.999619	0.795202	0.999676	0.795236
0.999657	0.795233	0.999657	0.795233	0.999676	0.795248	0.999619	0.795215	0.999676	0.795248
0.999657	0.795245	0.999657	0.795245	0.999676	0.79526	0.999619	0.795227	0.999676	0.79526
0.999638	0.795242	0.999657	0.795257	0.999676	0.795272	0.999619	0.795239	0.999676	0.795272
0.999638	0.795254	0.999657	0.795269	0.999676	0.795284	0.999619	0.795251	0.999676	0.795284
0.999638	0.795266	0.999657	0.795281	0.999676	0.795296	0.999619	0.795263	0.999676	0.795296
0.999638	0.795278	0.999657	0.795293	0.999676	0.795308	0.999619	0.795275	0.999676	0.795308
0.999638	0.79529	0.999657	0.795305	0.999657	0.795305	0.999619	0.795287	0.999676	0.79532
0.999638	0.795302	0.999638	0.795302	0.999657	0.795317	0.999619	0.795299	0.999676	0.795332
0.999638	0.795314	0.999638	0.795314	0.999657	0.795329	0.999619	0.795311	0.999676	0.795345
0.999638	0.795326	0.999638	0.795326	0.999657	0.795341	0.999619	0.795323	0.999676	0.795357
0.999638	0.795338	0.999638	0.795338	0.999657	0.795353	0.999619	0.795335	0.999676	0.795369
0.999638	0.79535	0.999638	0.79535	0.999657	0.795366	0.999619	0.795347	0.999676	0.795381
0.999638	0.795362	0.999638	0.795362	0.999657	0.795378	0.999619	0.795359	0.999676	0.795393
0.999638	0.795375	0.999619	0.795359	0.999657	0.79539	0.999619	0.795371	0.999676	0.795405
0.999638	0.795387	0.999619	0.795371	0.999657	0.795402	0.999619	0.795383	0.999676	0.795417
0.999638	0.795399	0.999619	0.795383	0.999657	0.795414	0.999619	0.795396	0.999676	0.795429
0.999638	0.795411	0.999619	0.795396	0.999657	0.795426	0.999619	0.795408	0.999676	0.795441
0.999638	0.795423	0.999619	0.795408	0.999657	0.795438	0.999619	0.79542	0.999676	0.795453
0.999638	0.795435	0.999619	0.79542	0.999657	0.79545	0.999619	0.795432	0.999676	0.795465
0.999638	0.795447	0.999619	0.795432	0.999657	0.795462	0.999619	0.795444	0.999676	0.795477
0.999638	0.795459	0.999619	0.795444	0.999657	0.795474	0.999619	0.795456	0.999676	0.795489
0.999638	0.795471	0.999619	0.795456	0.999657	0.795486	0.999619	0.795468	0.999676	0.795501
0.999638	0.795483	0.999619	0.795468	0.999657	0.795498	0.999619	0.79548	0.999676	0.795514
0.999638	0.795495	0.999619	0.79548	0.999657	0.79551	0.999619	0.795492	0.999676	0.795526
0.999638	0.795507	0.999619	0.795492	0.999657	0.795523	0.999619	0.795504	0.999676	0.795538
0.999638	0.795519	0.999619	0.795504	0.999657	0.795535	0.999619	0.795516	0.999676	0.79555
0.999638	0.795531	0.999619	0.795516	0.999657	0.795547	0.999619	0.795528	0.999657	0.795547
0.999638	0.795544	0.999619	0.795528	0.999657	0.795559	0.999619	0.79554	0.999657	0.795559
0.999638	0.795556	0.999619	0.79554	0.999657	0.795571	0.999619	0.795553	0.999657	0.795571
0.999638	0.795568	0.999619	0.795553	0.999657	0.795583	0.999619	0.795565	0.999657	0.795583
0.999638	0.79558	0.999619	0.795565	0.999657	0.795595	0.999619	0.795577	0.999657	0.795595
0.999638	0.795592	0.999619	0.795577	0.999657	0.795607	0.999619	0.795589	0.999657	0.795607
0.999638	0.795604	0.999619	0.795589	0.999657	0.795619	0.999619	0.795601	0.999657	0.795619
0.999638	0.795616	0.999619	0.795601	0.999657	0.795631	0.999619	0.795613	0.999657	0.795631
0.999638	0.795628	0.999619	0.795613	0.999657	0.795643	0.999619	0.795625	0.999657	0.795643
0.999638	0.79564	0.999619	0.795625	0.999657	0.795655	0.999599	0.795622	0.999657	0.795655
0.999638	0.795652	0.999619	0.795637	0.999657	0.795667	0.999599	0.795634	0.999657	0.795667
0.999638	0.795664	0.999619	0.795649	0.999657	0.795679	0.999599	0.795646	0.999657	0.795679
0.999638	0.795676	0.999619	0.795661	0.999657	0.795692	0.999599	0.795658	0.999657	0.795692
0.999638	0.795688	0.999619	0.795673	0.999657	0.795704	0.999599	0.79567	0.999657	0.795704
0.999638	0.795701	0.999619	0.795685	0.999657	0.795716	0.999599	0.795682	0.999657	0.795716
0.999638	0.795713	0.999619	0.795697	0.999657	0.795728	0.999599	0.795694	0.999657	0.795728
0.999638	0.795725	0.999619	0.79571	0.999657	0.79574	0.999599	0.795706	0.999657	0.79574
0.999638	0.795737	0.999619	0.795722	0.999657	0.795752	0.999599	0.795719	0.999657	0.795752
0.999638	0.795749	0.999619	0.795734	0.999657	0.795764	0.999599	0.795731	0.999657	0.795764
0.999638	0.795761	0.999619	0.795746	0.999657	0.795776	0.999599	0.795743	0.999657	0.795776
0.999638	0.795773	0.999619	0.795758	0.999657	0.795788	0.999599	0.795755	0.999657	0.795788
0.999638	0.795785	0.999619	0.79577	0.999657	0.7958	0.999599	0.795767	0.999638	0.795785
0.999638	0.795797	0.999619	0.795782	0.999657	0.795812	0.999599	0.795779	0.999638	0.795797
0.999638	0.795809	0.999619	0.795794	0.999657	0.795824	0.999599	0.795791	0.999638	0.795809
0.999638	0.795821	0.999619	0.795806	0.999638	0.795821	0.999599	0.795803	0.999638	0.795821
0.999638	0.795833	0.999619	0.795818	0.999638	0.795833	0.999599	0.795815	0.999638	0.795833
0.999638	0.795846	0.999619	0.79583	0.999638	0.795846	0.999599	0.795827	0.999638	0.795846
0.999638	0.795858	0.999619	0.795842	0.999638	0.795858	0.999599	0.795839	0.999638	0.795858
0.999638	0.79587	0.999619	0.795855	0.999638	0.79587	0.999599	0.795851	0.999638	0.79587
0.999619	0.795867	0.999619	0.795867	0.999638	0.795882	0.999599	0.795864	0.999638	0.795882
0.999619	0.795879	0.999619	0.795879	0.999638	0.795894	0.999599	0.795876	0.999638	0.795894
0.999619	0.795891	0.999619	0.795891	0.999638	0.795906	0.999599	0.795888	0.999638	0.795906
0.999619	0.795903	0.999619	0.795903	0.999638	0.795918	0.999599	0.7959	0.999638	0.795918
0.999619	0.795915	0.999619	0.795915	0.999638	0.79593	0.999599	0.795912	0.999638	0.79593
0.999619	0.795927	0.999619	0.795927	0.999638	0.795942	0.999599	0.795924	0.999619	0.795927
0.999619	0.795939	0.999619	0.795939	0.999638	0.795954	0.999599	0.795936	0.999619	0.795939
0.999619	0.795951	0.999619	0.795951	0.999638	0.795966	0.999599	0.795948	0.999619	0.795951
0.999619	0.795963	0.999619	0.795963	0.999638	0.795978	0.999599	0.79596	0.999619	0.795963
0.999619	0.795975	0.999619	0.795975	0.999619	0.795975	0.999599	0.795972	0.999619	0.795975
0.999619	0.795987	0.999619	0.795987	0.999619	0.795987	0.999599	0.795984	0.999619	0.795987
0.999619	0.796	0.999619	0.796	0.999619	0.796	0.999599	0.795996	0.999619	0.796
0.999619	0.796012	0.999619	0.796012	0.999619	0.796012	0.999599	0.796009	0.999619	0.796012
0.999619	0.796024	0.999619	0.796024	0.999619	0.796024	0.999599	0.796021	0.999619	0.796024
0.999619	0.796036	0.999619	0.796036	0.999619	0.796036	0.999599	0.796033	0.999619	0.796036
0.999619	0.796048	0.999619	0.796048	0.999619	0.796048	0.999599	0.796045	0.999619	0.796048
0.999619	0.79606	0.999619	0.79606	0.999619	0.79606	0.999599	0.796057	0.999619	0.79606
0.999619	0.796072	0.999619	0.796072	0.999619	0.796072	0.999599	0.796069	0.999619	0.796072
0.999619	0.796084	0.999619	0.796084	0.999619	0.796084	0.999599	0.796081	0.999619	0.796084
0.999619	0.796096	0.999619	0.796096	0.999619	0.796096	0.999599	0.796093	0.999619	0.796096
0.999619	0.796108	0.999619	0.796108	0.999619	0.796108	0.999599	0.796105	0.999619	0.796108
0.999619	0.79612	0.999599	0.796105	0.999619	0.79612	0.999599	0.796117	0.999619	0.79612
0.999619	0.796133	0.999599	0.796117	0.999619	0.796133	0.999599	0.796129	0.999619	0.796133
0.999599	0.796129	0.999599	0.796129	0.999619	0.796145	0.999599	0.796142	0.999619	0.796145
0.999599	0.796142	0.999599	0.796142	0.999619	0.796157	0.999599	0.796154	0.999619	0.796157
0.999599	0.796154	0.999599	0.796154	0.999619	0.796169	0.999599	0.796166	0.999619	0.796169
0.999599	0.796166	0.999599	0.796166	0.999619	0.796181	0.999599	0.796178	0.999619	0.796181
0.999599	0.796178	0.999599	0.796178	0.999619	0.796193	0.999599	0.79619	0.999619	0.796193
0.999599	0.79619	0.999599	0.79619	0.999619	0.796205	0.999599	0.796202	0.999619	0.796205
0.999599	0.796202	0.999599	0.796202	0.999619	0.796217	0.999599	0.796214	0.999619	0.796217
0.999599	0.796214	0.999599	0.796214	0.999619	0.796229	0.999599	0.796226	0.999619	0.796229
0.999599	0.796226	0.999599	0.796226	0.999619	0.796241	0.999599	0.796238	0.999619	0.796241
0.999599	0.796238	0.999599	0.796238	0.999619	0.796254	0.999599	0.79625	0.999619	0.796254
0.999599	0.79625	0.999599	0.79625	0.999619	0.796266	0.999599	0.796263	0.999619	0.796266
0.999599	0.796263	0.999599	0.796263	0.999619	0.796278	0.999599	0.796275	0.999619	0.796278
0.999599	0.796275	0.999599	0.796275	0.999619	0.79629	0.999599	0.796287	0.999619	0.79629
0.999599	0.796287	0.999599	0.796287	0.999619	0.796302	0.999599	0.796299	0.999619	0.796302
0.999599	0.796299	0.999599	0.796299	0.999619	0.796314	0.999599	0.796311	0.999619	0.796314
0.999599	0.796311	0.999599	0.796311	0.999619	0.796326	0.999599	0.796323	0.999619	0.796326
0.999599	0.796323	0.999599	0.796323	0.999619	0.796338	0.999599	0.796335	0.999619	0.796338
0.999599	0.796335	0.999599	0.796335	0.999619	0.79635	0.999599	0.796347	0.999619	0.79635
0.999599	0.796347	0.999599	0.796347	0.999619	0.796362	0.999599	0.796359	0.999619	0.796362
0.999599	0.796359	0.999599	0.796359	0.999619	0.796375	0.999599	0.796371	0.999619	0.796375
0.999599	0.796371	0.999599	0.796371	0.999619	0.796387	0.999599	0.796384	0.999619	0.796387
0.999599	0.796384	0.999599	0.796384	0.999619	0.796399	0.999599	0.796396	0.999619	0.796399
0.999599	0.796396	0.999599	0.796396	0.999619	0.796411	0.999599	0.796408	0.999619	0.796411
0.999599	0.796408	0.999599	0.796408	0.999619	0.796423	0.999599	0.79642	0.999619	0.796423
0.999599	0.79642	0.999599	0.79642	0.999619	0.796435	0.999599	0.796432	0.999619	0.796435
0.999599	0.796432	0.999599	0.796432	0.999619	0.796447	0.999599	0.796444	0.999619	0.796447
0.999599	0.796444	0.999599	0.796444	0.999619	0.796459	0.99958	0.796441	0.999619	0.796459
0.999599	0.796456	0.999599	0.796456	0.999619	0.796471	0.99958	0.796453	0.999619	0.796471
0.999599	0.796468	0.999599	0.796468	0.999619	0.796483	0.99958	0.796465	0.999619	0.796483
0.999599	0.79648	0.999599	0.79648	0.999619	0.796496	0.999561	0.796462	0.999619	0.796496
0.999599	0.796492	0.999599	0.796492	0.999619	0.796508	0.999561	0.796474	0.999619	0.796508
0.999599	0.796505	0.999599	0.796505	0.999619	0.79652	0.999561	0.796486	0.999619	0.79652
0.999599	0.796517	0.999599	0.796517	0.999619	0.796532	0.999561	0.796498	0.999619	0.796532
0.999599	0.796529	0.999599	0.796529	0.999619	0.796544	0.999561	0.79651	0.999619	0.796544
0.999599	0.796541	0.999599	0.796541	0.999619	0.796556	0.999561	0.796523	0.999619	0.796556
0.999599	0.796553	0.999599	0.796553	0.999619	0.796568	0.999561	0.796535	0.999619	0.796568
0.999599	0.796565	0.999599	0.796565	0.999619	0.79658	0.999561	0.796547	0.999619	0.79658
0.999599	0.796577	0.999599	0.796577	0.999619	0.796592	0.999561	0.796559	0.999619	0.796592
0.999599	0.796589	0.999599	0.796589	0.999619	0.796605	0.999561	0.796571	0.999619	0.796605
0.999599	0.796601	0.999599	0.796601	0.999619	0.796617	0.999561	0.796583	0.999619	0.796617
0.999599	0.796614	0.999599	0.796614	0.999619	0.796629	0.999561	0.796595	0.999619	0.796629
0.999599	0.796626	0.999599	0.796626	0.999619	0.796641	0.999561	0.796607	0.999619	0.796641
0.999599	0.796638	0.999599	0.796638	0.999619	0.796653	0.999542	0.796604	0.999619	0.796653
0.999599	0.79665	0.999599	0.79665	0.999619	0.796665	0.999523	0.796601	0.999619	0.796665
0.999599	0.796662	0.999599	0.796662	0.999619	0.796677	0.999523	0.796613	0.999619	0.796677
0.999599	0.796674	0.999599	0.796674	0.999619	0.796689	0.999523	0.796625	0.999619	0.796689
0.999599	0.796686	0.999599	0.796686	0.999619	0.796701	0.999523	0.796637	0.999619	0.796701
0.999599	0.796698	0.999599	0.796698	0.999619	0.796713	0.999523	0.79665	0.999619	0.796713
0.999599	0.79671	0.999599	0.79671	0.999599	0.79671	0.999523	0.796662	0.999619	0.796726
0.999599	0.796723	0.999599	0.796723	0.999599	0.796723	0.999523	0.796674	0.999619	0.796738
0.999599	0.796735	0.999599	0.796735	0.999599	0.796735	0.999523	0.796686	0.999619	0.79675
0.999599	0.796747	0.999599	0.796747	0.999599	0.796747	0.999523	0.796698	0.999619	0.796762
0.999599	0.796759	0.999599	0.796759	0.999599	0.796759	0.999523	0.79671	0.999619	0.796774
0.999599	0.796771	0.999599	0.796771	0.999599	0.796771	0.999523	0.796722	0.999619	0.796786
0.999599	0.796783	0.999599	0.796783	0.999599	0.796783	0.999523	0.796734	0.999619	0.796798
0.999599	0.796795	0.999599	0.796795	0.999599	0.796795	0.999523	0.796746	0.999619	0.79681
0.999599	0.796807	0.999599	0.796807	0.999599	0.796807	0.999523	0.796759	0.999599	0.796807
0.999599	0.796819	0.999599	0.796819	0.999599	0.796819	0.999523	0.796771	0.999599	0.796819
0.999599	0.796832	0.999599	0.796832	0.999599	0.796832	0.999523	0.796783	0.999599	0.796832
0.999599	0.796844	0.999599	0.796844	0.999599	0.796844	0.999523	0.796795	0.999599	0.796844
0.999599	0.796856	0.999599	0.796856	0.999599	0.796856	0.999523	0.796807	0.999599	0.796856
0.999599	0.796868	0.999599	0.796868	0.999599	0.796868	0.999523	0.796819	0.999599	0.796868
0.999599	0.79688	0.999599	0.79688	0.999599	0.79688	0.999523	0.796831	0.999599	0.79688
0.999599	0.796892	0.999599	0.796892	0.999599	0.796892	0.999523	0.796843	0.999599	0.796892
0.999599	0.796904	0.999599	0.796904	0.999599	0.796904	0.999523	0.796856	0.999599	0.796904
0.999599	0.796916	0.999599	0.796916	0.999599	0.796916	0.999523	0.796868	0.999599	0.796916
0.999599	0.796928	0.999599	0.796928	0.999599	0.796928	0.999523	0.79688	0.999599	0.796928
0.999599	0.796941	0.999599	0.796941	0.999599	0.796941	0.999523	0.796892	0.999599	0.796941
0.999599	0.796953	0.999599	0.796953	0.999599	0.796953	0.999523	0.796904	0.999599	0.796953
0.999599	0.796965	0.999599	0.796965	0.999599	0.796965	0.999523	0.796916	0.999599	0.796965
0.999599	0.796977	0.999599	0.796977	0.999599	0.796977	0.999523	0.796928	0.999599	0.796977
0.999599	0.796989	0.999599	0.796989	0.999599	0.796989	0.999523	0.79694	0.999599	0.796989
0.999599	0.797001	0.999599	0.797001	0.999599	0.797001	0.999523	0.796952	0.999599	0.797001
0.999599	0.797013	0.999599	0.797013	0.999599	0.797013	0.999523	0.796965	0.999599	0.797013
0.999599	0.797025	0.999599	0.797025	0.999599	0.797025	0.999523	0.796977	0.99958	0.79701
0.999599	0.797038	0.999599	0.797038	0.999599	0.797038	0.999523	0.796989	0.99958	0.797022
0.999599	0.79705	0.999599	0.79705	0.999599	0.79705	0.999523	0.797001	0.99958	0.797034
0.999599	0.797062	0.99958	0.797047	0.999599	0.797062	0.999523	0.797013	0.99958	0.797047
0.999599	0.797074	0.99958	0.797059	0.999599	0.797074	0.999523	0.797025	0.99958	0.797059
0.999599	0.797086	0.99958	0.797071	0.999599	0.797086	0.999523	0.797037	0.99958	0.797071
0.999599	0.797098	0.99958	0.797083	0.999599	0.797098	0.999523	0.797049	0.99958	0.797083
0.999599	0.79711	0.99958	0.797095	0.999599	0.79711	0.999523	0.797062	0.99958	0.797095
0.999599	0.797122	0.99958	0.797107	0.999599	0.797122	0.999523	0.797074	0.99958	0.797107
0.999599	0.797135	0.99958	0.797119	0.999599	0.797135	0.999523	0.797086	0.99958	0.797119
0.999599	0.797147	0.99958	0.797131	0.999599	0.797147	0.999523	0.797098	0.99958	0.797131
0.999599	0.797159	0.99958	0.797144	0.999599	0.797159	0.999523	0.79711	0.99958	0.797144
0.999599	0.797171	0.99958	0.797156	0.999599	0.797171	0.999523	0.797122	0.99958	0.797156
0.999599	0.797183	0.99958	0.797168	0.999599	0.797183	0.999523	0.797134	0.99958	0.797168
0.999599	0.797195	0.99958	0.79718	0.99958	0.79718	0.999523	0.797146	0.99958	0.79718
0.999599	0.797207	0.99958	0.797192	0.99958	0.797192	0.999523	0.797159	0.99958	0.797192
0.999599	0.797219	0.99958	0.797204	0.99958	0.797204	0.999523	0.797171	0.99958	0.797204
0.999599	0.797232	0.99958	0.797216	0.99958	0.797216	0.999523	0.797183	0.99958	0.797216
0.999599	0.797244	0.99958	0.797228	0.99958	0.797228	0.999523	0.797195	0.99958	0.797228
0.999599	0.797256	0.99958	0.797241	0.99958	0.797241	0.999523	0.797207	0.99958	0.797241
0.999599	0.797268	0.99958	0.797253	0.99958	0.797253	0.999523	0.797219	0.99958	0.797253
0.999599	0.79728	0.99958	0.797265	0.99958	0.797265	0.999523	0.797231	0.99958	0.797265
0.999599	0.797292	0.99958	0.797277	0.99958	0.797277	0.999523	0.797243	0.99958	0.797277
0.999599	0.797304	0.99958	0.797289	0.99958	0.797289	0.999523	0.797256	0.99958	0.797289
0.999599	0.797316	0.99958	0.797301	0.99958	0.797301	0.999523	0.797268	0.99958	0.797301
0.999599	0.797329	0.99958	0.797313	0.99958	0.797313	0.999523	0.79728	0.99958	0.797313
0.999599	0.797341	0.99958	0.797325	0.99958	0.797325	0.999523	0.797292	0.99958	0.797325
0.999599	0.797353	0.999561	0.797322	0.99958	0.797338	0.999523	0.797304	0.99958	0.797338
0.999599	0.797365	0.999561	0.797335	0.99958	0.79735	0.999523	0.797316	0.99958	0.79735
0.999599	0.797377	0.999561	0.797347	0.99958	0.797362	0.999523	0.797328	0.99958	0.797362
0.999599	0.797389	0.999561	0.797359	0.99958	0.797374	0.999523	0.79734	0.99958	0.797374
0.999599	0.797401	0.999561	0.797371	0.99958	0.797386	0.999504	0.797337	0.99958	0.797386
0.999599	0.797413	0.999561	0.797383	0.99958	0.797398	0.999504	0.79735	0.99958	0.797398
0.999599	0.797426	0.999561	0.797395	0.999561	0.797395	0.999504	0.797362	0.99958	0.79741
0.999599	0.797438	0.999561	0.797407	0.999561	0.797407	0.999504	0.797374	0.99958	0.797423
0.999599	0.79745	0.999561	0.797419	0.999561	0.797419	0.999504	0.797386	0.99958	0.797435
0.999599	0.797462	0.999561	0.797432	0.999561	0.797432	0.999504	0.797398	0.99958	0.797447
0.999599	0.797474	0.999561	0.797444	0.999561	0.797444	0.999504	0.79741	0.99958	0.797459
0.99958	0.797471	0.999561	0.797456	0.999561	0.797456	0.999504	0.797422	0.99958	0.797471
0.99958	0.797483	0.999561	0.797468	0.999561	0.797468	0.999504	0.797434	0.999561	0.797468
0.99958	0.797495	0.999561	0.79748	0.999561	0.79748	0.999504	0.797447	0.999542	0.797465
0.99958	0.797507	0.999561	0.797492	0.999561	0.797492	0.999504	0.797459	0.999542	0.797477
0.99958	0.79752	0.999561	0.797504	0.999561	0.797504	0.999504	0.797471	0.999542	0.797489
0.99958	0.797532	0.999561	0.797517	0.999561	0.797517	0.999504	0.797483	0.999542	0.797501
0.99958	0.797544	0.999561	0.797529	0.999561	0.797529	0.999504	0.797495	0.999542	0.797513
0.99958	0.797556	0.999561	0.797541	0.999561	0.797541	0.999504	0.797507	0.999542	0.797526
0.99958	0.797568	0.999561	0.797553	0.999561	0.797553	0.999504	0.797519	0.999542	0.797538
0.99958	0.79758	0.999561	0.797565	0.999561	0.797565	0.999504	0.797532	0.999542	0.79755
0.99958	0.797592	0.999561	0.797577	0.999561	0.797577	0.999504	0.797544	0.999542	0.797562
0.99958	0.797605	0.999561	0.797589	0.999561	0.797589	0.999504	0.797556	0.999542	0.797574
0.99958	0.797617	0.999561	0.797601	0.999561	0.797601	0.999504	0.797568	0.999542	0.797586
0.99958	0.797629	0.999561	0.797614	0.999561	0.797614	0.999504	0.79758	0.999542	0.797598
0.99958	0.797641	0.999561	0.797626	0.999561	0.797626	0.999504	0.797592	0.999542	0.797611
0.99958	0.797653	0.999561	0.797638	0.999561	0.797638	0.999504	0.797604	0.999523	0.797607
0.99958	0.797665	0.999561	0.79765	0.999561	0.79765	0.999504	0.797617	0.999523	0.79762
0.99958	0.797677	0.999561	0.797662	0.999561	0.797662	0.999504	0.797629	0.999523	0.797632
0.99958	0.79769	0.999561	0.797674	0.999561	0.797674	0.999504	0.797641	0.999523	0.797644
0.99958	0.797702	0.999561	0.797686	0.999561	0.797686	0.999504	0.797653	0.999523	0.797656
0.99958	0.797714	0.999561	0.797699	0.999561	0.797699	0.999504	0.797665	0.999523	0.797668
0.99958	0.797726	0.999561	0.797711	0.999561	0.797711	0.999504	0.797677	0.999523	0.79768
0.99958	0.797738	0.999561	0.797723	0.999561	0.797723	0.999504	0.797689	0.999523	0.797692
0.99958	0.79775	0.999561	0.797735	0.999561	0.797735	0.999504	0.797701	0.999523	0.797705
0.99958	0.797762	0.999561	0.797747	0.999561	0.797747	0.999504	0.797714	0.999523	0.797717
0.99958	0.797775	0.999561	0.797759	0.999561	0.797759	0.999504	0.797726	0.999523	0.797729
0.99958	0.797787	0.999561	0.797771	0.999561	0.797771	0.999504	0.797738	0.999523	0.797741
0.99958	0.797799	0.999561	0.797784	0.999561	0.797784	0.999504	0.79775	0.999523	0.797753
0.99958	0.797811	0.999561	0.797796	0.999561	0.797796	0.999504	0.797762	0.999523	0.797765
0.99958	0.797823	0.999561	0.797808	0.999561	0.797808	0.999504	0.797774	0.999523	0.797777
0.99958	0.797835	0.999561	0.79782	0.999561	0.79782	0.999504	0.797787	0.999523	0.79779
0.99958	0.797847	0.999561	0.797832	0.999561	0.797832	0.999504	0.797799	0.999523	0.797802
0.99958	0.79786	0.999561	0.797844	0.999561	0.797844	0.999504	0.797811	0.999523	0.797814
0.99958	0.797872	0.999561	0.797856	0.999561	0.797856	0.999504	0.797823	0.999523	0.797826
0.99958	0.797884	0.999561	0.797869	0.999561	0.797869	0.999504	0.797835	0.999523	0.797838
0.99958	0.797896	0.999561	0.797881	0.999561	0.797881	0.999504	0.797847	0.999523	0.79785
0.99958	0.797908	0.999561	0.797893	0.999561	0.797893	0.999504	0.797859	0.999523	0.797862
0.99958	0.79792	0.999561	0.797905	0.999561	0.797905	0.999504	0.797872	0.999523	0.797875
0.999561	0.797917	0.999561	0.797917	0.999561	0.797917	0.999504	0.797884	0.999504	0.797872
0.999561	0.797929	0.999561	0.797929	0.999561	0.797929	0.999504	0.797896	0.999504	0.797884
0.999561	0.797942	0.999561	0.797942	0.999561	0.797942	0.999504	0.797908	0.999504	0.797896
0.999561	0.797954	0.999561	0.797954	0.999561	0.797954	0.999504	0.79792	0.999504	0.797908
0.999561	0.797966	0.999561	0.797966	0.999561	0.797966	0.999504	0.797932	0.999504	0.79792
0.999542	0.797963	0.999561	0.797978	0.999561	0.797978	0.999485	0.797929	0.999504	0.797932
0.999542	0.797975	0.999561	0.79799	0.999561	0.79799	0.999485	0.797941	0.999504	0.797944
0.999542	0.797987	0.999561	0.798002	0.999561	0.798002	0.999485	0.797953	0.999504	0.797957
0.999542	0.797999	0.999561	0.798014	0.999561	0.798014	0.999485	0.797966	0.999504	0.797969
0.999542	0.798011	0.999561	0.798027	0.999561	0.798027	0.999485	0.797978	0.999504	0.797981
0.999542	0.798023	0.999561	0.798039	0.999561	0.798039	0.999485	0.79799	0.999504	0.797993
0.999542	0.798036	0.999561	0.798051	0.999561	0.798051	0.999485	0.798002	0.999504	0.798005
0.999542	0.798048	0.999561	0.798063	0.999561	0.798063	0.999485	0.798014	0.999504	0.798017
0.999542	0.79806	0.999542	0.79806	0.999561	0.798075	0.999485	0.798026	0.999504	0.798029
0.999542	0.798072	0.999542	0.798072	0.999561	0.798087	0.999485	0.798039	0.999504	0.798042
0.999542	0.798084	0.999542	0.798084	0.999561	0.798099	0.999466	0.798035	0.999504	0.798054
0.999542	0.798096	0.999542	0.798096	0.999561	0.798112	0.999466	0.798048	0.999504	0.798066
0.999542	0.798109	0.999542	0.798109	0.999561	0.798124	0.999466	0.79806	0.999504	0.798078
0.999542	0.798121	0.999542	0.798121	0.999561	0.798136	0.999466	0.798072	0.999504	0.79809
0.999542	0.798133	0.999542	0.798133	0.999561	0.798148	0.999466	0.798084	0.999504	0.798102
0.999542	0.798145	0.999542	0.798145	0.999561	0.79816	0.999466	0.798096	0.999504	0.798115
0.999542	0.798157	0.999523	0.798142	0.999561	0.798172	0.999466	0.798108	0.999504	0.798127
0.999542	0.798169	0.999523	0.798154	0.999561	0.798185	0.999466	0.798121	0.999504	0.798139
0.999542	0.798181	0.999523	0.798166	0.999561	0.798197	0.999466	0.798133	0.999504	0.798151
0.999542	0.798194	0.999523	0.798178	0.999561	0.798209	0.999466	0.798145	0.999504	0.798163
0.999542	0.798206	0.999523	0.798191	0.999561	0.798221	0.999466	0.798157	0.999504	0.798175
0.999542	0.798218	0.999523	0.798203	0.999561	0.798233	0.999466	0.798169	0.999504	0.798187
0.999542	0.79823	0.999523	0.798215	0.999561	0.798245	0.999466	0.798181	0.999504	0.7982
0.999542	0.798242	0.999523	0.798227	0.999561	0.798258	0.999466	0.798194	0.999504	0.798212
0.999542	0.798254	0.999523	0.798239	0.999561	0.79827	0.999466	0.798206	0.999504	0.798224
0.999542	0.798267	0.999523	0.798251	0.999561	0.798282	0.999466	0.798218	0.999504	0.798236
0.999542	0.798279	0.999523	0.798264	0.999542	0.798279	0.999447	0.798215	0.999504	0.798248
0.999542	0.798291	0.999523	0.798276	0.999542	0.798291	0.999447	0.798227	0.999504	0.79826
0.999542	0.798303	0.999523	0.798288	0.999542	0.798303	0.999447	0.798239	0.999504	0.798273
0.999542	0.798315	0.999523	0.7983	0.999542	0.798315	0.999447	0.798251	0.999504	0.798285
0.999542	0.798327	0.999523	0.798312	0.999542	0.798327	0.999447	0.798263	0.999504	0.798297
0.999542	0.79834	0.999504	0.798309	0.999542	0.79834	0.999447	0.798276	0.999504	0.798309
0.999542	0.798352	0.999504	0.798321	0.999542	0.798352	0.999447	0.798288	0.999504	0.798321
0.999542	0.798364	0.999504	0.798333	0.999542	0.798364	0.999447	0.7983	0.999504	0.798333
0.999542	0.798376	0.999504	0.798346	0.999542	0.798376	0.999447	0.798312	0.999504	0.798346
0.999542	0.798388	0.999504	0.798358	0.999542	0.798388	0.999447	0.798324	0.999504	0.798358
0.999542	0.7984	0.999504	0.79837	0.999542	0.7984	0.999447	0.798336	0.999504	0.79837
0.999542	0.798413	0.999504	0.798382	0.999542	0.798413	0.999428	0.798333	0.999504	0.798382
0.999542	0.798425	0.999504	0.798394	0.999542	0.798425	0.999428	0.798345	0.999504	0.798394
0.999542	0.798437	0.999504	0.798406	0.999542	0.798437	0.999428	0.798358	0.999504	0.798406
0.999542	0.798449	0.999504	0.798419	0.999542	0.798449	0.999428	0.79837	0.999504	0.798419
0.999542	0.798461	0.999504	0.798431	0.999542	0.798461	0.999428	0.798382	0.999504	0.798431
0.999542	0.798473	0.999504	0.798443	0.999542	0.798473	0.999428	0.798394	0.999504	0.798443
0.999542	0.798486	0.999485	0.79844	0.999542	0.798486	0.999428	0.798406	0.999504	0.798455
0.999542	0.798498	0.999485	0.798452	0.999542	0.798498	0.999409	0.798403	0.999504	0.798467
0.999542	0.79851	0.999485	0.798464	0.999542	0.79851	0.999409	0.798415	0.999504	0.798479
0.999542	0.798522	0.999485	0.798476	0.999542	0.798522	0.999409	0.798428	0.999504	0.798492
0.999542	0.798534	0.999485	0.798488	0.999542	0.798534	0.999409	0.79844	0.999485	0.798488
0.999542	0.798546	0.999485	0.798501	0.999542	0.798546	0.999409	0.798452	0.999485	0.798501
0.999542	0.798559	0.999485	0.798513	0.999542	0.798559	0.999409	0.798464	0.999485	0.798513
0.999542	0.798571	0.999485	0.798525	0.999542	0.798571	0.999409	0.798476	0.999485	0.798525
0.999542	0.798583	0.999485	0.798537	0.999542	0.798583	0.999409	0.798488	0.999485	0.798537
0.999542	0.798595	0.999485	0.798549	0.999542	0.798595	0.999409	0.798501	0.999485	0.798549
0.999542	0.798607	0.999485	0.798561	0.999542	0.798607	0.999409	0.798513	0.999485	0.798561
0.999542	0.798619	0.999485	0.798574	0.999542	0.798619	0.999409	0.798525	0.999466	0.798558
0.999542	0.798632	0.999485	0.798586	0.999542	0.798632	0.999409	0.798537	0.999466	0.798571
0.999542	0.798644	0.999485	0.798598	0.999542	0.798644	0.999409	0.798549	0.999466	0.798583
0.999542	0.798656	0.999485	0.79861	0.999542	0.798656	0.999409	0.798561	0.999466	0.798595
0.999542	0.798668	0.999485	0.798622	0.999542	0.798668	0.999409	0.798574	0.999466	0.798607
0.999542	0.79868	0.999485	0.798635	0.999542	0.79868	0.999409	0.798586	0.999466	0.798631
0.999542	0.798692	0.999485	0.798647	0.999542	0.798692	0.999409	0.798598	0.999466	0.798644
0.999542	0.798705	0.999485	0.798659	0.999542	0.798705	0.999409	0.79861	0.999466	0.798656
0.999542	0.798717	0.999485	0.798671	0.999542	0.798717	0.999409	0.798622	0.999466	0.798668
0.999542	0.798729	0.999485	0.798683	0.999542	0.798729	0.999409	0.798634	0.999466	0.79868
0.999542	0.798741	0.999485	0.798695	0.999542	0.798741	0.999409	0.798647	0.999466	0.798692
0.999542	0.798753	0.999466	0.798692	0.999542	0.798753	0.999409	0.798659	0.999466	0.798704
0.999542	0.798765	0.999466	0.798704	0.999542	0.798765	0.999409	0.798671	0.999466	0.798717
0.999523	0.798762	0.999466	0.798717	0.999542	0.798778	0.999409	0.798683	0.999466	0.798729
0.999523	0.798775	0.999466	0.798729	0.999542	0.79879	0.999409	0.798695	0.999466	0.798741
0.999523	0.798787	0.999466	0.798741	0.999542	0.798802	0.999409	0.798707	0.999466	0.798753
0.999504	0.798784	0.999466	0.798753	0.999542	0.798814	0.999409	0.79872	0.999466	0.798765
0.999504	0.798796	0.999466	0.798765	0.999542	0.798826	0.999409	0.798732	0.999466	0.798778
0.999504	0.798808	0.999466	0.798778	0.999542	0.798838	0.999409	0.798744	0.999466	0.79879
0.999504	0.79882	0.999466	0.79879	0.999542	0.798851	0.999409	0.798756	0.999466	0.798802
0.999504	0.798832	0.999466	0.798802	0.999542	0.798863	0.999409	0.798768	0.999466	0.798814
0.999504	0.798845	0.999466	0.798814	0.999542	0.798875	0.999409	0.79878	0.999466	0.798826
0.999504	0.798857	0.999466	0.798826	0.999542	0.798887	0.999409	0.798793	0.999466	0.798838
0.999504	0.798869	0.999466	0.798838	0.999542	0.798899	0.999409	0.798805	0.999466	0.798851
0.999504	0.798881	0.999466	0.798851	0.999542	0.798912	0.999409	0.798817	0.999466	0.798863
0.999504	0.798893	0.999466	0.798863	0.999542	0.798924	0.999409	0.798829	0.999466	0.798875
0.999504	0.798905	0.999466	0.798875	0.999542	0.798936	0.999409	0.798841	0.999466	0.798887
0.999504	0.798918	0.999466	0.798887	0.999542	0.798948	0.999409	0.798854	0.999466	0.798899
0.999504	0.79893	0.999466	0.798899	0.999542	0.79896	0.999409	0.798866	0.999466	0.798911
0.999504	0.798942	0.999466	0.798911	0.999542	0.798972	0.999409	0.798878	0.999466	0.798924
0.999504	0.798954	0.999466	0.798924	0.999542	0.798985	0.999409	0.79889	0.999447	0.798921
0.999504	0.798966	0.999466	0.798936	0.999542	0.798997	0.999409	0.798902	0.999447	0.798933
0.999504	0.798979	0.999466	0.798948	0.999542	0.799009	0.999409	0.798914	0.999447	0.798945
0.999504	0.798991	0.999466	0.79896	0.999523	0.799006	0.999409	0.798927	0.999447	0.798957
0.999504	0.799003	0.999466	0.798972	0.999523	0.799018	0.999409	0.798939	0.999447	0.798969
0.999504	0.799015	0.999466	0.798985	0.999523	0.79903	0.999409	0.798951	0.999447	0.798981
0.999504	0.799027	0.999466	0.798997	0.999523	0.799042	0.999409	0.798963	0.999447	0.798994
0.999504	0.799039	0.999466	0.799009	0.999523	0.799055	0.999409	0.798975	0.999447	0.799006
0.999485	0.799036	0.999466	0.799021	0.999523	0.799067	0.999409	0.798988	0.999447	0.799018
0.999485	0.799049	0.999466	0.799033	0.999523	0.799079	0.999409	0.799	0.999447	0.79903
0.999485	0.799061	0.999466	0.799045	0.999523	0.799091	0.999409	0.799012	0.999447	0.799042
0.999485	0.799073	0.999466	0.799058	0.999523	0.799103	0.999409	0.799024	0.999447	0.799055
0.999485	0.799085	0.999466	0.79907	0.999523	0.799116	0.999409	0.799036	0.999447	0.799067
0.999485	0.799097	0.999466	0.799082	0.999523	0.799128	0.999409	0.799048	0.999447	0.799079
0.999485	0.799109	0.999466	0.799094	0.999523	0.79914	0.999409	0.799061	0.999447	0.799091
0.999485	0.799122	0.999466	0.799106	0.999523	0.799152	0.999409	0.799073	0.999447	0.799103
0.999485	0.799134	0.999466	0.799119	0.999523	0.799164	0.999409	0.799085	0.999447	0.799116
0.999485	0.799146	0.999466	0.799131	0.999523	0.799177	0.999409	0.799097	0.999447	0.799128
0.999485	0.799158	0.999466	0.799143	0.999523	0.799189	0.999409	0.799109	0.999447	0.79914
0.999485	0.79917	0.999466	0.799155	0.999523	0.799201	0.999409	0.799122	0.999447	0.799152
0.999485	0.799183	0.999466	0.799167	0.999523	0.799213	0.999409	0.799134	0.999447	0.799164
0.999485	0.799195	0.999466	0.79918	0.999523	0.799225	0.999409	0.799146	0.999447	0.799176
0.999485	0.799207	0.999466	0.799192	0.999523	0.799237	0.999409	0.799158	0.999447	0.799189
0.999485	0.799219	0.999466	0.799204	0.999523	0.79925	0.999409	0.79917	0.999447	0.799201
0.999485	0.799231	0.999466	0.799216	0.999523	0.799262	0.999409	0.799183	0.999447	0.799213
0.999485	0.799244	0.999466	0.799228	0.999523	0.799274	0.999409	0.799195	0.999447	0.799225
0.999485	0.799256	0.999466	0.79924	0.999523	0.799286	0.999409	0.799207	0.999447	0.799237
0.999485	0.799268	0.999466	0.799253	0.999523	0.799298	0.999409	0.799219	0.999447	0.79925
0.999485	0.79928	0.999466	0.799265	0.999523	0.799311	0.999409	0.799231	0.999447	0.799262
0.999485	0.799292	0.999466	0.799277	0.999523	0.799323	0.99939	0.799228	0.999447	0.799274
0.999485	0.799304	0.999466	0.799289	0.999523	0.799335	0.99939	0.79924	0.999447	0.799286
0.999485	0.799317	0.999466	0.799301	0.999504	0.799332	0.99939	0.799253	0.999447	0.799298
0.999485	0.799329	0.999466	0.799314	0.999504	0.799344	0.99939	0.799265	0.999447	0.799311
0.999466	0.799326	0.999466	0.799326	0.999504	0.799356	0.99939	0.799277	0.999447	0.799323
0.999466	0.799338	0.999466	0.799338	0.999504	0.799368	0.99939	0.799289	0.999447	0.799335
0.999466	0.79935	0.999466	0.79935	0.999504	0.799381	0.99939	0.799301	0.999447	0.799347
0.999466	0.799362	0.999466	0.799362	0.999504	0.799393	0.99939	0.799314	0.999447	0.799359
0.999466	0.799375	0.999466	0.799375	0.999504	0.799405	0.99939	0.799326	0.999447	0.799372
0.999466	0.799387	0.999466	0.799387	0.999504	0.799417	0.99939	0.799338	0.999447	0.799384
0.999466	0.799399	0.999466	0.799399	0.999504	0.799429	0.99939	0.79935	0.999447	0.799396
0.999466	0.799411	0.999466	0.799411	0.999504	0.799442	0.99939	0.799362	0.999447	0.799408
0.999466	0.799423	0.999466	0.799423	0.999504	0.799454	0.99939	0.799375	0.999447	0.79942
0.999466	0.799436	0.999466	0.799436	0.999504	0.799466	0.99939	0.799387	0.999447	0.799432
0.999466	0.799448	0.999466	0.799448	0.999504	0.799478	0.99939	0.799399	0.999447	0.799445
0.999466	0.79946	0.999466	0.79946	0.999485	0.799475	0.99939	0.799411	0.999447	0.799457
0.999466	0.799472	0.999466	0.799472	0.999485	0.799487	0.99939	0.799423	0.999447	0.799469
0.999466	0.799484	0.999466	0.799484	0.999485	0.7995	0.99939	0.799436	0.999447	0.799481
0.999466	0.799497	0.999466	0.799497	0.999485	0.799512	0.99939	0.799448	0.999447	0.799493
0.999466	0.799509	0.999466	0.799509	0.999485	0.799524	0.99939	0.79946	0.999447	0.799506
0.999466	0.799521	0.999466	0.799521	0.999466	0.799521	0.99939	0.799472	0.999447	0.799518
0.999466	0.799533	0.999466	0.799533	0.999466	0.799533	0.99939	0.799484	0.999447	0.79953
0.999466	0.799545	0.999466	0.799545	0.999466	0.799545	0.99939	0.799496	0.999428	0.799527
0.999466	0.799558	0.999466	0.799558	0.999466	0.799558	0.99939	0.799509	0.999428	0.799539
0.999466	0.79957	0.999466	0.79957	0.999466	0.79957	0.99939	0.799521	0.999428	0.799551
0.999466	0.799582	0.999466	0.799582	0.999466	0.799582	0.99939	0.799533	0.999428	0.799564
0.999466	0.799594	0.999466	0.799594	0.999466	0.799594	0.99939	0.799545	0.999428	0.799576
0.999466	0.799606	0.999466	0.799606	0.999466	0.799606	0.99939	0.799557	0.999409	0.799573
0.999466	0.799619	0.999466	0.799619	0.999466	0.799619	0.99939	0.79957	0.999409	0.799585
0.999466	0.799631	0.999466	0.799631	0.999466	0.799631	0.99939	0.799582	0.999409	0.799597
0.999466	0.799643	0.999466	0.799643	0.999466	0.799643	0.99939	0.799594	0.999409	0.799609
0.999466	0.799655	0.999466	0.799655	0.999466	0.799655	0.99939	0.799606	0.999409	0.799622
0.999466	0.799667	0.999466	0.799667	0.999466	0.799667	0.99939	0.799618	0.999409	0.799634
0.999466	0.79968	0.999466	0.79968	0.999466	0.79968	0.99939	0.799631	0.999409	0.799646
0.999466	0.799692	0.999466	0.799692	0.999466	0.799692	0.99939	0.799643	0.999409	0.799658
0.999466	0.799704	0.999466	0.799704	0.999466	0.799704	0.99939	0.799655	0.999409	0.79967
0.999466	0.799716	0.999466	0.799716	0.999466	0.799716	0.99939	0.799667	0.999409	0.799683
0.999466	0.799728	0.999466	0.799728	0.999466	0.799728	0.99939	0.79968	0.999409	0.799695
0.999447	0.799725	0.999466	0.799741	0.999466	0.799741	0.99939	0.799692	0.999409	0.799707
0.999447	0.799738	0.999466	0.799753	0.999466	0.799753	0.99939	0.799704	0.999409	0.799719
0.999447	0.79975	0.999466	0.799765	0.999466	0.799765	0.99939	0.799716	0.999409	0.799731
0.999447	0.799762	0.999466	0.799777	0.999466	0.799777	0.99939	0.799728	0.999409	0.799744
0.999447	0.799774	0.999466	0.799789	0.999466	0.799789	0.99939	0.799741	0.999409	0.799756
0.999447	0.799786	0.999466	0.799802	0.999466	0.799802	0.99939	0.799753	0.999409	0.799768
0.999447	0.799799	0.999466	0.799814	0.999466	0.799814	0.99939	0.799765	0.999409	0.79978
0.999447	0.799811	0.999466	0.799826	0.999466	0.799826	0.99939	0.799777	0.999409	0.799792
0.999447	0.799823	0.999466	0.799838	0.999466	0.799838	0.99939	0.799789	0.999409	0.799805
0.999447	0.799835	0.999466	0.79985	0.999466	0.79985	0.99939	0.799802	0.999409	0.799817
0.999447	0.799847	0.999466	0.799863	0.999466	0.799863	0.99939	0.799814	0.999409	0.799829
0.999447	0.79986	0.999466	0.799875	0.999466	0.799875	0.99939	0.799826	0.999409	0.799841
0.999447	0.799872	0.999466	0.799887	0.999466	0.799887	0.99939	0.799838	0.999409	0.799853
0.999447	0.799884	0.999466	0.799899	0.999466	0.799899	0.99939	0.79985	0.999409	0.799866
0.999447	0.799896	0.999466	0.799911	0.999466	0.799911	0.99939	0.799863	0.999409	0.799878
0.999447	0.799908	0.999466	0.799924	0.999466	0.799924	0.99939	0.799875	0.999409	0.79989
0.999447	0.799921	0.999466	0.799936	0.999466	0.799936	0.99939	0.799887	0.999409	0.799902
0.999447	0.799933	0.999466	0.799948	0.999466	0.799948	0.99939	0.799899	0.999409	0.799915
0.999447	0.799945	0.999466	0.79996	0.999466	0.79996	0.99939	0.799911	0.999409	0.799927
0.999447	0.799957	0.999466	0.799973	0.999466	0.799973	0.99939	0.799924	0.999409	0.799939
0.999447	0.799969	0.999466	0.799985	0.999466	0.799985	0.99939	0.799936	0.999409	0.799951
0.999447	0.799982	0.999466	0.799997	0.999466	0.799997	0.99939	0.799948	0.999409	0.799963
0.999447	0.799994	0.999466	0.800009	0.999466	0.800009	0.99939	0.79996	0.999409	0.799976
0.999447	0.800006	0.999466	0.800021	0.999466	0.800021	0.99939	0.799973	0.999409	0.799988
0.999447	0.800018	0.999466	0.800034	0.999466	0.800034	0.99939	0.799985	0.999409	0.8
0.999447	0.800031	0.999466	0.800046	0.999466	0.800046	0.99939	0.799997	0.999409	0.800012
0.999447	0.800043	0.999466	0.800058	0.999466	0.800058	0.99939	0.800009	0.999409	0.800024
0.999447	0.800055	0.999466	0.80007	0.999466	0.80007	0.99939	0.800021	0.999409	0.800037
0.999447	0.800067	0.999466	0.800082	0.999466	0.800082	0.99939	0.800034	0.999409	0.800049
0.999447	0.800079	0.999466	0.800095	0.999466	0.800095	0.99939	0.800046	0.999409	0.800061
0.999447	0.800092	0.999466	0.800107	0.999466	0.800107	0.99939	0.800058	0.999409	0.800073
0.999447	0.800104	0.999466	0.800119	0.999466	0.800119	0.99939	0.80007	0.999409	0.800086
0.999447	0.800116	0.999447	0.800116	0.999466	0.800131	0.99939	0.800082	0.999409	0.800098
0.999447	0.800128	0.999447	0.800128	0.999466	0.800144	0.99939	0.800095	0.999409	0.80011
0.999447	0.80014	0.999447	0.80014	0.999466	0.800156	0.99939	0.800107	0.999409	0.800122
0.999447	0.800153	0.999447	0.800153	0.999466	0.800168	0.99939	0.800119	0.999409	0.800134
0.999447	0.800165	0.999447	0.800165	0.999466	0.80018	0.99939	0.800131	0.999409	0.800147
0.999447	0.800177	0.999447	0.800177	0.999466	0.800192	0.99939	0.800144	0.999409	0.800159
0.999447	0.800189	0.999447	0.800189	0.999447	0.800189	0.99939	0.800156	0.999409	0.800171
0.999447	0.800202	0.999447	0.800202	0.999447	0.800202	0.99939	0.800168	0.999409	0.800183
0.999447	0.800214	0.999447	0.800214	0.999447	0.800214	0.99939	0.80018	0.999409	0.800195
0.999447	0.800226	0.999447	0.800226	0.999447	0.800226	0.99939	0.800192	0.999409	0.800208
0.999447	0.800238	0.999447	0.800238	0.999428	0.800223	0.99939	0.800205	0.999409	0.80022
0.999447	0.80025	0.999447	0.80025	0.999428	0.800235	0.99939	0.800217	0.999409	0.800232
0.999447	0.800263	0.999447	0.800263	0.999428	0.800247	0.99939	0.800229	0.999409	0.800244
0.999447	0.800275	0.999447	0.800275	0.999428	0.80026	0.999371	0.800226	0.999409	0.800257
0.999447	0.800287	0.999447	0.800287	0.999428	0.800272	0.999371	0.800238	0.999409	0.800269
0.999447	0.800299	0.999428	0.800284	0.999428	0.800284	0.999371	0.80025	0.999409	0.800281
0.999447	0.800312	0.999428	0.800296	0.999428	0.800296	0.999371	0.800263	0.999409	0.800293
0.999447	0.800324	0.999428	0.800309	0.999428	0.800309	0.999371	0.800275	0.999409	0.800305
0.999447	0.800336	0.999428	0.800321	0.999428	0.800321	0.999371	0.800287	0.999409	0.800318
0.999447	0.800348	0.999428	0.800333	0.999428	0.800333	0.999371	0.800299	0.999409	0.80033
0.999447	0.80036	0.999428	0.800345	0.999428	0.800345	0.999371	0.800312	0.999409	0.800342
0.999447	0.800373	0.999428	0.800357	0.999428	0.800357	0.999371	0.800324	0.999409	0.800354
0.999447	0.800385	0.999428	0.80037	0.999428	0.80037	0.999371	0.800336	0.999409	0.800367
0.999447	0.800397	0.999428	0.800382	0.999409	0.800367	0.999371	0.800348	0.999409	0.800379
0.999447	0.800409	0.999428	0.800394	0.999409	0.800379	0.999371	0.80036	0.999409	0.800391
0.999447	0.800422	0.999428	0.800406	0.999409	0.800391	0.999371	0.800373	0.999409	0.800403
0.999447	0.800434	0.999428	0.800419	0.999409	0.800403	0.999371	0.800385	0.999409	0.800415
0.999447	0.800446	0.999428	0.800431	0.999409	0.800415	0.999371	0.800397	0.999409	0.800428
0.999447	0.800458	0.999428	0.800443	0.999409	0.800428	0.999371	0.800409	0.999409	0.80044
0.999447	0.80047	0.999428	0.800455	0.999409	0.80044	0.999371	0.800422	0.999409	0.800452
0.999447	0.800483	0.999428	0.800467	0.999409	0.800452	0.999371	0.800434	0.999409	0.800464
0.999447	0.800495	0.999428	0.80048	0.999409	0.800464	0.999371	0.800446	0.999409	0.800477
0.999447	0.800507	0.999428	0.800492	0.999409	0.800477	0.999371	0.800458	0.999409	0.800489
0.999447	0.800519	0.999428	0.800504	0.999409	0.800489	0.999371	0.800471	0.999409	0.800501
0.999447	0.800532	0.999428	0.800516	0.999409	0.800501	0.999371	0.800483	0.999409	0.800513
0.999447	0.800544	0.999428	0.800529	0.999409	0.800513	0.999371	0.800495	0.999409	0.800526
0.999447	0.800556	0.999428	0.800541	0.999409	0.800526	0.999371	0.800507	0.999409	0.800538
0.999447	0.800568	0.999409	0.800538	0.999409	0.800538	0.999371	0.800519	0.999409	0.80055
0.999447	0.800581	0.999409	0.80055	0.999409	0.80055	0.999371	0.800532	0.999409	0.800562
0.999447	0.800593	0.999409	0.800562	0.999409	0.800562	0.999371	0.800544	0.999409	0.800574
0.999447	0.800605	0.999409	0.800574	0.999409	0.800574	0.999371	0.800556	0.999409	0.800587
0.999428	0.800602	0.99939	0.800571	0.999409	0.800587	0.999352	0.800553	0.999409	0.800599
0.999428	0.800614	0.99939	0.800584	0.999409	0.800599	0.999352	0.800565	0.999409	0.800611
0.999428	0.800626	0.99939	0.800596	0.999409	0.800611	0.999352	0.800578	0.999409	0.800623
0.999428	0.800639	0.99939	0.800608	0.999409	0.800623	0.999352	0.80059	0.999409	0.800636
0.999428	0.800651	0.99939	0.80062	0.999409	0.800636	0.999352	0.800602	0.999409	0.800648
0.999428	0.800663	0.99939	0.800633	0.999409	0.800648	0.999352	0.800614	0.999409	0.80066
0.999428	0.800675	0.99939	0.800645	0.999409	0.80066	0.999352	0.800626	0.999409	0.800672
0.999428	0.800688	0.99939	0.800657	0.999409	0.800672	0.999352	0.800639	0.999409	0.800685
0.999428	0.8007	0.99939	0.800669	0.999409	0.800685	0.999352	0.800651	0.999409	0.800697
0.999428	0.800712	0.99939	0.800682	0.999409	0.800697	0.999352	0.800663	0.999409	0.800709
0.999428	0.800724	0.99939	0.800694	0.999409	0.800709	0.999352	0.800675	0.999409	0.800721
0.999428	0.800737	0.99939	0.800706	0.999409	0.800721	0.999352	0.800688	0.999409	0.800733
0.999428	0.800749	0.99939	0.800718	0.999409	0.800733	0.999352	0.8007	0.999409	0.800746
0.999428	0.800761	0.99939	0.80073	0.999409	0.800746	0.999352	0.800712	0.999409	0.800758
0.999428	0.800773	0.99939	0.800743	0.999409	0.800758	0.999352	0.800724	0.999409	0.80077
0.999428	0.800785	0.99939	0.800755	0.999409	0.80077	0.999352	0.800737	0.999409	0.800782
0.999428	0.800798	0.99939	0.800767	0.999409	0.800782	0.999352	0.800749	0.999409	0.800795
0.999409	0.800795	0.999371	0.800764	0.999409	0.800795	0.999352	0.800761	0.999409	0.800807
0.999409	0.800807	0.999371	0.800776	0.999409	0.800807	0.999352	0.800773	0.999409	0.800819
0.999409	0.800819	0.999371	0.800789	0.999409	0.800819	0.999352	0.800786	0.999409	0.800831
0.999409	0.800831	0.999371	0.800801	0.999409	0.800831	0.999352	0.800798	0.999409	0.800844
0.999409	0.800844	0.999371	0.800813	0.999409	0.800844	0.999352	0.80081	0.999409	0.800856
0.999409	0.800856	0.999371	0.800825	0.999409	0.800856	0.999352	0.800822	0.999409	0.800868
0.999409	0.800868	0.999371	0.800838	0.999409	0.800868	0.999352	0.800835	0.999409	0.80088
0.999409	0.80088	0.999371	0.80085	0.999409	0.80088	0.999352	0.800847	0.999409	0.800893
0.999409	0.800893	0.999371	0.800862	0.999409	0.800893	0.999352	0.800859	0.999409	0.800905
0.999409	0.800905	0.999371	0.800874	0.999409	0.800905	0.999352	0.800871	0.999409	0.800917
0.999409	0.800917	0.999371	0.800887	0.999409	0.800917	0.999352	0.800883	0.999409	0.800929
0.999409	0.800929	0.999371	0.800899	0.999409	0.800929	0.999352	0.800896	0.999409	0.800942
0.999409	0.800942	0.999371	0.800911	0.999409	0.800942	0.999352	0.800908	0.999409	0.800954
0.999409	0.800954	0.999371	0.800923	0.999409	0.800954	0.999352	0.80092	0.999409	0.800966
0.999409	0.800966	0.999371	0.800935	0.999409	0.800966	0.999352	0.800932	0.999409	0.800978
0.999409	0.800978	0.999371	0.800948	0.999409	0.800978	0.999352	0.800945	0.999409	0.800991
0.999409	0.800991	0.999371	0.80096	0.999409	0.800991	0.999352	0.800957	0.999409	0.801003
0.999409	0.801003	0.999371	0.800972	0.999409	0.801003	0.999352	0.800969	0.999409	0.801015
0.999409	0.801015	0.999371	0.800984	0.999409	0.801015	0.999352	0.800981	0.999409	0.801027
0.999409	0.801027	0.999371	0.800997	0.999409	0.801027	0.999352	0.800994	0.999409	0.80104
0.999409	0.80104	0.999371	0.801009	0.999409	0.80104	0.999352	0.801006	0.999409	0.801052
0.999409	0.801052	0.999371	0.801021	0.999409	0.801052	0.999352	0.801018	0.999409	0.801064
0.999409	0.801064	0.999371	0.801033	0.999409	0.801064	0.999352	0.80103	0.999409	0.801076
0.999409	0.801076	0.999371	0.801046	0.999409	0.801076	0.999352	0.801043	0.999409	0.801089
0.99939	0.801073	0.999371	0.801058	0.999409	0.801089	0.999352	0.801055	0.999409	0.801101
0.99939	0.801085	0.999371	0.80107	0.99939	0.801085	0.999352	0.801067	0.999409	0.801113
0.99939	0.801098	0.999371	0.801082	0.99939	0.801098	0.999352	0.801079	0.999409	0.801125
0.99939	0.80111	0.999371	0.801095	0.99939	0.80111	0.999352	0.801092	0.999409	0.801137
0.99939	0.801122	0.999371	0.801107	0.99939	0.801122	0.999352	0.801104	0.999409	0.80115
0.99939	0.801134	0.999371	0.801119	0.99939	0.801134	0.999352	0.801116	0.999409	0.801162
0.99939	0.801147	0.999371	0.801131	0.99939	0.801147	0.999352	0.801128	0.999409	0.801174
0.99939	0.801159	0.999371	0.801144	0.99939	0.801159	0.999352	0.801141	0.999409	0.801186
0.99939	0.801171	0.999371	0.801156	0.99939	0.801171	0.999352	0.801153	0.999409	0.801199
0.99939	0.801183	0.999371	0.801168	0.99939	0.801183	0.999352	0.801165	0.999409	0.801211
0.99939	0.801196	0.999371	0.80118	0.99939	0.801196	0.999352	0.801177	0.99939	0.801208
0.99939	0.801208	0.999371	0.801193	0.999371	0.801193	0.999352	0.80119	0.99939	0.80122
0.99939	0.80122	0.999371	0.801205	0.999352	0.80119	0.999352	0.801202	0.99939	0.801232
0.99939	0.801232	0.999371	0.801217	0.999352	0.801202	0.999352	0.801214	0.99939	0.801245
0.99939	0.801245	0.999371	0.801229	0.999352	0.801214	0.999352	0.801226	0.99939	0.801257
0.99939	0.801257	0.999371	0.801242	0.999352	0.801226	0.999352	0.801239	0.99939	0.801269
0.99939	0.801269	0.999371	0.801254	0.999352	0.801239	0.999352	0.801251	0.99939	0.801281
0.99939	0.801281	0.999371	0.801266	0.999352	0.801251	0.999352	0.801263	0.99939	0.801294
0.99939	0.801294	0.999371	0.801278	0.999352	0.801263	0.999352	0.801275	0.99939	0.801306
0.99939	0.801306	0.999371	0.801291	0.999352	0.801275	0.999352	0.801288	0.99939	0.801318
0.99939	0.801318	0.999371	0.801303	0.999352	0.801288	0.999352	0.8013	0.99939	0.80133
0.99939	0.80133	0.999371	0.801315	0.999352	0.8013	0.999352	0.801312	0.99939	0.801343
0.99939	0.801343	0.999371	0.801327	0.999352	0.801312	0.999352	0.801324	0.99939	0.801355
0.99939	0.801355	0.999371	0.80134	0.999352	0.801324	0.999352	0.801337	0.99939	0.801367
0.99939	0.801367	0.999371	0.801352	0.999352	0.801337	0.999352	0.801349	0.99939	0.80138
0.99939	0.80138	0.999371	0.801364	0.999352	0.801349	0.999352	0.801361	0.99939	0.801392
0.99939	0.801392	0.999371	0.801376	0.999352	0.801361	0.999352	0.801373	0.99939	0.801404
0.99939	0.801404	0.999371	0.801389	0.999352	0.801373	0.999352	0.801386	0.99939	0.801416
0.99939	0.801416	0.999371	0.801401	0.999352	0.801386	0.999352	0.801398	0.99939	0.801429
0.99939	0.801429	0.999371	0.801413	0.999352	0.801398	0.999352	0.80141	0.99939	0.801441
0.99939	0.801441	0.999371	0.801425	0.999352	0.80141	0.999352	0.801422	0.99939	0.801453
0.99939	0.801453	0.999371	0.801438	0.999352	0.801422	0.999352	0.801435	0.99939	0.801465
0.99939	0.801465	0.999371	0.80145	0.999352	0.801435	0.999352	0.801447	0.99939	0.801478
0.99939	0.801478	0.999371	0.801462	0.999352	0.801447	0.999352	0.801459	0.999371	0.801475
0.999371	0.801475	0.999371	0.801475	0.999352	0.801459	0.999352	0.801471	0.999371	0.801487
0.999371	0.801487	0.999371	0.801487	0.999352	0.801471	0.999352	0.801484	0.999371	0.801499
0.999371	0.801499	0.999371	0.801499	0.999352	0.801484	0.999352	0.801496	0.999371	0.801511
0.999371	0.801511	0.999371	0.801511	0.999352	0.801496	0.999352	0.801508	0.999371	0.801524
0.999371	0.801524	0.999371	0.801524	0.999352	0.801508	0.999352	0.801521	0.999371	0.801536
0.999371	0.801536	0.999371	0.801536	0.999352	0.801521	0.999352	0.801533	0.999371	0.801548
0.999371	0.801548	0.999371	0.801548	0.999352	0.801533	0.999352	0.801545	0.999371	0.80156
0.999371	0.80156	0.999371	0.80156	0.999352	0.801545	0.999352	0.801557	0.999371	0.801573
0.999371	0.801573	0.999371	0.801573	0.999352	0.801557	0.999352	0.80157	0.999371	0.801585
0.999371	0.801585	0.999371	0.801585	0.999352	0.80157	0.999352	0.801582	0.999352	0.801582
0.999371	0.801597	0.999371	0.801597	0.999352	0.801582	0.999352	0.801594	0.999352	0.801594
0.999371	0.801609	0.999371	0.801609	0.999352	0.801594	0.999352	0.801606	0.999352	0.801606
0.999371	0.801622	0.999371	0.801622	0.999352	0.801606	0.999352	0.801619	0.999352	0.801619
0.999371	0.801634	0.999371	0.801634	0.999352	0.801619	0.999352	0.801631	0.999352	0.801631
0.999371	0.801646	0.999371	0.801646	0.999352	0.801631	0.999352	0.801643	0.999352	0.801643
0.999371	0.801658	0.999371	0.801658	0.999352	0.801643	0.999352	0.801655	0.999352	0.801655
0.999371	0.801671	0.999371	0.801671	0.999352	0.801655	0.999352	0.801668	0.999352	0.801668
0.999371	0.801683	0.999371	0.801683	0.999352	0.801668	0.999352	0.80168	0.999352	0.80168
0.999371	0.801695	0.999371	0.801695	0.999352	0.80168	0.999352	0.801692	0.999352	0.801692
0.999371	0.801708	0.999371	0.801708	0.999352	0.801692	0.999352	0.801704	0.999352	0.801704
0.999371	0.80172	0.999371	0.80172	0.999352	0.801704	0.999352	0.801717	0.999352	0.801717
0.999371	0.801732	0.999371	0.801732	0.999352	0.801717	0.999352	0.801729	0.999352	0.801729
0.999371	0.801744	0.999371	0.801744	0.999352	0.801729	0.999352	0.801741	0.999352	0.801741
0.999371	0.801757	0.999371	0.801757	0.999352	0.801741	0.999352	0.801754	0.999352	0.801754
0.999371	0.801769	0.999371	0.801769	0.999352	0.801754	0.999352	0.801766	0.999352	0.801766
0.999371	0.801781	0.999371	0.801781	0.999352	0.801766	0.999352	0.801778	0.999352	0.801778
0.999371	0.801793	0.999371	0.801793	0.999352	0.801778	0.999352	0.80179	0.999352	0.80179
0.999371	0.801806	0.999371	0.801806	0.999352	0.80179	0.999352	0.801803	0.999352	0.801803
0.999371	0.801818	0.999371	0.801818	0.999352	0.801803	0.999352	0.801815	0.999352	0.801815
0.999371	0.80183	0.999371	0.80183	0.999352	0.801815	0.999352	0.801827	0.999352	0.801827
0.999371	0.801842	0.999371	0.801842	0.999352	0.801827	0.999352	0.801839	0.999352	0.801839
0.999371	0.801855	0.999371	0.801855	0.999352	0.801839	0.999352	0.801852	0.999352	0.801852
0.999371	0.801867	0.999371	0.801867	0.999352	0.801852	0.999352	0.801864	0.999352	0.801864
0.999371	0.801879	0.999371	0.801879	0.999352	0.801864	0.999352	0.801876	0.999352	0.801876
0.999371	0.801892	0.999371	0.801892	0.999352	0.801876	0.999352	0.801889	0.999352	0.801889
0.999371	0.801904	0.999371	0.801904	0.999352	0.801889	0.999352	0.801901	0.999352	0.801901
0.999371	0.801916	0.999371	0.801916	0.999352	0.801901	0.999352	0.801913	0.999352	0.801913
0.999371	0.801928	0.999371	0.801928	0.999352	0.801913	0.999352	0.801925	0.999352	0.801925
0.999371	0.801941	0.999371	0.801941	0.999352	0.801925	0.999352	0.801938	0.999352	0.801938
0.999371	0.801953	0.999371	0.801953	0.999352	0.801938	0.999352	0.80195	0.999352	0.80195
0.999371	0.801965	0.999371	0.801965	0.999352	0.80195	0.999352	0.801962	0.999352	0.801962
0.999371	0.801977	0.999371	0.801977	0.999352	0.801962	0.999352	0.801974	0.999352	0.801974
0.999371	0.80199	0.999371	0.80199	0.999352	0.801974	0.999352	0.801987	0.999352	0.801987
0.999371	0.802002	0.999371	0.802002	0.999352	0.801987	0.999352	0.801999	0.999352	0.801999
0.999371	0.802014	0.999371	0.802014	0.999352	0.801999	0.999352	0.802011	0.999352	0.802011
0.999371	0.802027	0.999371	0.802027	0.999352	0.802011	0.999352	0.802024	0.999332	0.802008
0.999371	0.802039	0.999371	0.802039	0.999352	0.802024	0.999352	0.802036	0.999332	0.802021
0.999371	0.802051	0.999371	0.802051	0.999352	0.802036	0.999352	0.802048	0.999332	0.802033
0.999371	0.802063	0.999371	0.802063	0.999352	0.802048	0.999352	0.80206	0.999332	0.802045
0.999371	0.802076	0.999371	0.802076	0.999352	0.80206	0.999352	0.802073	0.999332	0.802057
0.999371	0.802088	0.999371	0.802088	0.999352	0.802073	0.999352	0.802085	0.999332	0.80207
0.999371	0.8021	0.999371	0.8021	0.999352	0.802085	0.999352	0.802097	0.999332	0.802082
0.999371	0.802113	0.999371	0.802113	0.999352	0.802097	0.999352	0.802109	0.999332	0.802094
0.999371	0.802125	0.999371	0.802125	0.999352	0.802109	0.999352	0.802122	0.999332	0.802106
0.999371	0.802137	0.999371	0.802137	0.999352	0.802122	0.999352	0.802134	0.999332	0.802119
0.999371	0.802149	0.999371	0.802149	0.999352	0.802134	0.999352	0.802146	0.999332	0.802131
0.999371	0.802162	0.999371	0.802162	0.999352	0.802146	0.999352	0.802159	0.999332	0.802143
0.999371	0.802174	0.999371	0.802174	0.999352	0.802159	0.999352	0.802171	0.999332	0.802156
0.999371	0.802186	0.999352	0.802171	0.999352	0.802171	0.999352	0.802183	0.999332	0.802168
0.999371	0.802198	0.999352	0.802183	0.999352	0.802183	0.999352	0.802195	0.999332	0.80218
0.999371	0.802211	0.999352	0.802195	0.999352	0.802195	0.999332	0.802192	0.999332	0.802192
0.999371	0.802223	0.999352	0.802208	0.999352	0.802208	0.999332	0.802205	0.999332	0.802205
0.999371	0.802235	0.999352	0.80222	0.999352	0.80222	0.999332	0.802217	0.999332	0.802217
0.999371	0.802248	0.999352	0.802232	0.999352	0.802232	0.999332	0.802229	0.999332	0.802229
0.999371	0.80226	0.999352	0.802245	0.999352	0.802245	0.999332	0.802242	0.999332	0.802242
0.999371	0.802272	0.999352	0.802257	0.999352	0.802257	0.999332	0.802254	0.999332	0.802254
0.999371	0.802284	0.999352	0.802269	0.999352	0.802269	0.999332	0.802266	0.999332	0.802266
0.999371	0.802297	0.999352	0.802281	0.999352	0.802281	0.999332	0.802278	0.999332	0.802278
0.999371	0.802309	0.999352	0.802294	0.999352	0.802294	0.999332	0.802291	0.999332	0.802291
0.999371	0.802321	0.999352	0.802306	0.999352	0.802306	0.999332	0.802303	0.999332	0.802303
0.999371	0.802334	0.999352	0.802318	0.999352	0.802318	0.999332	0.802315	0.999332	0.802315
0.999371	0.802346	0.999352	0.802331	0.999352	0.802331	0.999332	0.802328	0.999332	0.802328
0.999371	0.802358	0.999352	0.802343	0.999352	0.802343	0.999332	0.80234	0.999332	0.80234
0.999371	0.80237	0.999352	0.802355	0.999352	0.802355	0.999332	0.802352	0.999332	0.802352
0.999371	0.802383	0.999352	0.802367	0.999352	0.802367	0.999332	0.802364	0.999332	0.802364
0.999371	0.802395	0.999352	0.80238	0.999352	0.80238	0.999332	0.802377	0.999332	0.802377
0.999371	0.802407	0.999352	0.802392	0.999352	0.802392	0.999332	0.802389	0.999332	0.802389
0.999371	0.80242	0.999352	0.802404	0.999352	0.802404	0.999332	0.802401	0.999332	0.802401
0.999371	0.802432	0.999352	0.802417	0.999352	0.802417	0.999332	0.802414	0.999332	0.802414
0.999371	0.802444	0.999352	0.802429	0.999352	0.802429	0.999332	0.802426	0.999332	0.802426
0.999371	0.802456	0.999352	0.802441	0.999352	0.802441	0.999332	0.802438	0.999332	0.802438
0.999371	0.802469	0.999352	0.802453	0.999352	0.802453	0.999332	0.80245	0.999332	0.80245
0.999371	0.802481	0.999352	0.802466	0.999352	0.802466	0.999332	0.802463	0.999332	0.802463
0.999371	0.802493	0.999352	0.802478	0.999352	0.802478	0.999332	0.802475	0.999332	0.802475
0.999371	0.802506	0.999352	0.80249	0.999352	0.80249	0.999332	0.802487	0.999332	0.802487
0.999371	0.802518	0.999352	0.802503	0.999352	0.802503	0.999332	0.8025	0.999332	0.8025
0.999371	0.80253	0.999352	0.802515	0.999352	0.802515	0.999332	0.802512	0.999313	0.802497
0.999371	0.802543	0.999352	0.802527	0.999352	0.802527	0.999332	0.802524	0.999313	0.802509
0.999371	0.802555	0.999352	0.802539	0.999352	0.802539	0.999332	0.802536	0.999313	0.802521
0.999371	0.802567	0.999352	0.802552	0.999352	0.802552	0.999332	0.802549	0.999313	0.802533
0.999371	0.802579	0.999352	0.802564	0.999352	0.802564	0.999332	0.802561	0.999313	0.802546
0.999371	0.802592	0.999352	0.802576	0.999352	0.802576	0.999332	0.802573	0.999313	0.802558
0.999371	0.802604	0.999352	0.802589	0.999352	0.802589	0.999332	0.802586	0.999313	0.80257
0.999371	0.802616	0.999352	0.802601	0.999352	0.802601	0.999332	0.802598	0.999313	0.802583
0.999371	0.802629	0.999352	0.802613	0.999352	0.802613	0.999332	0.80261	0.999313	0.802595
0.999371	0.802641	0.999352	0.802626	0.999352	0.802626	0.999332	0.802623	0.999313	0.802607
0.999371	0.802653	0.999352	0.802638	0.999352	0.802638	0.999332	0.802635	0.999313	0.802619
0.999371	0.802665	0.999352	0.80265	0.999352	0.80265	0.999332	0.802647	0.999313	0.802632
0.999371	0.802678	0.999352	0.802662	0.999352	0.802662	0.999332	0.802659	0.999313	0.802644
0.999371	0.80269	0.999352	0.802675	0.999352	0.802675	0.999332	0.802672	0.999313	0.802656
0.999371	0.802702	0.999352	0.802687	0.999352	0.802687	0.999332	0.802684	0.999313	0.802669
0.999371	0.802715	0.999352	0.802699	0.999332	0.802684	0.999332	0.802696	0.999313	0.802681
0.999371	0.802727	0.999352	0.802712	0.999332	0.802696	0.999332	0.802709	0.999313	0.802693
0.999371	0.802739	0.999352	0.802724	0.999332	0.802709	0.999332	0.802721	0.999313	0.802706
0.999371	0.802752	0.999352	0.802736	0.999313	0.802706	0.999332	0.802733	0.999313	0.802718
0.999371	0.802764	0.999352	0.802748	0.999313	0.802718	0.999332	0.802745	0.999313	0.80273
0.999371	0.802776	0.999352	0.802761	0.999313	0.80273	0.999332	0.802758	0.999313	0.802742
0.999371	0.802788	0.999352	0.802773	0.999313	0.802742	0.999332	0.80277	0.999313	0.802755
0.999371	0.802801	0.999352	0.802785	0.999313	0.802755	0.999332	0.802782	0.999313	0.802767
0.999371	0.802813	0.999352	0.802798	0.999313	0.802767	0.999332	0.802795	0.999313	0.802779
0.999371	0.802825	0.999352	0.80281	0.999313	0.802779	0.999332	0.802807	0.999313	0.802792
0.999371	0.802838	0.999352	0.802822	0.999313	0.802792	0.999332	0.802819	0.999313	0.802804
0.999371	0.80285	0.999352	0.802835	0.999313	0.802804	0.999332	0.802832	0.999313	0.802816
0.999371	0.802862	0.999352	0.802847	0.999313	0.802816	0.999332	0.802844	0.999313	0.802829
0.999371	0.802875	0.999352	0.802859	0.999294	0.802813	0.999332	0.802856	0.999313	0.802841
0.999371	0.802887	0.999352	0.802872	0.999294	0.802826	0.999332	0.802868	0.999313	0.802853
0.999371	0.802899	0.999352	0.802884	0.999294	0.802838	0.999332	0.802881	0.999313	0.802865
0.999371	0.802911	0.999352	0.802896	0.999294	0.80285	0.999332	0.802893	0.999313	0.802878
0.999371	0.802924	0.999352	0.802908	0.999294	0.802862	0.999332	0.802905	0.999313	0.80289
0.999371	0.802936	0.999352	0.802921	0.999294	0.802875	0.999332	0.802918	0.999313	0.802902
0.999371	0.802948	0.999352	0.802933	0.999294	0.802887	0.999332	0.80293	0.999313	0.802915
0.999371	0.802961	0.999352	0.802945	0.999294	0.802899	0.999313	0.802927	0.999313	0.802927
0.999371	0.802973	0.999352	0.802958	0.999294	0.802912	0.999313	0.802939	0.999313	0.802939
0.999371	0.802985	0.999352	0.80297	0.999294	0.802924	0.999313	0.802952	0.999313	0.802952
0.999371	0.802998	0.999352	0.802982	0.999294	0.802936	0.999313	0.802964	0.999313	0.802964
0.999352	0.802995	0.999352	0.802995	0.999294	0.802949	0.999313	0.802976	0.999313	0.802976
0.999352	0.803007	0.999352	0.803007	0.999294	0.802961	0.999313	0.802989	0.999313	0.802989
0.999352	0.803019	0.999352	0.803019	0.999294	0.802973	0.999313	0.803001	0.999313	0.803001
0.999352	0.803031	0.999352	0.803031	0.999294	0.802985	0.999313	0.803013	0.999313	0.803013
0.999352	0.803044	0.999352	0.803044	0.999294	0.802998	0.999313	0.803025	0.999313	0.803025
0.999352	0.803056	0.999352	0.803056	0.999294	0.80301	0.999313	0.803038	0.999313	0.803038
0.999352	0.803068	0.999352	0.803068	0.999294	0.803022	0.999313	0.80305	0.999313	0.80305
0.999352	0.803081	0.999352	0.803081	0.999275	0.803019	0.999313	0.803062	0.999313	0.803062
0.999352	0.803093	0.999352	0.803093	0.999275	0.803032	0.999313	0.803075	0.999313	0.803075
0.999332	0.80309	0.999352	0.803105	0.999275	0.803044	0.999313	0.803087	0.999313	0.803087
0.999332	0.803102	0.999352	0.803118	0.999275	0.803056	0.999313	0.803099	0.999313	0.803099
0.999332	0.803115	0.999352	0.80313	0.999275	0.803069	0.999313	0.803112	0.999313	0.803112
0.999332	0.803127	0.999352	0.803142	0.999275	0.803081	0.999313	0.803124	0.999313	0.803124
0.999313	0.803124	0.999352	0.803155	0.999275	0.803093	0.999313	0.803136	0.999313	0.803136
0.999313	0.803136	0.999352	0.803167	0.999275	0.803106	0.999313	0.803149	0.999313	0.803149
0.999313	0.803149	0.999352	0.803179	0.999275	0.803118	0.999313	0.803161	0.999313	0.803161
0.999313	0.803161	0.999352	0.803191	0.999275	0.80313	0.999313	0.803173	0.999313	0.803173
0.999313	0.803173	0.999352	0.803204	0.999275	0.803142	0.999313	0.803185	0.999313	0.803185
0.999313	0.803185	0.999352	0.803216	0.999275	0.803155	0.999313	0.803198	0.999313	0.803198
0.999313	0.803198	0.999352	0.803228	0.999275	0.803167	0.999313	0.80321	0.999313	0.80321
0.999313	0.80321	0.999352	0.803241	0.999275	0.803179	0.999313	0.803222	0.999313	0.803222
0.999313	0.803222	0.999352	0.803253	0.999275	0.803192	0.999313	0.803235	0.999313	0.803235
0.999313	0.803235	0.999352	0.803265	0.999275	0.803204	0.999313	0.803247	0.999313	0.803247
0.999313	0.803247	0.999352	0.803278	0.999275	0.803216	0.999313	0.803259	0.999313	0.803259
0.999313	0.803259	0.999352	0.80329	0.999275	0.803229	0.999313	0.803272	0.999313	0.803272
0.999313	0.803272	0.999352	0.803302	0.999275	0.803241	0.999313	0.803284	0.999313	0.803284
0.999313	0.803284	0.999352	0.803315	0.999275	0.803253	0.999313	0.803296	0.999313	0.803296
0.999313	0.803296	0.999352	0.803327	0.999275	0.803266	0.999313	0.803309	0.999313	0.803309
0.999313	0.803309	0.999352	0.803339	0.999256	0.803263	0.999313	0.803321	0.999313	0.803321
0.999313	0.803321	0.999352	0.803352	0.999256	0.803275	0.999313	0.803333	0.999313	0.803333
0.999313	0.803333	0.999352	0.803364	0.999256	0.803287	0.999313	0.803346	0.999313	0.803346
0.999313	0.803346	0.999352	0.803376	0.999256	0.8033	0.999313	0.803358	0.999313	0.803358
0.999313	0.803358	0.999352	0.803389	0.999256	0.803312	0.999313	0.80337	0.999313	0.80337
0.999313	0.80337	0.999352	0.803401	0.999256	0.803324	0.999294	0.803367	0.999313	0.803383
0.999313	0.803383	0.999352	0.803413	0.999256	0.803337	0.999294	0.803379	0.999313	0.803395
0.999313	0.803395	0.999352	0.803425	0.999256	0.803349	0.999294	0.803392	0.999313	0.803407
0.999313	0.803407	0.999352	0.803438	0.999256	0.803361	0.999294	0.803404	0.999313	0.803419
0.999313	0.803419	0.999352	0.80345	0.999256	0.803373	0.999294	0.803416	0.999313	0.803432
0.999313	0.803432	0.999352	0.803462	0.999256	0.803386	0.999294	0.803429	0.999313	0.803444
0.999313	0.803444	0.999352	0.803475	0.999256	0.803398	0.999294	0.803441	0.999313	0.803456
0.999313	0.803456	0.999352	0.803487	0.999256	0.80341	0.999294	0.803453	0.999313	0.803469
0.999313	0.803469	0.999352	0.803499	0.999256	0.803423	0.999294	0.803466	0.999313	0.803481
0.999313	0.803481	0.999352	0.803512	0.999256	0.803435	0.999294	0.803478	0.999313	0.803493
0.999313	0.803493	0.999352	0.803524	0.999256	0.803447	0.999294	0.80349	0.999313	0.803506
0.999313	0.803506	0.999332	0.803521	0.999256	0.80346	0.999294	0.803503	0.999313	0.803518
0.999313	0.803518	0.999332	0.803533	0.999256	0.803472	0.999294	0.803515	0.999313	0.80353
0.999313	0.80353	0.999332	0.803546	0.999256	0.803484	0.999294	0.803527	0.999313	0.803543
0.999313	0.803543	0.999332	0.803558	0.999256	0.803497	0.999294	0.80354	0.999313	0.803555
0.999313	0.803555	0.999332	0.80357	0.999256	0.803509	0.999294	0.803552	0.999313	0.803567
0.999313	0.803567	0.999332	0.803583	0.999256	0.803521	0.999294	0.803564	0.999313	0.80358
0.999313	0.80358	0.999332	0.803595	0.999256	0.803534	0.999294	0.803577	0.999313	0.803592
0.999313	0.803592	0.999332	0.803607	0.999256	0.803546	0.999294	0.803589	0.999313	0.803604
0.999313	0.803604	0.999332	0.80362	0.999256	0.803558	0.999294	0.803601	0.999313	0.803617
0.999313	0.803617	0.999332	0.803632	0.999256	0.803571	0.999294	0.803614	0.999313	0.803629
0.999313	0.803629	0.999332	0.803644	0.999256	0.803583	0.999294	0.803626	0.999313	0.803641
0.999313	0.803641	0.999332	0.803657	0.999256	0.803595	0.999294	0.803638	0.999313	0.803654
0.999313	0.803654	0.999332	0.803669	0.999256	0.803608	0.999294	0.803651	0.999313	0.803666
0.999313	0.803666	0.999332	0.803681	0.999256	0.80362	0.999275	0.803648	0.999313	0.803678
0.999313	0.803678	0.999332	0.803694	0.999256	0.803632	0.999275	0.80366	0.999313	0.803691
0.999313	0.803691	0.999332	0.803706	0.999256	0.803645	0.999275	0.803672	0.999294	0.803688
0.999313	0.803703	0.999332	0.803718	0.999256	0.803657	0.999275	0.803685	0.999294	0.8037
0.999313	0.803715	0.999332	0.803731	0.999256	0.803669	0.999275	0.803697	0.999294	0.803712
0.999313	0.803728	0.999332	0.803743	0.999256	0.803682	0.999275	0.803709	0.999294	0.803725
0.999313	0.80374	0.999332	0.803755	0.999256	0.803694	0.999275	0.803722	0.999294	0.803737
0.999313	0.803752	0.999332	0.803768	0.999256	0.803706	0.999275	0.803734	0.999294	0.803749
0.999313	0.803765	0.999332	0.80378	0.999256	0.803719	0.999275	0.803746	0.999294	0.803762
0.999313	0.803777	0.999332	0.803792	0.999256	0.803731	0.999275	0.803759	0.999294	0.803774
0.999313	0.803789	0.999332	0.803805	0.999256	0.803743	0.999275	0.803771	0.999294	0.803786
0.999313	0.803802	0.999332	0.803817	0.999256	0.803756	0.999275	0.803783	0.999294	0.803799
0.999313	0.803814	0.999332	0.803829	0.999256	0.803768	0.999275	0.803796	0.999294	0.803811
0.999313	0.803826	0.999332	0.803842	0.999256	0.80378	0.999275	0.803808	0.999294	0.803823
0.999313	0.803839	0.999332	0.803854	0.999256	0.803793	0.999275	0.80382	0.999294	0.803836
0.999313	0.803851	0.999332	0.803866	0.999256	0.803805	0.999275	0.803833	0.999294	0.803848
0.999313	0.803863	0.999332	0.803879	0.999256	0.803817	0.999275	0.803845	0.999294	0.80386
0.999313	0.803876	0.999313	0.803876	0.999256	0.80383	0.999275	0.803857	0.999294	0.803873
0.999313	0.803888	0.999313	0.803888	0.999256	0.803842	0.999275	0.80387	0.999294	0.803885
0.999313	0.8039	0.999313	0.8039	0.999256	0.803854	0.999275	0.803882	0.999294	0.803897
0.999313	0.803913	0.999313	0.803913	0.999256	0.803867	0.999275	0.803894	0.999294	0.80391
0.999313	0.803925	0.999313	0.803925	0.999256	0.803879	0.999256	0.803891	0.999294	0.803922
0.999294	0.803922	0.999313	0.803937	0.999256	0.803891	0.999256	0.803904	0.999294	0.803934
0.999294	0.803934	0.999313	0.80395	0.999256	0.803904	0.999256	0.803916	0.999294	0.803947
0.999294	0.803947	0.999313	0.803962	0.999256	0.803916	0.999237	0.803913	0.999294	0.803959
0.999294	0.803959	0.999313	0.803974	0.999256	0.803928	0.999237	0.803925	0.999294	0.803971
0.999294	0.803971	0.999313	0.803987	0.999256	0.803941	0.999237	0.803938	0.999294	0.803984
0.999294	0.803984	0.999313	0.803999	0.999256	0.803953	0.999237	0.80395	0.999294	0.803996
0.999294	0.803996	0.999313	0.804011	0.999256	0.803965	0.999237	0.803962	0.999294	0.804008
0.999294	0.804008	0.999313	0.804024	0.999256	0.803978	0.999237	0.803975	0.999294	0.804021
0.999294	0.804021	0.999313	0.804036	0.999256	0.80399	0.999237	0.803987	0.999294	0.804033
0.999294	0.804033	0.999313	0.804048	0.999256	0.804002	0.999237	0.803999	0.999294	0.804045
0.999294	0.804045	0.999313	0.804061	0.999256	0.804015	0.999218	0.803996	0.999294	0.804058
0.999294	0.804058	0.999313	0.804073	0.999256	0.804027	0.999218	0.804009	0.999294	0.80407
0.999294	0.80407	0.999313	0.804085	0.999256	0.804039	0.999218	0.804021	0.999294	0.804082
0.999294	0.804082	0.999313	0.804098	0.999256	0.804052	0.999218	0.804033	0.999294	0.804095
0.999294	0.804095	0.999313	0.80411	0.999256	0.804064	0.999218	0.804046	0.999294	0.804107
0.999294	0.804107	0.999313	0.804122	0.999256	0.804076	0.999218	0.804058	0.999294	0.804119
0.999294	0.804119	0.999313	0.804135	0.999256	0.804089	0.999218	0.80407	0.999294	0.804132
0.999294	0.804132	0.999313	0.804147	0.999256	0.804101	0.999218	0.804083	0.999294	0.804144
0.999294	0.804144	0.999313	0.804159	0.999256	0.804113	0.999218	0.804095	0.999294	0.804156
0.999294	0.804156	0.999313	0.804172	0.999256	0.804126	0.999218	0.804107	0.999294	0.804169
0.999294	0.804169	0.999313	0.804184	0.999256	0.804138	0.999218	0.80412	0.999294	0.804181
0.999294	0.804181	0.999313	0.804196	0.999256	0.80415	0.999218	0.804132	0.999294	0.804193
0.999294	0.804193	0.999313	0.804209	0.999256	0.804163	0.999218	0.804144	0.999294	0.804206
0.999294	0.804206	0.999313	0.804221	0.999256	0.804175	0.999218	0.804157	0.999294	0.804218
0.999294	0.804218	0.999313	0.804233	0.999256	0.804187	0.999218	0.804169	0.999294	0.80423
0.999294	0.80423	0.999313	0.804246	0.999256	0.8042	0.999218	0.804181	0.999294	0.804243
0.999294	0.804243	0.999313	0.804258	0.999256	0.804212	0.999218	0.804194	0.999294	0.804255
0.999294	0.804255	0.999313	0.80427	0.999256	0.804224	0.999199	0.804191	0.999294	0.804267
0.999275	0.804252	0.999313	0.804283	0.999256	0.804237	0.999199	0.804203	0.999294	0.80428
0.999275	0.804264	0.999313	0.804295	0.999256	0.804249	0.999199	0.804215	0.999294	0.804292
0.999275	0.804277	0.999313	0.804307	0.999256	0.804261	0.999199	0.804228	0.999294	0.804304
0.999275	0.804289	0.999313	0.80432	0.999256	0.804274	0.999199	0.80424	0.999294	0.804317
0.999275	0.804301	0.999313	0.804332	0.999256	0.804286	0.999199	0.804252	0.999294	0.804329
0.999275	0.804314	0.999313	0.804344	0.999256	0.804298	0.999199	0.804265	0.999294	0.804341
0.999275	0.804326	0.999313	0.804357	0.999256	0.804311	0.999199	0.804277	0.999294	0.804354
0.999275	0.804338	0.999313	0.804369	0.999256	0.804323	0.999199	0.804289	0.999294	0.804366
0.999275	0.804351	0.999313	0.804382	0.999256	0.804335	0.999199	0.804302	0.999294	0.804379
0.999275	0.804363	0.999313	0.804394	0.999256	0.804348	0.999199	0.804314	0.999294	0.804391
0.999275	0.804376	0.999313	0.804406	0.999256	0.80436	0.999199	0.804326	0.999294	0.804403
0.999275	0.804388	0.999313	0.804419	0.999256	0.804373	0.999199	0.804339	0.999294	0.804416
0.999275	0.8044	0.999313	0.804431	0.999256	0.804385	0.999199	0.804351	0.999294	0.804428
0.999275	0.804413	0.999313	0.804443	0.999256	0.804397	0.999199	0.804364	0.999294	0.80444
0.999275	0.804425	0.999313	0.804456	0.999256	0.80441	0.999199	0.804376	0.999294	0.804453
0.999275	0.804437	0.999313	0.804468	0.999256	0.804422	0.999199	0.804388	0.999294	0.804465
0.999275	0.80445	0.999313	0.80448	0.999256	0.804434	0.999199	0.804401	0.999294	0.804477
0.999275	0.804462	0.999313	0.804493	0.999256	0.804447	0.999199	0.804413	0.999294	0.80449
0.999275	0.804474	0.999313	0.804505	0.999256	0.804459	0.999199	0.804425	0.999294	0.804502
0.999275	0.804487	0.999313	0.804517	0.999256	0.804471	0.99918	0.804422	0.999294	0.804514
0.999275	0.804499	0.999313	0.80453	0.999256	0.804484	0.99918	0.804435	0.999294	0.804527
0.999275	0.804511	0.999313	0.804542	0.999256	0.804496	0.99918	0.804447	0.999294	0.804539
0.999275	0.804524	0.999313	0.804554	0.999256	0.804508	0.99918	0.804459	0.999294	0.804551
0.999275	0.804536	0.999313	0.804567	0.999256	0.804521	0.99918	0.804472	0.999294	0.804564
0.999275	0.804548	0.999313	0.804579	0.999256	0.804533	0.99918	0.804484	0.999294	0.804576
0.999275	0.804561	0.999313	0.804592	0.999256	0.804545	0.99918	0.804496	0.999294	0.804589
0.999275	0.804573	0.999313	0.804604	0.999256	0.804558	0.99918	0.804509	0.999294	0.804601
0.999275	0.804586	0.999313	0.804616	0.999256	0.80457	0.99918	0.804521	0.999294	0.804613
0.999275	0.804598	0.999313	0.804629	0.999256	0.804583	0.99918	0.804533	0.999294	0.804626
0.999275	0.80461	0.999313	0.804641	0.999256	0.804595	0.99918	0.804546	0.999294	0.804638
0.999275	0.804623	0.999313	0.804653	0.999256	0.804607	0.99918	0.804558	0.999294	0.80465
0.999275	0.804635	0.999313	0.804666	0.999256	0.80462	0.99918	0.804571	0.999294	0.804663
[truncated: 63,771 more rows]

## Sheet: Supplementary Figure5 Dataset5
Dataset 5
Fold 1		Fold 2		Fold 3		Fold 4		Fold 5
Recall	Precision	Recall	Precision	Recall	Precision	Recall	Precision	Recall	Precision
1	0.733894	1	0.733894	1	0.733894	1	0.733894	1	0.733894
1	0.735955	1	0.735955	1	0.735955	1	0.735955	1	0.735955
1	0.738028	1	0.738028	1	0.738028	1	0.738028	1	0.738028
1	0.740113	1	0.740113	1	0.740113	1	0.740113	1	0.740113
1	0.74221	1	0.74221	1	0.74221	1	0.74221	1	0.74221
0.996183	0.741477	1	0.744318	1	0.744318	1	0.744318	1	0.744318
0.996183	0.74359	1	0.746439	1	0.746439	1	0.746439	1	0.746439
0.996183	0.745714	1	0.748571	0.996183	0.745714	0.996183	0.745714	0.996183	0.745714
0.996183	0.747851	0.996183	0.747851	0.996183	0.747851	0.996183	0.747851	0.996183	0.747851
0.996183	0.75	0.996183	0.75	0.992366	0.747126	0.992366	0.747126	0.996183	0.75
0.992366	0.74928	0.992366	0.74928	0.992366	0.74928	0.992366	0.74928	0.992366	0.74928
0.992366	0.751445	0.992366	0.751445	0.992366	0.751445	0.992366	0.751445	0.992366	0.751445
0.992366	0.753623	0.992366	0.753623	0.992366	0.753623	0.992366	0.753623	0.992366	0.753623
0.992366	0.755814	0.992366	0.755814	0.992366	0.755814	0.992366	0.755814	0.992366	0.755814
0.992366	0.758017	0.992366	0.758017	0.992366	0.758017	0.992366	0.758017	0.992366	0.758017
0.992366	0.760234	0.992366	0.760234	0.992366	0.760234	0.992366	0.760234	0.992366	0.760234
0.992366	0.762463	0.992366	0.762463	0.992366	0.762463	0.992366	0.762463	0.992366	0.762463
0.992366	0.764706	0.992366	0.764706	0.992366	0.764706	0.992366	0.764706	0.992366	0.764706
0.992366	0.766962	0.992366	0.766962	0.992366	0.766962	0.992366	0.766962	0.992366	0.766962
0.992366	0.769231	0.992366	0.769231	0.992366	0.769231	0.992366	0.769231	0.992366	0.769231
0.992366	0.771513	0.992366	0.771513	0.992366	0.771513	0.992366	0.771513	0.992366	0.771513
0.992366	0.77381	0.992366	0.77381	0.992366	0.77381	0.992366	0.77381	0.992366	0.77381
0.992366	0.776119	0.992366	0.776119	0.992366	0.776119	0.992366	0.776119	0.992366	0.776119
0.992366	0.778443	0.992366	0.778443	0.992366	0.778443	0.992366	0.778443	0.992366	0.778443
0.992366	0.780781	0.992366	0.780781	0.992366	0.780781	0.992366	0.780781	0.992366	0.780781
0.992366	0.783133	0.992366	0.783133	0.992366	0.783133	0.992366	0.783133	0.992366	0.783133
0.992366	0.785498	0.992366	0.785498	0.992366	0.785498	0.992366	0.785498	0.992366	0.785498
0.992366	0.787879	0.992366	0.787879	0.992366	0.787879	0.992366	0.787879	0.992366	0.787879
0.992366	0.790274	0.992366	0.790274	0.992366	0.790274	0.992366	0.790274	0.992366	0.790274
0.992366	0.792683	0.992366	0.792683	0.992366	0.792683	0.992366	0.792683	0.992366	0.792683
0.992366	0.795107	0.992366	0.795107	0.992366	0.795107	0.992366	0.795107	0.992366	0.795107
0.992366	0.797546	0.992366	0.797546	0.992366	0.797546	0.992366	0.797546	0.992366	0.797546
0.992366	0.8	0.992366	0.8	0.992366	0.8	0.992366	0.8	0.992366	0.8
0.992366	0.802469	0.992366	0.802469	0.992366	0.802469	0.992366	0.802469	0.992366	0.802469
0.992366	0.804954	0.992366	0.804954	0.992366	0.804954	0.992366	0.804954	0.992366	0.804954
0.992366	0.807453	0.992366	0.807453	0.992366	0.807453	0.992366	0.807453	0.992366	0.807453
0.992366	0.809969	0.992366	0.809969	0.992366	0.809969	0.992366	0.809969	0.992366	0.809969
0.992366	0.8125	0.992366	0.8125	0.992366	0.8125	0.992366	0.8125	0.992366	0.8125
0.992366	0.815047	0.992366	0.815047	0.992366	0.815047	0.992366	0.815047	0.992366	0.815047
0.992366	0.81761	0.992366	0.81761	0.992366	0.81761	0.992366	0.81761	0.992366	0.81761
0.992366	0.820189	0.992366	0.820189	0.992366	0.820189	0.992366	0.820189	0.992366	0.820189
0.992366	0.822785	0.992366	0.822785	0.992366	0.822785	0.992366	0.822785	0.992366	0.822785
0.992366	0.825397	0.992366	0.825397	0.992366	0.825397	0.992366	0.825397	0.992366	0.825397
0.992366	0.828025	0.98855	0.824841	0.98855	0.824841	0.98855	0.824841	0.992366	0.828025
0.98855	0.827476	0.98855	0.827476	0.98855	0.827476	0.98855	0.827476	0.98855	0.827476
0.98855	0.830128	0.98855	0.830128	0.98855	0.830128	0.98855	0.830128	0.98855	0.830128
0.98855	0.832797	0.984733	0.829582	0.984733	0.829582	0.984733	0.829582	0.984733	0.829582
0.984733	0.832258	0.984733	0.832258	0.984733	0.832258	0.984733	0.832258	0.984733	0.832258
0.984733	0.834951	0.984733	0.834951	0.984733	0.834951	0.984733	0.834951	0.984733	0.834951
0.984733	0.837662	0.984733	0.837662	0.984733	0.837662	0.984733	0.837662	0.984733	0.837662
0.984733	0.840391	0.984733	0.840391	0.984733	0.840391	0.984733	0.840391	0.984733	0.840391
0.984733	0.843137	0.984733	0.843137	0.984733	0.843137	0.984733	0.843137	0.984733	0.843137
0.984733	0.845902	0.984733	0.845902	0.984733	0.845902	0.984733	0.845902	0.984733	0.845902
0.984733	0.848684	0.984733	0.848684	0.984733	0.848684	0.984733	0.848684	0.984733	0.848684
0.980916	0.848185	0.984733	0.851485	0.980916	0.848185	0.984733	0.851485	0.984733	0.851485
0.980916	0.850993	0.980916	0.850993	0.980916	0.850993	0.980916	0.850993	0.980916	0.850993
0.980916	0.853821	0.980916	0.853821	0.980916	0.853821	0.980916	0.853821	0.980916	0.853821
0.980916	0.856667	0.980916	0.856667	0.980916	0.856667	0.980916	0.856667	0.980916	0.856667
0.980916	0.859532	0.980916	0.859532	0.980916	0.859532	0.980916	0.859532	0.980916	0.859532
0.980916	0.862416	0.980916	0.862416	0.980916	0.862416	0.980916	0.862416	0.980916	0.862416
0.977099	0.861953	0.977099	0.861953	0.977099	0.861953	0.980916	0.86532	0.980916	0.86532
0.977099	0.864865	0.977099	0.864865	0.977099	0.864865	0.977099	0.864865	0.977099	0.864865
0.977099	0.867797	0.977099	0.867797	0.977099	0.867797	0.977099	0.867797	0.977099	0.867797
0.977099	0.870748	0.977099	0.870748	0.977099	0.870748	0.977099	0.870748	0.977099	0.870748
0.977099	0.87372	0.977099	0.87372	0.977099	0.87372	0.977099	0.87372	0.977099	0.87372
0.973282	0.873288	0.973282	0.873288	0.973282	0.873288	0.973282	0.873288	0.973282	0.873288
0.973282	0.876289	0.973282	0.876289	0.973282	0.876289	0.973282	0.876289	0.973282	0.876289
0.973282	0.87931	0.973282	0.87931	0.973282	0.87931	0.973282	0.87931	0.973282	0.87931
0.973282	0.882353	0.973282	0.882353	0.973282	0.882353	0.973282	0.882353	0.973282	0.882353
0.969466	0.881944	0.969466	0.881944	0.969466	0.881944	0.969466	0.881944	0.969466	0.881944
0.965649	0.881533	0.965649	0.881533	0.965649	0.881533	0.965649	0.881533	0.965649	0.881533
0.961832	0.881119	0.961832	0.881119	0.961832	0.881119	0.961832	0.881119	0.965649	0.884615
0.958015	0.880702	0.958015	0.880702	0.961832	0.884211	0.961832	0.884211	0.961832	0.884211
0.958015	0.883803	0.958015	0.883803	0.958015	0.883803	0.958015	0.883803	0.958015	0.883803
0.958015	0.886926	0.958015	0.886926	0.958015	0.886926	0.958015	0.886926	0.958015	0.886926
0.958015	0.890071	0.958015	0.890071	0.954198	0.886525	0.954198	0.886525	0.954198	0.886525
0.954198	0.88968	0.958015	0.893238	0.954198	0.88968	0.954198	0.88968	0.954198	0.88968
0.954198	0.892857	0.954198	0.892857	0.954198	0.892857	0.954198	0.892857	0.954198	0.892857
0.954198	0.896057	0.954198	0.896057	0.954198	0.896057	0.954198	0.896057	0.954198	0.896057
0.954198	0.899281	0.954198	0.899281	0.954198	0.899281	0.954198	0.899281	0.954198	0.899281
0.950382	0.898917	0.950382	0.898917	0.950382	0.898917	0.950382	0.898917	0.950382	0.898917
0.950382	0.902174	0.950382	0.902174	0.950382	0.902174	0.950382	0.902174	0.950382	0.902174
0.950382	0.905455	0.950382	0.905455	0.950382	0.905455	0.950382	0.905455	0.950382	0.905455
0.950382	0.908759	0.950382	0.908759	0.950382	0.908759	0.950382	0.908759	0.950382	0.908759
0.950382	0.912088	0.950382	0.912088	0.950382	0.912088	0.950382	0.912088	0.950382	0.912088
0.950382	0.915441	0.950382	0.915441	0.950382	0.915441	0.950382	0.915441	0.950382	0.915441
0.946565	0.915129	0.950382	0.918819	0.950382	0.918819	0.950382	0.918819	0.946565	0.915129
0.946565	0.918519	0.946565	0.918519	0.946565	0.918519	0.946565	0.918519	0.946565	0.918519
0.946565	0.921933	0.946565	0.921933	0.946565	0.921933	0.946565	0.921933	0.946565	0.921933
0.946565	0.925373	0.946565	0.925373	0.946565	0.925373	0.946565	0.925373	0.946565	0.925373
0.946565	0.928839	0.946565	0.928839	0.942748	0.925094	0.942748	0.925094	0.942748	0.925094
0.942748	0.928571	0.942748	0.928571	0.942748	0.928571	0.942748	0.928571	0.942748	0.928571
0.942748	0.932075	0.942748	0.932075	0.942748	0.932075	0.942748	0.932075	0.942748	0.932075
0.942748	0.935606	0.942748	0.935606	0.942748	0.935606	0.942748	0.935606	0.942748	0.935606
0.942748	0.939163	0.942748	0.939163	0.942748	0.939163	0.942748	0.939163	0.942748	0.939163
0.942748	0.942748	0.942748	0.942748	0.938931	0.938931	0.942748	0.942748	0.942748	0.942748
[truncated: 262 more rows]

## Sheet: Supplementary Figure5 Dataset6
Dataset 6
Fold 1		Fold 2		Fold 3		Fold 4		Fold 5
[truncated: 43,950 more rows]

## Sheet: Supplementary Figure5 Dataset7
Dataset 7
[truncated: 45,075 more rows]

## Sheet: Supplementary Figure5 Dataset8
Dataset 8
[truncated: 44,567 more rows]

[truncated: 1 more sheets: Supplementary Figure5 Dataset9]
