# Supplementary material for: Domain generalization enables general cancer cell annotation in single-cell and spatial transcriptomics
Source: Nat Commun. 2024 Mar 2;15:1929. doi: 10.1038/s41467-024-46413-6 (PMC10908802; doi:10.1038/s41467-024-46413-6)
Supplement: Supplementary file 6 — Source Data [file 41467_2024_46413_MOESM6_ESM.xlsx]

## Sheet: Figure 2b
	Blood_x	Blood_y	Bone_x	Bone_y	Brain_x	Brain_y	Breast_x	Breast_y	Colorectum_x	Colorectum_y	Eye_x	Eye_y	Head and neck_x	Head and neck_y	Liver_x	Liver_y	Lung_x	Lung_y	Nervous_x	Nervous_y	Ovary_x	Ovary_y	Pencreas_x	Pencreas_y	Skin_x	Skin_y
0	-35.9156	21.2429	27.2241	38.4603	-12.5232	-34.9792	5.90295	-63.8301	18.1155	5.93303	-4.56173	-2.45174	-44.5765	-40.4356	3.32049	-28.7267	28.8605	-51.1068	32.4112	-0.437672	30.1579	5.54544	22.8743	-34.3687	7.0259	-20.2261
1	-44.6027	3.78235	38.6661	5.99103	3.22937	-22.3637	4.56672	-65.252	48.7874	-12.5603	-5.15883	-1.06436	-43.2365	-42.2692	14.4462	-36.8418	16.2225	-14.3656	18.8779	-7.22566	14.5537	-10.1022	23.0288	-32.5527	-21.1364	-4.6249
2	-31.6112	24.2197	21.4996	40.3249	-7.18554	-43.2258	5.37566	-63.6235	36.7158	-1.20816	5.76477	2.50959	-48.6848	-38.5004	20.7246	-33.4478	14.0452	-58.0812	18.6706	-8.09218	-7.06022	-15.1957	21.7964	-39.5237	9.51759	-18.6412
3	-21.2053	13.2409	41.2046	3.37318	19.8501	3.73277	2.00807	-35.9929	49.0631	-12.675	-11.879	-16.8953	-44.7932	-42.6205	6.55349	-24.7746	-20.8316	5.86861	16.4052	-6.95111	26.6414	7.01815	18.3094	-31.9908	3.55183	-17.1197
4	3.70683	-8.15716	41.7307	10.7333	-16.9787	-35.8399	5.61456	-63.6573	36.0991	-3.84088	28.6762	12.0256	-44.1484	-43.4847	18.0301	-36.2244	18.2416	13.5916	18.7248	-8.08486	12.9483	-9.19468	25.2927	-34.2869	-21.4703	-2.35216
5	-33.995	21.0936	29.8393	22.1811	37.5188	-6.11196	1.33574	-35.5941	35.2046	-9.65605	-13.3071	-11.0866	-43.6844	-41.9043	32.1054	-2.62991	10.413	-50.3155	18.6531	-7.92985	33.2103	-2.94293	25.3639	-34.2473	-22.147	2.1392
6	-38.7732	25.7044	38.1773	-0.916003	-12.1186	-34.0379	5.47985	-67.1186	28.2504	8.82684	-1.68229	0.912617	-44.6567	-43.3062	4.64323	-33.7251	27.8737	-53.4042	18.6737	-8.06845	35.3099	0.590607	28.836	-33.4465	-10.5834	0.338716
7	-30.676	19.1063	41.8834	10.6801	-11.5856	-39.9868	0.64456	-37.1237	36.7674	-3.46719	-5.44147	-11.5372	-44.7081	-43.1568	3.33836	-28.8693	14.3887	-5.75017	18.6756	-8.01274	13.4199	-14.8978	25.8318	-35.6898	1.23541	-16.2404
8	-19.3263	10.7194	11.1952	23.1208	-6.57014	-43.0327	-0.417873	-38.1836	49.1015	-12.6911	-10.1186	-16.265	-43.9398	-42.4733	18.5049	-36.3429	28.3255	-0.0893072	18.4348	6.67367	34.7041	-4.92829	27.3384	-13.8548	-10.1741	-60.524
9	15.6314	16.9757	39.7612	10.1624	-15.2241	-34.6853	3.25982	-35.0683	36.6889	-4.37651	-4.64845	-2.37347	-45.8618	-42.7341	36.173	-1.85595	22.5428	-46.8894	18.6893	-7.94051	14.8402	-10.4202	17.0413	-42.1023	-21.3424	-2.79766
10	-27.1463	20.1316	25.0956	30.9076	-28.5046	-48.9579	-0.575135	-39.1981	37.2537	-4.12355	5.42572	0.835897	-44.4071	-43.4718	2.63776	-26.45	22.8516	-49.7499	18.6837	-8.11951	4.35369	0.654057	26.4469	-26.0727	-11.4944	-60.8995
11	-37.4205	22.5499	41.6565	7.16437	10.271	-1.26869	5.36604	-63.015	37.2286	-2.46004	4.88748	1.77318	-45.9445	-42.7231	14.4097	-36.8461	30.2903	-4.94641	25.1572	-1.8039	16.5948	-10.3483	29.5838	-28.2815	-11.4361	-63.2427
12	-28.9968	20.5025	39.7452	-0.476247	-11.2526	-38.6279	3.08024	-35.8242	49.073	-12.6812	-10.0863	4.77043	-48.7746	-38.6797	18.2566	-36.0688	0.478128	-49.973	18.1652	-6.00843	26.2609	-7.20359	28.6893	-29.4318	-28.6627	-37.7532
13	-26.0945	19.3046	38.358	12.9024	14.3432	-5.98385	3.29064	-35.4276	35.5056	-8.4077	-8.46123	10.5264	-44.6458	-43.2258	6.50525	-25.3239	24.9813	-46.6172	13.1937	-3.83228	36.1403	-7.03065	25.478	-33.2642	-20.8862	-0.0914132
14	-31.3393	22.8143	25.3532	31.0062	-15.9343	-33.3566	5.48296	-67.0644	37.2748	-4.05995	-5.42924	-11.4286	-44.2982	-43.672	2.52881	-26.6514	28.674	-53.3178	14.8691	-7.96863	2.56901	-34.8914	24.5405	-30.9074	-10.1911	-60.7943
15	-35.1818	20.1638	25.083	31.1704	-4.58859	-42.4901	1.44505	-36.9149	35.1277	-9.68775	-6.18093	-20.2526	-44.7703	-43.1669	3.3231	-28.6927	21.8225	-49.139	18.7278	-8.0384	12.8356	-16.3155	28.5723	-28.5294	-12.7425	-63.8076
16	-18.9988	14.2213	41.763	6.96848	24.1442	-9.36545	0.62033	-36.7521	37.7957	-4.05007	-9.6903	-16.9957	-48.3987	-38.7964	3.34444	-28.7376	14.2365	-7.86513	28.7711	11.7094	12.8461	-14.392	35.8797	-5.57205	-21.9715	-0.799699
17	-21.4346	10.9808	39.3935	10.1323	-8.62171	-38.4	-0.499008	-38.9636	49.1077	-12.6946	-2.53767	-2.7675	-48.7274	-38.541	6.52702	-24.5749	-21.5751	5.45207	18.5701	-7.09214	35.6737	-4.58382	27.7511	-35.1434	36.8328	-0.910593
18	-44.1693	0.688222	37.2652	7.74625	-43.5946	-25.4908	23.7617	-10.9118	36.2132	-1.58193	-10.6696	-17.0815	-44.6446	-40.4119	18.2981	-36.2849	27.9885	14.1935	18.6736	-8.13674	12.9108	-16.8483	17.1887	-42.1581	-21.5441	-1.74147
19	-37.2179	24.2903	25.1064	31.0465	7.3547	0.211204	4.2296	-36.2067	49.0915	-12.6882	-5.04717	8.22805	-48.6923	-38.529	18.1736	-36.3159	9.03487	-40.0182	18.4474	12.6824	13.5111	-14.9129	28.0947	-38.9145	-27.6656	-40.2478
20	-34.7245	21.3711	25.2698	30.8815	-27.7564	-50.3679	3.65546	-35.6601	36.2358	-2.8069	-5.49265	-11.4766	-45.7546	-42.7876	18.117	-36.362	16.6377	-21.1174	18.6724	-8.10859	12.9911	-16.6556	28.5929	-28.4138	-30.941	-40.8721
21	19.8961	12.0298	38.2787	0.40047	-42.4262	-22.3814	5.25054	-63.557	35.1322	0.0233425	-7.66454	-19.7078	-43.2968	-41.5945	3.31198	-28.724	8.93081	-39.6477	17.1925	-9.60073	13.5155	-14.7384	17.2793	-41.3983	-17.1324	2.04099
22	-27.5095	19.9751	35.7205	3.76793	-4.43108	-36.7659	1.09095	-35.6941	35.4609	-8.95794	-10.8887	-16.1983	-43.778	-41.8166	17.988	-36.421	16.4606	-12.9708	21.2707	-0.785633	12.4389	-10.4783	24.277	-31.5546	-10.6634	-61.3915
23	16.9816	17.3344	35.2161	8.93257	-4.91145	-31.4359	36.0834	-2.59831	49.0755	-12.683	-0.166428	1.11611	-43.7488	-41.7421	3.30111	-37.7753	23.3078	-48.2386	17.5785	-3.65137	23.747	-12.1815	16.7644	-42.4341	-11.7895	-65.0876
24	-29.274	25.1905	21.024	7.1412	-26.2767	-52.3934	0.0203472	-38.6779	49.1011	-12.6932	-9.19319	-20.6853	-43.7859	-41.9253	17.9849	-36.1875	24.7358	-52.5474	18.6768	-8.12463	32.8999	-3.03044	21.9408	-35.476	-15.2569	1.61946
25	-19.9084	6.45376	27.2137	38.0479	-7.92172	-44.3444	-0.762274	-36.0228	13.1416	-9.04805	35.6094	-5.28376	-44.7077	-43.1581	17.9325	-35.6951	25.5369	-55.4297	17.2138	-7.68052	35.7084	-5.09573	26.701	-25.1336	-31.1644	-40.9634
26	-21.012	24.6783	42.1724	2.81842	-12.8502	-33.8781	0.299716	-39.806	34.5951	-3.57539	-5.34689	7.27748	-43.1375	-41.7593	32.3622	-2.66577	28.5761	-55.9415	24.8295	-1.61711	13.5225	-10.0975	23.4248	-32.823	-16.9961	0.939039
27	-26.9763	25.6335	20.7135	10.0918	-27.4885	-51.1615	6.13322	-63.2123	37.6318	-3.7705	-4.99852	-1.82576	-48.7594	-38.5186	17.9473	-36.2165	12.8347	-13.7471	18.6843	-8.1001	3.42836	1.18452	20.7747	-32.8302	-29.2292	-38.6875
28	-22.6717	25.6169	37.6939	-0.770122	-17.242	-33.986	-1.42232	-38.9497	49.1163	-12.696	4.18112	2.3238	-42.4321	-39.5512	18.2635	-36.082	23.0668	-35.9526	19.0998	-7.17836	24.0735	-5.33276	22.6325	-30.5028	-10.5871	-63.6737
29	-13.8013	15.1437	39.0151	3.21834	-6.72739	-31.1451	0.84291	-37.4838	37.0859	-3.56602	-11.1814	4.82375	-44.9191	-42.8956	2.70894	-26.3875	7.08401	-38.8239	23.4436	8.35626	29.9669	0.121142	14.4192	-32.6129	6.88571	-18.4519
30	-23.6825	9.92893	21.2999	39.8378	-5.70764	-31.3039	24.3968	-10.5043	35.6014	-1.78447	31.1032	-3.37098	-42.7	-40.7864	18.182	-36.5217	28.7192	-54.1196	18.5509	-8.17288	12.604	-14.3318	14.7042	-32.5741	-21.3635	4.15545
31	-33.7061	23.6005	43.182	0.967926	-26.3423	-52.9496	3.01488	-36.0672	37.563	-4.01043	-11.4304	-15.5243	-44.7053	-43.2486	3.22314	-28.5341	27.808	-53.6719	16.7811	-8.15405	14.8602	-10.2568	21.7385	-32.0676	-22.2287	-1.96543
32	18.6956	19.8495	25.3092	30.7056	37.7383	-6.61665	3.89331	-36.5408	5.58543	21.5552	-10.2477	5.81577	-43.756	-41.7146	17.2081	-36.2627	19.9466	-14.2949	17.1772	-7.52199	15.2389	-12.4674	25.7299	-35.4418	-33.1047	-40.1519
33	-34.5728	18.5206	36.7775	3.93052	-25.5379	-51.1592	5.78275	-64.0705	35.7978	-3.427	-5.69487	-11.5156	-43.7514	-42.3265	12.5135	20.835	17.8817	-5.51761	20.7844	-1.11937	29.7242	2.39828	28.1424	-27.8437	-21.2662	-3.51591
34	-10.5806	18.9048	36.4328	8.10877	20.4054	4.42048	2.4669	-36.971	35.9618	-3.68283	36.2076	-4.57922	-44.5462	-43.2437	3.34319	-29.1191	23.3694	-49.6442	18.6496	-8.1	12.8421	-14.2156	22.0352	-32.793	-9.73057	-63.8872
35	18.228	15.5003	36.5003	6.96916	26.0235	-2.21584	3.20779	-36.8748	36.1464	-4.14396	-5.54268	-11.4109	-43.7732	-42.271	6.5414	-24.7383	6.46054	-39.6822	12.9835	-2.17553	14.0093	-33.4267	21.9249	-39.7991	30.4481	-5.469
36	-27.1325	24.1842	42.1675	11.2788	-5.72944	-39.6384	3.40916	-36.4967	49.0051	-12.6519	27.6527	6.66644	-42.9165	-41.8511	2.54276	-26.6386	6.62211	-5.82851	18.6467	-8.03985	10.6613	-8.87319	25.5914	-35.5603	3.27838	-17.6563
37	16.8915	14.5807	42.7536	0.588912	-28.049	-49.9921	37.3182	-1.8082	35.5027	-3.51066	-9.59457	-20.3771	-42.4188	-39.5363	3.36425	-28.907	11.7077	-11.5112	15.8622	13.9392	12.8993	-14.3093	28.3659	-33.9388	-20.8454	0.000172121
38	-11.7222	19.2456	20.6128	7.10229	23.9301	-8.78396	24.0841	-11.1496	33.7734	-1.04711	-9.29661	-20.6332	-43.1932	-41.7568	18.0272	-36.2002	9.73537	-49.8679	24.5552	-2.42774	16.1026	-12.5626	26.8086	-39.4812	-30.649	-40.498
39	-36.3733	15.2664	38.36	-2.20482	-6.34089	-30.2819	0.0924912	-39.0485	37.7176	-4.06614	-9.2387	7.18745	-42.4015	-41.7672	3.37344	-30.343	21.9969	8.39109	18.7141	-8.04611	14.1201	-6.24147	16.4719	-42.2843	-21.3176	-2.44538
40	-35.151	20.3646	29.7166	22.1728	11.1046	-0.549547	24.1626	-11.2858	22.1596	-33.8281	-8.79426	-17.2015	-48.7323	-38.626	17.6433	-36.188	26.6828	-54.1846	18.6725	-8.07735	13.3751	-14.7675	21.8215	-30.8072	-17.0738	1.49716
41	-35.6379	19.7848	27.2115	40.4997	28.385	9.20473	3.85859	-36.1332	36.5576	-3.65283	-11.8546	-16.4555	-43.1949	-42.4504	18.0757	-36.2169	27.4712	-54.5544	18.5331	-8.01491	12.9387	-16.7673	24.2987	-28.0447	-10.576	-64.2922
42	-31.4241	20.3568	40.6067	2.91694	-5.27534	-33.5098	5.85194	-64.0147	36.8876	-4.61076	-7.82879	2.47115	-44.8033	-43.2046	6.53608	-24.7014	27.9676	-53.1389	22.6658	5.10826	14.9023	-12.6594	29.1116	0.506083	10.1446	-18.4256
43	-12.9772	10.5899	27.2034	38.9609	-16.7585	-37.4224	1.09582	-38.2838	37.2439	-3.03447	-13.9058	-13.9499	43.8308	-7.80931	3.34818	-29.1146	3.42886	-36.4402	29.1301	10.6134	-1.14065	-8.03954	27.1476	-29.4106	-22.6532	-1.8671
44	-28.9347	23.893	21.0459	4.96638	37.2954	-6.23746	5.47165	-63.4716	37.2754	-4.02123	-15.1724	-17.4041	-43.7386	-41.7111	22.0571	-27.5142	-21.184	5.91644	15.1571	-8.30221	30.2472	5.2073	26.7793	-39.8711	-14.7512	3.46986
45	14.4476	22.0997	39.804	10.3652	-11.2916	-39.8086	5.29505	-67.503	49.0933	-12.6912	-8.30802	4.82454	-42.4061	-39.526	3.43024	-28.6695	15.8696	-12.1301	17.8518	14.1232	13.0185	-13.2394	26.864	-33.9705	-12.0073	-64.9261
46	-34.2178	28.6125	21.3432	39.9661	-6.85729	-42.9664	6.0431	-63.9034	35.6214	-4.11296	-14.4294	-11.8767	-43.911	-43.7822	28.538	-1.08066	27.8136	-52.2744	19.5061	7.6266	2.80584	-2.8097	26.9651	-39.5169	-8.83113	7.80986
47	-39.9937	24.5632	24.7453	29.6163	-7.17563	-32.4759	2.15577	-38.0841	37.2211	-3.99149	-2.48729	-3.19275	-48.7149	-38.5224	4.22611	-34.4154	14.0104	4.0369	18.6665	-8.1167	30.0897	-1.35457	22.0775	-31.5994	-19.7123	0.715656
48	-31.6186	20.2355	27.0863	40.2289	-27.5547	-46.1967	1.23963	-36.4439	37.3935	-3.72995	20.8879	1.25761	-48.7895	-38.7392	3.27735	-28.6527	15.4112	-14.2009	18.6227	-8.04262	14.4713	-33.056	26.3111	-40.121	-33.0893	-40.5486
49	-18.0542	23.5652	27.0819	38.7717	-7.90549	-32.1132	37.7584	-3.89685	36.8596	-3.67826	-9.09793	10.9254	-42.2382	-41.6679	6.5375	-24.7272	27.405	-6.15536	21.4797	-1.1651	37.1038	-2.11152	17.4355	-42.6242	3.36616	-16.8209
50	7.7932	20.5803	24.6189	29.286	-30.0652	-51.5771	3.57619	-36.2456	23.4285	1.1499	-7.60174	1.51566	-44.5254	-42.8459	18.2464	-36.337	28.3182	-44.7211	16.2102	-7.44713	14.2874	-10.7357	18.2487	-42.5285	-13.1701	-62.2812
51	-37.736	17.8449	27.0998	40.4363	23.9901	-8.42432	2.23875	-36.2198	49.0261	-12.6619	-11.6357	-20.2736	-45.907	-42.7122	17.987	-36.1858	11.329	-50.1656	18.5911	-8.16092	32.4057	-2.64244	24.5732	-32.0746	-10.8925	-61.6693
52	-27.0214	26.7591	9.77879	26.3992	-5.53674	13.3897	4.86099	-65.3884	49.0795	-12.6834	-14.4438	-13.9703	-43.7383	-41.7866	3.3327	-28.6653	27.4593	-54.2007	21.0801	3.87208	14.3176	-9.21646	20.8632	-32.987	-20.4791	-0.161501
53	-27.657	18.106	25.2254	31.2443	21.4232	-6.80772	5.64058	-64.0237	36.8665	-3.94607	-3.90319	11.5878	-43.7421	-41.7828	11.8926	-14.9117	27.6197	-53.2219	16.896	4.78619	16.3465	-12.6084	25.1613	-32.1025	-30.3302	-40.869
54	15.6085	16.675	26.8192	38.7565	-11.0673	-31.5222	0.937706	-36.9814	35.4201	-3.3763	26.0167	-1.7286	-44.1035	-42.046	17.0504	-34.2428	26.464	-52.9088	18.6864	-8.06397	31.0078	-0.519605	24.2966	-37.5361	-21.1704	-4.31519
55	-29.0568	20.6789	38.2091	5.82131	-41.7599	-22.2643	4.19185	-34.0537	35.1797	-9.59954	-7.8129	3.92809	-43.8794	-42.3101	14.4522	-36.8461	13.5404	-8.17575	18.5934	-8.02925	14.1687	-11.0259	25.3124	-34.144	-17.954	0.130629
56	-13.8672	8.58716	42.2533	3.85206	24.0937	-13.9718	2.27992	-36.1278	13.0806	-4.7638	21.9791	0.546531	-43.2441	-42.2705	4.90739	-34.4978	28.5022	-53.7421	16.8492	-8.4561	11.6589	-4.29182	28.1808	-34.8754	-9.63962	-62.8034
57	-33.7171	27.0934	5.82231	-10.3966	-13.0351	-34.4868	3.2608	-38.8459	49.1097	-12.6938	-2.51182	2.08456	-48.7508	-38.6535	2.53274	-26.659	21.0188	-49.0874	24.9017	10.1301	14.3319	-9.63584	21.2151	-34.4384	-20.2642	-0.0425202
58	-22.5759	9.92833	27.0586	40.423	-0.930332	-20.8821	2.63545	-35.2854	35.9581	-3.6963	-9.3089	9.96387	-44.3615	-43.6925	2.53379	-26.6486	5.14432	4.35393	10.3054	-7.15635	14.5618	-13.494	19.7364	-9.88726	-21.2605	-1.67484
59	-20.3188	11.906	21.2257	39.659	-9.31559	-40.3385	5.45517	-63.2764	35.7512	-3.39006	28.7459	7.4731	-43.6992	-41.5997	18.2238	-36.2243	22.738	-48.2396	30.0237	1.14979	12.978	-13.3332	17.7295	-42.2863	-22.1073	1.4962
60	-20.2513	9.65586	31.5205	5.32173	24.4435	-9.0666	1.5496	-36.6465	35.343	-3.36754	-15.8968	-15.7678	-48.777	-38.5241	6.50637	-24.7265	17.7759	-4.35725	21.2256	7.00269	20.1663	-1.50644	17.0106	-41.8321	-21.7592	0.309919
61	-48.4143	-3.70852	4.84962	21.5974	-16.1368	-33.9809	1.85583	-38.2323	37.4818	-4.0665	-7.04197	9.8152	-45.3849	-43.5602	18.0685	-36.194	2.67241	-40.3586	21.7304	6.19114	-1.32439	-8.2929	28.3244	-27.5745	-21.3578	5.83016
62	-36.6569	21.1967	27.1104	40.3744	-26.2454	-51.7347	3.1143	-35.7207	48.5369	-12.4607	-8.34865	10.5338	-48.6491	-38.3362	2.53649	-26.6606	27.2171	-56.0884	18.6986	-8.03249	14.7787	-4.1683	26.8888	-40.1698	-27.9319	-38.1996
63	-37.9348	16.7481	39.837	10.1238	-28.4213	-51.2129	3.45782	-36.3445	49.0771	-12.6833	6.39143	2.46034	-43.2764	-41.6863	6.55221	-24.2877	1.1756	-48.3953	26.22	8.72211	15.8645	-7.86276	21.3049	-32.4727	-10.0495	11.6689
64	-36.1994	24.306	21.4441	40.1966	23.243	-0.797913	5.34432	-67.5967	37.1321	-2.98253	-10.5077	-16.5642	29.4601	1.26234	18.0519	-35.9685	23.8706	-48.0927	30.4859	2.93592	13.0177	-3.4847	24.7735	-28.1152	-9.76471	-62.8244
65	-27.9538	19.9017	25.3953	30.8656	-35.0583	-15.8575	25.3016	-9.74474	49.064	-12.6763	-3.70539	-2.80539	-48.7034	-38.5765	6.5964	-24.1424	13.1355	-11.9616	17.7031	5.9734	36.3668	-1.23251	17.2115	-41.6775	9.40461	-18.8069
66	-43.9452	5.57097	37.9665	4.85903	-10.4774	-37.7986	3.4765	-36.0996	36.3315	-4.15571	-5.444	-11.491	-44.8676	-42.639	3.33483	-28.9206	14.2079	-9.39787	16.7534	-6.80221	-12.1237	5.84743	24.4208	-33.4051	-14.6097	5.2277
67	-37.9108	30.4225	37.3582	10.6993	-25.9638	-50.386	3.7207	-34.939	35.3963	-9.32932	28.7127	5.61622	-42.4078	-39.5209	6.53156	-24.6332	24.2875	-50.2584	16.818	13.86	13.9167	-9.68742	24.3569	-36.2177	-18.6548	2.95582
68	-28.3254	17.6643	11.8416	23.5748	-26.8578	-48.2451	0.937373	-36.9811	49.1206	-12.6988	-11.7274	-19.9769	-44.4011	-43.4951	3.30731	-28.7594	10.9585	-50.0436	18.3792	-8.14828	14.5362	-11.8808	22.5842	-35.4428	-30.8556	-40.871
69	-33.87	25.0697	22.7003	10.42	6.96929	-36.2194	2.0168	-36.0411	49.0046	-12.6571	-5.86307	8.09363	-48.7579	-38.4501	18.3354	-36.3076	10.0723	-50.0352	18.2583	6.1089	29.4714	-0.0968033	23.636	-35.6592	3.9229	-16.2346
70	-39.8411	24.3066	41.5381	5.60755	-3.13282	-19.4281	1.65456	-36.2529	48.8214	-12.5765	-2.01707	3.16563	-44.8027	-43.1857	14.4263	-36.8383	10.6768	-50.0547	18.8766	-7.57522	12.9562	-16.603	21.3955	-32.1971	3.61206	-16.9569
71	-28.7749	20.4492	39.2782	4.56492	-6.34047	-37.6296	5.45793	-67.1393	37.5042	-2.536	-6.37287	-19.7801	-42.4488	-39.5768	3.33332	-28.858	24.4831	-40.1963	18.6928	-8.0583	20.1123	-2.63583	27.3415	-21.9088	-20.1323	0.342945
72	-28.967	19.46	35.2745	4.80028	-6.4019	-37.3782	4.02955	-35.8891	34.7345	-3.15395	7.49229	2.87623	37.0981	-2.92816	20.404	1.75817	0.0659023	-49.5227	32.8221	-4.75539	12.9627	-14.1108	21.7478	-35.8134	4.16848	-18.2062
73	5.55396	19.7044	2.19971	29.5244	-3.64727	-35.4073	4.97625	-65.5385	49.0769	-12.6823	-4.64997	8.65286	-44.5973	-43.3214	3.33186	-28.8402	22.1182	-2.16511	23.6275	-1.48751	14.7213	-10.5397	25.7044	-35.7123	4.10223	-14.9481
74	-20.7173	18.7324	43.1931	6.55066	37.6369	-6.71361	39.5816	-3.19664	35.3451	-9.41691	-9.68595	-20.14	-44.7754	-43.1908	17.974	-36.3239	19.634	-19.4607	28.5593	3.87972	29.7749	8.31209	24.8141	-12.9186	-17.3062	2.22922
75	-41.7707	24.8571	43.4551	6.94696	-14.0144	-31.143	5.00153	-62.7443	36.7972	-4.07025	-12.3097	-16.9813	-45.114	-40.2646	14.4478	-36.8473	12.1735	21.8823	22.4068	1.5048	31.4735	-3.50005	28.7938	-34.4201	-21.9944	-0.749901
76	-29.2608	24.6308	38.7739	9.68275	-11.5208	-34.0589	3.72942	-35.3542	33.4144	-1.42886	23.8846	7.63618	-44.1098	-43.9518	18.0321	-36.1086	22.8775	-46.817	27.8871	-1.78592	14.4738	-10.436	22.2162	-31.5258	-11.2034	-62.8157
77	-23.6706	9.80238	20.4159	34.5169	-11.8487	-33.9119	3.83095	-36.4848	30.8832	8.3138	8.05549	2.13038	-48.7149	-38.4107	4.59678	-34.3272	22.8911	-49.2892	25.2997	-1.23376	-5.79268	13.2767	25.8659	-35.6214	-9.64891	-61.6659
78	-29.5217	23.7817	12.4312	23.5393	-14.8616	-34.7878	5.6304	-65.9845	36.6544	-1.61311	-7.45518	-2.03453	-48.8636	-38.9071	4.5671	-35.2969	10.0013	-49.8705	18.6382	-8.07343	12.3245	-10.1184	22.1015	-39.7386	8.43178	-17.7471
79	-21.6967	9.24616	24.8406	31.1416	25.2909	-3.25923	4.02255	-35.0073	35.2228	-9.63663	-4.9988	-17.1851	-44.2631	-43.7553	12.4219	21.0285	13.8724	-58.0513	18.6774	-8.09729	21.9035	4.38682	27.8431	-22.1755	-9.544	-61.8409
80	-28.765	25.7796	38.3074	7.62156	-16.0841	-32.1747	24.1815	-11.2802	34.6316	-3.08325	-6.51599	7.68267	-48.7438	-38.6538	3.34065	-28.8453	22.4042	-47.5965	18.6674	-8.03498	35.1751	-3.97987	28.3262	-28.7873	-23.1402	2.3962
81	8.17689	23.3744	27.1735	38.1373	36.9957	-4.37026	1.23985	-36.4437	49.0795	-12.6839	-15.3831	-12.6216	43.8331	-7.70825	18.7676	-36.5079	13.3277	-11.7139	12.6095	-7.69344	12.5962	1.5697	22.1495	-33.827	-21.2011	-4.8103
82	-37.8238	21.9721	37.9393	12.4726	-24.3991	-52.0256	4.79954	-35.222	35.4428	-9.3598	-4.92646	9.7903	-44.5656	-40.4246	14.5704	-36.8413	27.1624	-53.7827	19.1355	-5.67167	19.6954	3.74444	14.5043	-32.8092	4.08324	-15.6532
83	-18.5908	19.971	25.1421	31.1896	-16.9278	-33.3911	-1.16319	-39.4755	32.849	0.776331	-3.08165	-2.69363	-45.9482	-42.7072	2.53283	-26.6434	19.2315	-4.61521	17.4823	-4.53843	13.504	-14.9933	25.0978	-32.9099	-23.4835	-1.44088
84	-41.7474	21.1099	36.6157	4.88251	-16.6151	-33.2103	7.946	-64.1237	34.4946	-1.99603	-10.6656	-15.4215	-42.4504	-39.5465	36.9171	-3.80424	10.3043	-50.0967	25.2704	-1.19662	25.1869	-7.81133	17.8236	-42.8534	-19.101	6.44563
85	-23.1242	7.82411	36.2262	4.60389	-7.09229	-31.7745	5.6687	-63.7323	35.1286	-2.92554	-4.61552	-1.56458	-43.7	-41.7028	2.54656	-26.6785	27.4404	-0.862303	26.878	6.8593	8.21736	2.53457	20.9099	-32.6399	-12.1153	-61.76
86	16.851	27.5469	38.0367	5.24393	-7.28334	-32.3925	5.40947	-63.3984	35.9386	-3.71813	-6.81352	-17.6227	-45.9413	-42.7089	2.52641	-26.6371	14.679	-14.3535	18.6664	-8.04203	14.2727	-9.6589	28.588	-39.5186	-22.1084	-4.35606
87	-37.2764	23.2657	10.7768	23.5981	-17.8777	-36.7339	24.9557	-10.2422	35.817	-3.65098	-10.3233	-21.8234	-48.8352	-38.704	18.1757	-36.1994	16.8429	-16.1904	17.2215	13.4382	31.6043	-9.06248	27.5647	-27.228	-22.0755	1.01234
88	-34.3829	23.6333	38.5081	5.34813	36.983	-5.60963	1.71378	-34.7714	49.0841	-12.6851	-10.9952	-16.6768	-48.7547	-38.6639	3.12124	-27.9165	27.7287	-52.6101	27.8405	19.6608	32.7961	-3.24906	16.6713	-41.6942	5.13877	1.41787
89	-38.27	24.5912	21.5423	40.4288	21.5216	8.09798	5.44538	-63.4497	34.0834	-2.98619	-4.09208	-3.59511	-42.4003	-39.5324	6.5538	-24.8025	14.4725	-10.5338	12.5864	-2.54809	11.2887	-1.39034	20.1697	-32.2091	6.91139	-19.7941
90	-37.3637	16.118	30.0825	22.1802	4.70317	-41.3176	1.94152	-36.7633	35.5495	-3.64006	-13.5096	-12.2697	-48.7125	-38.4663	3.41404	-28.6191	22.1379	-51.8062	18.6689	-8.11122	13.2426	-8.01073	18.1664	-42.832	-10.8283	-63.2034
91	-36.9209	25.5476	40.0782	11.4809	9.09757	-0.203428	5.79832	-63.632	36.9968	-4.1835	-4.38896	-17.5048	-44.3332	-43.3979	17.0873	-34.2445	19.732	-19.4643	18.6367	-8.05169	23.0822	-10.1506	28.7525	-28.684	-20.7341	2.90649
92	-31.3782	22.4162	41.6436	5.94919	-7.5368	-37.7215	-0.970766	-38.5478	35.6503	-2.4947	-12.4621	-19.3529	-44.4707	-43.5492	3.30957	-28.7927	22.1368	-50.1675	14.2142	-8.20667	11.0364	-7.5784	17.9237	-42.8927	5.36609	-17.012
93	22.0039	15.9904	27.2026	36.6834	-10.1729	-32.9943	3.45192	-35.9216	37.6117	-2.23881	-7.28645	9.22198	-44.7387	-43.8104	14.5216	-36.8625	0.0186525	-49.0992	32.0408	-2.59821	14.3002	-9.71669	24.3844	-37.2944	31.4975	-10.7164
94	-33.5066	26.0824	24.6882	30.6403	7.39405	-0.487072	5.69947	-63.8507	37.43	-4.04601	-15.085	-11.9221	-42.4309	-39.5553	3.32422	-28.8009	3.0193	-43.7918	17.3922	4.51217	13.5574	-14.8511	26.9418	-40.9546	3.02521	-16.2856
95	-38.1788	25.7511	24.943	30.6919	-11.8703	7.95223	-1.57243	-38.0898	29.6805	9.21206	-11.6012	-21.0807	-44.1953	-43.8187	13.1095	21.6448	24.7674	-48.8021	18.6652	-8.093	14.4897	-11.1686	16.4593	-41.6664	-9.46621	-64.6955
96	17.7226	12.9064	27.1674	39.2508	-6.62766	-37.9152	24.6561	-10.3312	35.5199	-8.69668	-14.5041	-13.8397	-48.7318	-38.4327	18.2788	-36.3366	9.4001	-39.9985	18.5867	-8.17115	15.2918	-12.3893	28.7626	-28.2389	-21.0197	-4.54642
97	20.6524	-0.72273	33.3959	6.41627	-7.04694	-29.5975	5.7551	-62.8286	49.0995	-12.691	-13.5208	-11.9915	-42.6521	-40.4464	5.05466	-7.68518	32.3492	2.56412	18.6581	-8.07319	17.1762	-9.49895	29.0068	-39.4442	3.20875	-18.3021
98	24.0184	11.2633	24.4295	29.6426	-6.78248	-33.6748	4.30136	-35.9064	49.1095	-12.6956	-7.5378	10.0337	-44.4521	-43.8747	18.2867	-36.0738	27.0932	-53.3486	31.7856	-4.85057	-1.2839	-8.18753	26.4445	-23.3169	-22.411	4.99158
99	-34.0923	17.6418	40.7848	3.05176	24.5591	-2.29624	2.72315	-37.7487	35.148	-9.80074	-9.77656	-20.8113	-43.2648	-44.4118	18.0442	-36.3226	8.84705	-39.4975	17.2316	12.5621	34.4771	-3.36209	22.9718	-34.1635	-10.9883	-63.8355
100	-39.6573	20.8322	25.532	30.1693	-1.29337	-27.0045	-0.299725	-39.6105	49.1032	-12.6914	-16.6986	-13.7916	-43.6614	-41.655	3.33592	-28.8189	10.2141	-49.5456	14.2195	-2.2311	3.59466	-2.48512	24.4292	-35.4165	-9.02698	-61.863
101	-31.3076	23.2131	42.047	10.9882	13.6512	0.948954	5.00158	-65.6967	36.2095	-3.99007	-4.97846	-1.79817	-42.4417	-39.5469	18.1503	-36.3172	25.7507	-54.8878	30.1952	7.73486	-1.71157	-38.8392	26.2337	-5.11619	-30.6271	-38.4902
102	-34.8205	18.7452	26.9608	40.4936	-39.2786	-23.6599	24.0656	-10.9203	37.1369	-4.55382	-5.95705	9.50799	43.9132	-7.87406	3.22521	-28.4679	22.5494	-46.285	13.9125	-7.68114	28.4001	-3.38547	27.0093	-40.0652	9.78458	-18.4856
103	-34.4084	18.4023	27.1804	40.4669	-26.8634	-50.9873	0.106228	-37.7678	28.3913	6.11568	-5.65205	11.8475	-44.5726	-40.4249	3.33751	-28.8958	25.8223	-48.3432	22.4876	7.00773	15.1606	-5.15026	27.7964	-35.0268	-21.2829	-1.58707
104	-30.4252	23.1999	37.9962	7.76604	-9.12508	-39.3574	2.7205	-38.2545	49.1133	-12.6979	-12.3999	-20.2416	-44.3332	-43.5592	6.54981	-24.7975	27.4513	-54.8195	12.5133	22.8767	-1.2003	-8.17408	26.0029	-31.118	24.7376	9.33962
105	7.34286	-4.45597	21.4132	40.1802	-6.68069	-30.7043	2.76066	-35.4536	31.2356	1.80274	-16.211	-11.6232	-44.5656	-43.2618	14.4668	-36.8444	-9.72877	11.9019	12.0672	-3.06552	14.3995	-10.3016	22.4097	-31.0479	-9.6467	-63.4379
106	20.7244	9.27396	37.4047	12.8889	23.6545	-11.1069	1.83327	-36.268	35.7317	-2.92002	-6.04003	8.62963	-44.0748	-43.7891	18.9247	-35.0783	21.1665	-49.648	24.3502	-1.9019	6.82165	-23.5925	32.1603	-2.8441	9.25754	-18.7523
107	17.8129	15.2287	38.7642	3.15527	-7.11378	-31.2369	1.71607	-36.4227	49.0878	-12.6876	-9.8461	10.4537	-45.3662	-43.5219	18.1059	-36.3064	-0.247045	-49.8445	27.9555	7.22382	12.9695	-16.5628	26.015	-26.3737	-20.2502	5.94141
108	11.3087	25.0036	8.36841	19.5543	-9.9351	-38.9233	5.79049	-63.8694	16.5342	-3.78728	-11.3131	6.89329	-44.2711	-43.6641	17.8471	-35.8174	24.5419	-48.6752	21.0647	6.45209	9.05949	1.17031	20.7489	-39.3326	2.46723	-15.1587
109	-34.7939	21.5065	36.2146	3.45661	24.9454	-10.1827	0.777149	-36.8469	48.9549	-12.6384	-2.60693	-16.8668	-48.6436	-38.2276	2.57265	-26.5657	-0.236481	-48.4185	18.6527	-8.14612	13.4353	-14.8386	28.0376	-28.4529	-9.18771	-62.3343
110	-20.7456	12.3947	38.5217	7.66032	19.9272	3.20104	4.62835	-65.1137	35.3381	-9.40613	-3.14398	-3.3463	-45.0355	-43.7021	18.2223	-35.4508	13.0651	-12.084	28.4857	6.07999	41.4087	-2.11759	28.7156	-35.09	-9.86066	-63.4631
111	23.91	18.446	25.2463	31.1851	-5.54073	-36.9644	0.660011	-36.9959	40.2117	-11.6043	-9.56706	5.82541	-45.3931	-43.5351	17.9895	-36.4546	3.02663	-43.9267	14.7505	-7.39323	13.5626	-8.36487	28.5607	-28.5065	-16.7973	3.12865
112	14.3074	21.4059	27.1448	39.7714	-29.3951	-52.947	2.42692	-35.2339	35.3181	-9.61745	-14.4781	-15.2135	-45.4116	-43.5757	6.61266	-24.1271	29.2216	-54.0296	17.641	14.234	15.8259	-12.4059	25.4798	-33.262	8.22805	-19.137
113	-28.1359	23.513	27.3321	40.4344	-9.20397	-39.4067	3.94329	-35.8974	49.0836	-12.6833	-9.39813	10.8637	-45.9567	-42.7156	4.7092	-34.6854	15.1907	-16.7162	17.1435	5.9941	37.1372	-1.40652	28.6626	-29.1455	-21.9405	-1.29383
114	-27.8945	20.8841	24.2221	29.9204	-18.8391	-33.4363	-0.200915	-39.6791	37.0871	-4.93293	-11.1374	-16.9949	-45.9202	-42.7171	2.51214	-26.652	21.1458	-45.7587	18.3565	-7.15334	34.0016	1.00999	24.784	-32.1713	-12.7579	-64.8079
115	-38.9376	24.2317	40.0373	5.95656	-7.48373	-31.2015	8.06054	-62.9611	49.1089	-12.6955	-6.96327	13.2274	-42.6053	-43.1657	3.34642	-28.3989	25.6348	-50.8833	18.3612	12.8772	12.5572	-9.4083	28.6604	-38.6786	-28.8309	-40.3361
116	-33.1425	13.5833	5.8608	-8.55399	6.94482	1.01423	24.3933	-10.989	35.9785	-3.7971	-10.3048	-16.044	-45.9578	-42.7031	17.9459	-36.1422	25.9061	-51.7918	19.5835	-7.74667	19.0344	-31.7507	24.7525	-32.4237	-32.52	-39.6042
117	-27.1748	23.7848	24.6518	29.7327	34.0293	-0.433137	2.04112	-37.9492	35.3031	-3.92808	-4.01214	-1.35802	-48.6818	-38.3296	18.9994	-36.2097	29.5151	-54.7441	18.7013	-8.1103	8.03605	-0.69606	17.398	-43.4	-10.0685	-62.8317
118	3.2024	22.0993	20.6523	10.1361	-2.6839	-37.889	5.91656	-62.947	37.0785	-4.27334	-11.0953	-16.6938	-44.283	-43.7229	3.35565	-28.5625	25.6247	-46.0838	33.9301	-3.33598	16.4946	-2.27355	27.8899	-27.0418	-21.0214	-0.550095
119	5.31525	-8.93436	40.7694	6.18966	-29.2718	-49.8643	1.49655	-36.1588	36.8141	-1.51981	-9.63588	6.68134	-48.676	-38.2313	3.26398	-28.5803	26.03	-54.608	15.8127	-6.82147	-2.39674	8.53432	28.3528	-38.6327	-33.2648	-42.6645
120	16.4197	18.6021	11.3645	22.6651	37.335	-4.7093	5.00366	-63.7518	49.1062	-12.6916	-5.97326	-0.0301886	-43.2801	-41.7281	19.1932	-35.7342	29.1774	-54.3964	14.9912	-4.58456	23.8277	-36.7397	27.1206	-40.2448	-12.2646	-64.3737
121	16.8255	18.6153	38.7349	6.99091	-16.9915	-33.254	25.0078	-10.0081	36.1258	-3.61971	-10.9815	-16.1892	32.3953	-3.79086	2.50739	-26.6024	6.13702	-38.6107	20.4675	6.81465	17.4403	-5.74981	28.644	-35.6786	3.38192	-16.8127
122	-12.0106	11.6191	24.3028	29.8348	-0.814392	-35.8218	5.48177	-67.1343	35.2692	-9.75409	-10.367	-15.379	-48.7269	-38.4074	19.6044	-34.6827	28.4165	-55.1486	18.0685	-7.47328	11.904	-13.1599	25.4554	-8.22812	-11.6732	-63.6882
123	-37.7659	16.8377	12.8739	21.7866	-27.1509	-50.3393	6.44992	-62.7923	35.2389	-9.82307	-12.1851	-20.0366	-48.7311	-38.6513	18.4938	-36.0718	28.5315	0.0121129	18.6405	-8.07939	19.9278	-29.5893	28.1424	-38.9193	-29.7032	-43.3114
124	-28.1787	26.3248	33.598	3.56361	-30.0161	-48.8938	2.6143	-36.537	48.3499	-12.365	-5.29469	9.67494	-42.13	-41.6849	18.6343	-36.1761	12.3183	-13.3595	17.0209	14.5734	31.0835	-3.53952	28.5483	-38.5489	-22.383	-1.30736
125	-32.2447	16.4284	39.3247	4.63595	-29.6543	-52.1527	1.20085	-39.7326	35.3816	-9.37239	-15.3193	-12.3744	-45.8583	-42.7327	6.52302	-24.6835	-0.326687	-49.4639	17.2994	-7.25755	14.3594	-10.7471	28.1444	-28.0371	-10.778	-62.5866
126	-41.3274	6.72904	21.234	39.6895	-27.13	-51.7758	5.45318	-62.7625	34.6878	-2.94131	-5.94033	-0.67797	-44.2966	-43.581	19.2897	-48.1319	28.9746	-53.509	19.1203	5.73233	18.2712	12.7057	28.5051	-28.3655	2.71634	-15.2042
127	-26.9539	25.4772	41.5639	11.1583	-30.6935	-50.9052	3.09559	-36.2145	36.2243	-3.36677	2.94388	2.09085	-44.616	-43.1644	3.39378	-28.6209	22.1772	-48.163	18.9089	-7.47177	19.8681	-32.5517	28.6613	-28.5351	-11.5865	-60.3294
128	-20.6627	6.33079	24.4703	30.308	-27.4944	-51.6827	1.34687	-36.8962	36.8157	-4.08187	-6.32073	-20.2363	-48.7123	-38.3845	3.36733	-28.9192	29.3761	-54.046	18.6615	-8.07528	-7.61053	-15.5254	20.4599	-32.4069	-13.7841	-63.3462
129	-38.2968	25.6464	37.5864	5.41821	-14.5296	-35.8639	5.41698	-63.3926	37.1655	-4.41502	30.43	-3.48616	-42.3577	-39.4777	19.8488	-35.1669	26.8562	-53.7493	16.1449	15.3044	13.9197	-9.69522	16.7667	-41.9317	-10.1328	-63.9982
130	-28.0518	18.3462	24.8157	30.326	1.07424	-33.3337	5.44183	-67.3263	48.6789	-12.5844	2.42967	1.84614	25.7318	-10.2399	18.6161	-36.3746	24.8791	-45.3812	14.0002	-7.43993	13.3399	-14.8448	27.7204	-40.4054	-19.0781	5.18899
131	20.6712	11.5128	21.2513	39.763	-17.2621	-33.537	1.74458	-39.0428	37.623	-3.80419	-1.91999	7.27282	-42.4752	-39.5636	2.5363	-26.6152	14.5878	-58.0685	16.1573	-5.93192	18.1169	-11.4086	28.5243	-38.6522	-20.6187	1.84813
132	-44.0229	5.39367	11.4338	22.8997	-26.4536	-47.3147	-0.443581	-38.0163	49.0916	-12.6884	-16.5765	-13.3853	-44.6166	-43.3347	2.53611	-26.6591	23.2528	-49.4118	16.5794	-7.8817	16.1809	-12.4384	20.8964	-34.0163	4.65654	-16.9812
133	-20.3531	26.3704	42.7183	1.2843	-17.2915	-33.5603	5.32545	-67.5467	49.1103	-12.6936	-5.96208	7.6065	-48.8362	-38.8769	2.54198	-26.6034	9.90484	-49.8657	27.2943	8.43336	13.9986	-33.591	17.6374	-41.7215	4.57107	-3.43825
134	-32.1299	20.711	37.4634	8.7731	-5.20354	-21.0184	0.423215	-39.8107	36.7736	-4.31314	-12.8875	-20.1101	-43.2039	-41.9572	2.53438	-26.6526	27.924	-53.8027	23.6527	7.86916	14.3126	3.2766	23.1886	-30.6628	-18.5638	2.8629
135	-38.3383	24.9956	25.0055	30.8449	-5.84162	-37.1797	0.0720866	-37.9742	35.5095	-3.30343	-9.19443	-17.3163	-43.6916	-41.726	14.434	-36.8362	15.2248	-17.5897	13.2531	-7.72616	11.6348	-9.09083	28.7916	-38.9924	-17.1059	2.14758
136	22.1707	26.9419	12.6848	27.7532	-7.86994	-45.3074	2.34552	-36.6115	36.4588	-3.13646	-11.4869	-20.5404	32.4563	4.71907	2.53432	-26.6378	20.0128	-14.2685	22.2781	10.0767	23.7168	-36.9506	17.1103	-41.9285	-31.5218	-38.965
137	-14.1622	12.1004	-6.15696	21.6376	-9.50968	-42.5552	0.513489	-39.8165	49.1013	-12.6934	-16.737	-13.5396	-45.6029	-43.5182	36.4233	-4.25362	9.18854	-39.6411	18.007	6.53581	-9.9049	12.3069	24.9961	-34.2296	-12.6673	-60.9081
138	-26.8501	23.452	40.1887	3.91521	-7.03387	-31.3518	24.935	-10.1082	36.2634	-3.24587	-9.29039	8.26175	-42.3795	-39.5037	3.37787	-28.9811	19.6363	-19.3829	17.2984	-5.08702	22.485	-33.1986	28.7373	-34.3094	-11.1817	-61.6653
139	-36.5941	25.5922	24.6773	25.7621	-12.6606	-34.8292	-0.574308	-37.6399	36.9754	-3.94836	-10.4363	-15.4519	-48.7265	-38.6222	21.7005	-48.8223	26.7803	-55.6812	19.5869	-8.14707	15.7316	-8.10954	27.2002	-40.4727	-9.99842	-61.9128
140	-28.1847	24.6411	2.28891	29.4617	-29.4393	-50.537	6.63466	-63.7475	49.065	-12.6748	-6.14768	-20.4136	-29.0154	-36.5186	18.6806	-35.0597	14.218	-8.11158	17.7091	-8.47368	19.5592	-12.487	27.1431	-40.6254	-32.673	-42.3832
141	6.04732	21.5768	36.6466	0.109031	5.42169	-3.32263	5.34821	-67.6065	36.9329	-4.36122	-5.62169	9.19355	-42.4132	-39.5544	3.32017	-28.786	10.2494	-49.2482	18.2224	6.8396	6.12438	1.53929	23.2557	-32.7015	-29.9168	-42.3737
142	-27.4341	25.9924	21.4877	40.306	-10.2884	-37.0318	39.7956	-5.08847	35.5468	-2.10891	1.61063	-0.668569	-44.3263	-43.5563	2.53876	-26.6375	21.3196	-46.1442	28.1942	8.46097	12.9435	-16.6626	24.1114	-36.3909	-10.2448	-62.7987
143	-23.5597	23.5054	26.1415	35.4397	-1.1875	-26.9025	5.51318	-63.7796	37.1601	-3.7749	-5.47953	-11.4004	-44.7071	-43.2418	30.18	6.09426	13.5478	-12.2444	31.6884	4.40186	35.8711	-4.86517	12.4394	-8.15219	-21.6183	0.270494
144	4.5587	-8.44518	27.1886	40.6595	-6.64642	-40.6727	1.0438	-36.5256	49.0872	-12.6851	-8.0337	10.1287	-43.7659	-41.6968	18.747	-36.14	12.7326	-13.73	18.3677	-8.61125	7.20985	-1.18672	23.8387	-36.3689	-10.588	-64.1551
145	-39.0831	23.7539	37.5442	2.84727	-13.0253	-37.1641	24.5601	-10.6849	35.2925	-10.0278	6.4449	2.1836	-44.2574	-43.7204	3.55676	-37.593	21.9368	-48.7911	19.487	-6.58048	-11.616	8.16872	24.8508	-34.3111	3.61532	-16.5501
146	-39.5108	24.865	38.6873	6.80342	-5.20312	-35.8447	6.4986	-64.1452	36.9057	-2.54548	-10.3949	-15.6466	-44.8013	-43.1511	3.30595	-28.7648	29.1889	-55.8554	35.3756	-4.00169	14.0576	-9.07696	14.4123	-10.4674	-27.6035	-40.1957
147	-36.2342	26.956	33.5854	3.43564	-16.5465	-35.5645	6.14333	-65.3729	35.8403	-3.93462	-7.31418	11.7799	-43.8557	-42.2063	11.7173	-8.38518	16.4494	-13.4756	16.4096	4.82018	13.3241	-14.3077	27.5899	-30.7553	-13.3693	-62.9291
148	-35.3625	16.8824	41.616	12.2029	-7.23277	-32.7758	1.50298	-37.5203	35.7619	-3.09242	-14.1999	-13.0362	-44.399	-43.5818	3.36196	-25.6085	27.2526	-23.1821	16.3429	15.6427	33.0135	-5.22102	22.6293	-35.9197	-9.8288	-63.453
149	-20.2878	20.3312	37.2804	-0.386948	-13.1265	-34.8281	3.08158	-36.7808	35.8912	-4.00351	-6.86735	-17.6234	-44.2903	-43.7357	2.67474	-26.6337	15.2485	-17.661	18.7064	-7.9566	-1.55307	-39.5679	23.4398	-34.0631	-27.8941	-38.2396
150	-32.1025	25.2273	20.6944	10.024	-8.47833	-31.0894	4.52482	-36.5653	49.085	-12.6865	-3.39142	-3.1643	-48.7142	-38.8301	2.62621	-26.4591	9.41396	-39.6679	18.7203	-8.1295	14.2125	-13.3218	17.1053	-43.0252	-10.5858	-64.624
151	-38.6235	26.442	24.672	29.6986	-1.44693	-21.7486	-0.47262	-38.0616	36.7033	-4.1791	-7.41988	9.66895	-44.8018	-43.1699	2.5256	-26.6446	20.4878	-28.5675	18.1287	-6.21854	17.4426	5.73727	22.9231	-35.2461	-22.5391	0.653024
152	-30.5265	19.3026	20.4336	34.608	-28.935	-37.97	6.13706	-59.9768	28.4117	-4.06438	-8.24577	10.0674	-43.3387	-41.7004	2.5326	-26.6537	0.418858	-49.0883	17.002	13.1061	-7.22959	-15.0374	17.5266	-42.2804	-10.3469	-61.6547
153	-40.836	22.8351	15.5466	23.292	-27.9878	-50.6668	3.3387	-35.9477	49.128	-12.7001	-6.43913	10.0311	-44.9224	-40.3495	17.9734	-36.351	16.293	-14.1269	12.6973	-8.27773	15.2844	-8.35893	27.595	-22.7087	-29.7179	0.821379
154	2.17007	22.499	21.3475	39.9834	1.48223	-38.4139	6.37055	-63.5196	48.5341	-12.4293	7.75246	3.28062	-44.89	-43.1906	19.7777	-32.4186	24.2374	-46.8341	18.8518	5.01809	23.6521	-9.13025	22.9668	-31.0392	-12.5425	-62.4343
155	-31.17	15.1339	24.9865	31.0785	-17.0169	-33.4079	0.0172376	-37.4867	35.9033	-7.86033	-8.07523	0.690128	-42.4229	-39.538	18.1204	-36.4417	27.8861	-54.042	18.1419	4.86003	13.5785	-7.17281	26.7494	-34.252	-20.566	-5.42095
156	-28.5036	23.7617	25.1101	39.3615	-26.3739	-50.6218	3.23544	-35.914	35.472	-8.70714	5.04134	1.97754	35.1251	-11.322	36.8433	-2.81197	26.9246	-55.3078	14.5177	-7.86524	23.7941	-36.5962	18.7563	-33.7624	-21.6717	-0.704906
157	-40.6431	26.9908	36.7988	0.481614	-27.1748	-47.1043	4.04577	-35.7496	36.1505	-3.53266	-13.9315	-11.0191	-44.3366	-43.672	3.33882	-28.8936	16.3329	-13.7959	14.2208	-7.99543	28.3882	6.43802	25.0646	-32.9427	-19.0419	1.0007
158	-36.3716	20.4598	41.4743	10.6853	-17.208	-33.8328	6.43018	-64.0147	35.1575	-9.70749	-11.5208	-20.7286	44.0456	-7.95637	3.33214	-28.8161	8.98431	-40.0117	18.84	-7.96227	11.4572	-2.52017	28.0827	-34.2322	-20.4732	6.12586
159	-30.6566	19.325	33.2756	3.72281	-11.8729	-33.8839	24.1958	-10.9755	49.1371	-12.7042	-6.93789	-17.9406	-48.7861	-38.6944	2.53133	-26.6314	15.6547	-9.92112	14.8572	-7.61644	12.2948	-36.412	27.8371	-32.4707	-10.1518	-63.9247
160	-33.2588	28.6297	27.1395	40.3534	8.56491	-23.567	6.57991	-64.2226	35.6078	-3.23646	-14.6099	-13.0572	-43.4146	-43.4706	18.4651	-34.8686	-2.09756	-21.462	18.6655	-8.0777	15.4211	-24.1412	28.4004	-30.735	-22.1737	-1.49484
161	-44.9684	8.26223	36.2185	10.0498	-28.0565	-49.4846	2.97539	-36.8017	35.2434	-9.89974	-8.19152	4.67938	-48.6762	-38.5793	18.2874	-36.5546	0.307928	-49.5448	17.5606	-8.02962	12.2938	-26.3463	13.1072	-31.4677	3.31433	-15.2683
162	-29.3382	24.9471	21.2593	4.86248	-6.61807	-37.8233	5.31036	-63.0342	35.2479	-9.72934	-14.0153	-10.1318	-48.7606	-38.8804	36.4617	-2.45452	28.515	-54.6159	18.5853	-8.13578	10.8301	-1.7517	28.886	-28.9825	-19.8239	-2.05839
163	-30.3292	23.2462	36.6805	9.73753	37.1453	-5.0092	23.5671	-10.9922	36.4549	-3.46708	-7.4502	4.05101	44.0018	-8.18386	2.53111	-26.6477	19.4335	-19.4369	18.6442	-8.05949	41.7691	-25.3639	21.3221	-32.7323	-19.3137	3.75323
164	-21.0344	11.8706	39.1252	10.7623	26.7424	-8.49653	6.1349	-63.7496	49.0203	-12.6565	-11.0513	-16.1302	-48.6818	-38.4085	18.1453	-35.9346	27.463	-54.0707	17.8004	6.37378	16.395	2.9871	27.8939	-26.6604	4.07309	-15.7559
165	-31.1223	23.4717	43.2908	1.93298	-1.70113	-30.0733	24.611	-10.4058	49.0796	-12.6838	-16.8262	-13.2773	-43.3414	-41.8495	18.0831	-36.2463	7.32228	-41.5027	35.2471	-0.514322	7.6471	0.640001	28.5217	-29.0221	-22.4489	-0.832813
166	-30.8956	25.4442	40.2224	6.31203	23.9931	3.97561	24.7814	-10.5118	35.2488	-9.59134	-5.85895	9.38791	-44.7042	-43.8495	18.5744	-36.5169	10.1426	-2.37211	17.5714	-8.14897	13.7638	-10.4344	28.3206	-22.4397	-17.5517	2.41218
167	12.3828	19.5488	26.9299	38.4995	-25.3306	-51.7544	24.3446	-10.7396	36.1635	-0.582679	-3.71676	-4.23739	-45.8109	-42.7418	20.2961	2.88737	10.0785	-50.0732	18.1514	5.5611	8.33393	-1.58614	19.8376	-32.0342	-28.6661	-40.633
168	-20.2425	12.2425	1.13622	9.33801	-16.5006	-33.431	-0.800584	-37.9401	49.0918	-12.6887	-10.6168	-20.5394	-43.0844	-41.7937	6.56313	-24.2138	20.2707	-48.6468	18.7091	-8.04999	5.75889	4.46019	-11.8674	12.3525	1.55797	-16.6972
169	17.992	12.5893	11.3403	23.2511	-14.4318	-36.2473	39.8164	-5.21516	34.739	-3.31309	-10.228	-14.9333	-45.8663	-42.7107	-0.599476	-37.4167	28.0106	-49.6236	18.7872	-8.23966	-41.9947	-4.20374	28.7971	-29.3852	-19.7126	5.33209
170	-42.5336	-1.50956	38.5698	4.6995	2.32559	-26.5881	34.3011	-3.54661	49.043	-12.6669	-17.0008	-14.5852	-45.3659	-43.6068	18.0521	-36.3709	21.7204	-36.1602	14.2682	0.531939	13.6675	12.4383	28.873	-28.8609	-21.5018	-0.766516
171	-30.8184	23.2771	11.3416	22.6859	-7.51914	-30.3395	5.44097	-67.2795	48.8809	-12.5976	6.40772	2.53079	-48.7734	-38.797	14.5326	-36.8259	0.748888	-48.7936	18.6732	-8.0851	-42.136	-4.22787	24.2252	-34.0934	-18.4554	2.38751
172	29.7509	3.98071	44.5479	3.54128	-6.89365	-37.1722	-0.576317	-39.5205	33.185	3.13537	-15.0361	-15.3434	-42.6285	-41.7964	33.942	-2.64349	22.6954	-47.6476	24.2659	6.06248	13.5249	4.92214	27.7541	-32.1901	-18.6851	4.62981
173	13.5591	18.2883	26.6789	38.2199	-20.8898	6.71517	5.19136	-63.0706	35.402	-9.27821	-6.28824	10.4953	-44.5976	-43.7717	18.146	-36.2368	6.57565	-33.4176	18.5749	-8.24401	5.39128	9.9614	25.7387	-9.70698	-20.9753	-1.09477
174	-25.171	23.094	20.7852	5.09348	-13.8527	-37.5568	2.37977	-35.3941	27.2575	7.33693	-5.95419	8.52883	-42.4336	-39.5258	17.8834	-36.2775	16.8029	-13.71	17.6437	-7.57752	-40.9147	-3.18431	21.977	-35.217	-27.8492	-38.5397
175	6.21314	20.3619	24.5753	30.0497	-5.91032	-43.9683	-0.126821	-37.7443	36.8238	-3.51891	-3.3475	-4.15569	-41.5796	-40.3868	18.1008	-36.3424	12.3391	20.9955	24.9747	-1.71587	11.6088	8.65161	28.676	-29.293	4.78298	-18.2552
176	9.97836	19.1782	38.5461	8.46117	-6.6096	-31.0189	28.5858	9.15364	35.8081	-3.52065	-9.89151	4.94219	-44.2378	-43.288	2.54315	-26.6683	24.3056	-17.0702	18.8184	-7.95215	-41.8198	-3.89733	25.0061	-32.8111	-15.4972	3.8702
177	-37.0126	24.2397	27.1319	38.8224	-30.5177	-50.8736	3.6697	-36.5057	37.6681	-4.00951	-10.7738	-19.6888	-27.2759	-42.9475	18.1982	-36.2719	27.5434	-53.8447	17.0226	17.0044	-41.9893	-4.12556	25.7131	-35.5754	-29.3612	-38.8061
178	5.39222	-9.24691	25.3536	30.4936	-4.59832	-31.5108	5.53982	-66.9938	37.0963	-3.68033	-14.2653	-13.8214	-42.4688	-39.5641	2.53001	-26.6393	14.7989	-6.73751	27.3691	9.17469	-46.0256	-7.65732	22.0418	-30.8669	-20.2843	1.30482
179	-37.3675	24.1432	27.1772	38.9106	-24.5456	-50.9874	-0.188858	-39.9809	34.5054	-2.86792	-11.2368	9.79542	-43.8463	-42.3113	2.53403	-26.6429	13.8601	-58.045	18.7059	-6.12223	11.6484	8.69188	29.3227	-28.4535	-17.3272	2.01784
180	-19.4573	12.3976	43.0066	9.29305	-13.4637	-30.7107	2.00125	-36.792	36.015	-3.36745	-12.2878	-19.5804	-48.7615	-38.6355	2.53839	-26.6565	13.2613	-5.83328	18.6955	-8.12114	13.2751	10.3992	28.2099	-27.6172	-21.1612	-2.87784
181	-34.4037	14.0045	41.1338	-0.574462	-7.29745	-37.2879	5.50632	-67.071	35.476	-9.64289	-10.4997	11.0283	23.6675	-0.13914	22.1076	-32.6061	0.31449	-49.5835	40.1219	-26.4627	11.9215	20.1344	26.7576	-26.189	3.60089	-17.1754
182	-18.6905	9.94997	33.3951	9.57272	-11.6018	-34.7084	4.55799	-63.0463	36.7257	-2.4987	-11.292	-17.1411	-44.1619	-42.8631	2.50868	-26.6788	27.7733	-51.696	40.7971	-26.7705	5.50203	9.26442	20.8808	-39.3583	3.65832	-19.8277
183	-22.1565	7.31234	39.22	0.152854	-16.7129	-33.6568	5.26489	-63.8912	36.9164	-2.59766	-1.53401	-3.92664	-43.7939	-42.3091	14.4458	-36.8589	15.2353	-17.5787	26.9987	6.88547	13.1436	5.95958	25.6799	-30.2245	-31.8413	-39.5357
184	-34.1326	20.9703	26.9742	39.8439	37.6237	-4.85427	1.78013	-38.3307	49.0821	-12.6839	-15.4331	-14.3891	-45.9635	-42.7564	2.53555	-26.6287	27.7224	-1.33132	-2.11198	13.7013	0.9765	20.9969	17.4569	-42.5788	7.34021	-20.0648
185	-36.0517	24.5743	34.744	9.8812	-7.77583	-30.2423	6.50436	-64.0889	30.1401	2.8785	29.3584	6.08491	43.8954	-7.85555	3.34945	-29.0334	27.1812	-22.9587	12.7656	-26.1552	-41.8227	-4.59797	21.5931	-31.6377	9.53676	-18.8295
186	-23.3802	10.0937	35.5862	2.19959	-15.9038	-32.9455	0.945618	-36.6248	48.6688	-12.5139	-7.79805	3.92394	-42.4124	-39.5317	18.2667	-36.2629	-32.0741	-9.0497	21.6058	7.64048	-40.4695	-9.21003	28.7315	-28.8773	-11.7562	-61.1798
187	-39.7025	20.495	-24.3226	28.9928	-17.0122	-33.3815	5.17149	-63.8119	36.265	-3.42946	29.4282	6.56696	-42.4178	-39.5694	17.9303	-36.2638	28.1795	-54.2273	19.001	23.1372	7.22452	14.0782	17.1304	-42.4062	2.72881	-16.1579
188	-34.6084	22.3107	-20.4153	9.86688	36.6992	-6.16605	4.74305	-65.3281	35.8459	-3.56997	-9.93286	8.1802	-48.6936	-38.4131	19.7413	4.27367	27.1316	-54.5855	12.504	-4.25626	-15.7643	38.9369	16.6245	-40.9355	-33.232	-42.7101
189	18.6884	-0.997223	37.7668	-0.010936	-1.56065	-36.8366	0.0963942	-39.5519	35.8004	-3.93826	7.50905	2.92687	-44.4661	-43.4288	14.4799	-36.8446	10.625	-39.6666	13.8666	-22.2108	11.7748	13.7334	29.4556	-28.6742	3.4501	-17.2348
190	18.2576	13.2836	24.7722	29.3277	-6.93853	-38.3738	4.83963	-64.6355	30.6573	-0.995523	-4.57103	-1.30342	-43.2269	-41.7573	3.49336	-26.3373	28.4556	-54.2014	12.3808	-8.84125	13.3408	4.207	29.5385	-28.779	-20.4828	0.220614
191	7.82275	19.5879	24.4137	30.3168	-29.701	-36.7794	3.63777	-35.8683	34.8963	-1.36327	-8.12498	3.72001	-42.3879	-39.5169	18.5704	-35.966	16.2024	-13.7906	-1.66693	7.72432	13.5869	6.56885	24.1388	-35.9838	-29.8245	-41.1824
192	-38.3025	24.0877	20.7929	5.14065	-14.5086	-34.3164	3.57016	-35.371	21.5504	3.07549	-6.09527	9.5224	-43.2842	-41.7209	18.0678	-36.2576	1.81386	-50.5523	5.7404	-0.878257	-42.8449	-4.76265	13.1404	-31.4891	-9.29912	-64.6536
193	-24.9229	23.2471	27.2274	40.1969	8.80579	0.525754	2.35678	-37.5625	36.4674	-3.60316	-4.73854	6.96902	-42.9709	-40.4441	28.3622	0.43992	21.7866	-48.7321	37.4989	-28.9151	11.0705	2.90355	22.5587	-30.0581	-32.0016	-39.7305
194	-35.2422	19.8321	21.5167	40.3581	-16.7447	-32.6584	5.9653	-63.9261	49.0875	-12.6858	-16.6092	-15.0624	-44.8763	-42.6884	2.52202	-26.6417	10.4375	-49.3508	14.7625	20.8922	-14.8781	36.5132	28.752	-38.6087	-17.1132	3.49509
195	-35.1574	19.5084	27.5251	38.573	-42.5696	-21.1398	-1.13161	-37.6006	48.6678	-12.5145	-12.4053	-20.5787	-45.1446	-43.0357	6.56924	-24.9276	28.0458	-54.4545	12.4187	-5.20937	12.0664	6.41747	28.7214	-28.921	-9.94368	-61.4132
196	17.0415	21.6894	35.9682	5.4696	-2.4478	-9.97346	-0.0765386	-39.8985	33.563	-3.27427	-2.58929	-20.4567	-48.7101	-38.7819	18.1505	-36.2626	21.6507	-47.5915	12.9135	-27.1914	-41.7665	-4.2467	29.244	-28.1271	2.99952	-15.1096
197	-20.0582	6.43599	21.1927	39.636	-13.0158	-34.0176	1.62689	-39.1408	20.6358	8.04804	31.1843	-3.45827	32.9928	4.58308	2.53619	-26.6503	27.2355	-54.4407	39.9165	-29.3025	19.9123	-27.4667	25.6628	-35.6129	-27.7934	-41.2669
198	-31.8303	20.5526	34.2667	1.84433	3.90229	-40.9425	1.20051	-39.7326	35.2715	-9.69134	-11.2727	-18.5276	-43.2181	-41.7285	18.0589	-36.2981	27.1566	-54.4823	37.077	-23.8709	-41.9184	-4.16477	27.4423	-33.1887	-10.8326	-62.2038
199	7.05715	-4.60436	26.9701	38.2565	8.50829	-23.5533	-0.37834	-39.334	49.0894	-12.6887	-7.4163	5.89741	-48.7045	-38.5517	2.53344	-26.6627	20.4284	-48.9317	11.3777	-25.7794	-9.55737	32.2847	17.4316	-43.0862	-11.5586	-65.133
200	33.1934	-6.00005	36.9681	2.21184	-6.06432	-31.5372	2.13246	-36.5537	49.0891	-12.6875	-9.84793	6.62478	-48.3963	-38.1867	2.53957	-26.6657	27.3235	-53.3317	19.7404	21.1016	7.17827	9.08714	17.0074	-42.8656	-9.95596	-64.1233
201	-37.6815	23.1307	38.1934	10.6647	-8.17253	-38.428	39.0891	-5.31565	35.9163	-3.90679	-7.24198	8.45633	9.92901	-4.32547	18.2354	-36.0911	23.7854	-48.9902	-6.37851	5.32171	14.0707	4.79837	17.1627	-42.0554	3.31356	-16.4974
202	35.276	-2.66551	37.1673	9.42949	-6.40724	-43.2646	2.02048	-36.5707	35.973	-3.44267	-17.3486	-11.592	-48.6108	-38.3816	3.74692	-28.5919	27.0166	-53.5564	13.4421	-27.7162	5.43212	10.5287	25.08	-30.5876	-27.9171	-38.2534
203	18.3818	13.1023	36.9957	-0.947921	-26.6553	-51.3636	7.23801	-64.0906	36.4043	-3.37875	-9.79501	4.19739	-42.4008	-39.5279	3.3642	-37.2805	15.4975	-11.411	11.0757	-4.06327	-45.4909	-1.70738	16.5832	-42.2823	9.67965	-18.2726
204	-19.9857	12.6016	37.1497	1.45043	-8.19257	-44.8237	2.20491	-35.5262	35.8564	-6.79245	-12.0735	-16.7776	-43.9099	-42.3197	36.9685	-3.98724	24.9539	-41.5534	12.2742	-6.65967	-42.6428	-13.7022	29.3717	-28.9054	-21.2595	-1.05929
205	-38.5406	25.524	21.1612	39.5878	-13.9457	-36.6542	7.59986	-63.7603	34.6191	-3.82825	-4.61763	-3.38926	-45.8417	-42.5502	3.47549	-24.955	13.9302	-58.0685	11.8334	-6.05476	13.7065	8.05981	17.3612	-41.6399	-21.5377	-0.421426
206	-37.182	17.7482	24.9212	30.8893	-8.80285	-30.4209	3.3944	-36.0225	-11.2156	11.9457	-5.9705	9.63435	-44.2338	-43.7358	4.99264	-38.0549	18.308	-19.7909	12.7776	-27.3919	14.0319	9.41547	28.0349	-27.4503	-22.0627	0.387164
207	-13.5242	10.945	33.4376	3.81065	-16.2391	-34.1959	-1.23366	-40.4504	49.102	-12.6926	5.5409	2.27461	-48.8735	-38.7388	19.6067	-32.2402	26.4029	-54.2045	38.5762	-29.6586	14.177	10.6965	27.2554	-39.7845	-29.634	-42.3151
208	-34.02	21.2322	39.0563	10.2758	-5.88059	-44.0553	6.20885	-61.4964	36.9589	-3.61024	-6.74545	0.0593136	-45.8808	-42.7047	17.9163	-35.9369	13.3371	-9.52917	15.9758	15.9889	-41.7632	-4.50502	21.8662	-32.4404	-30.3192	-39.9967
209	20.6095	10.9798	33.4086	4.99626	3.10148	-4.43045	2.58346	-37.69	35.3022	-9.86123	-8.24516	11.3482	-48.7567	-38.7015	3.32676	-28.861	16.7174	-13.534	12.7705	-6.48763	16.8233	11.714	28.8253	-35.2813	-10.7253	-61.6363
210	-22.1535	10.856	41.9212	1.80492	-29.7359	-50.5972	2.5563	-37.4423	48.4106	-12.4006	-5.97588	8.34494	44.0291	-7.96931	3.35448	-28.8508	-0.132368	-49.5764	20.6303	13.649	9.14311	6.27725	27.0184	-26.0773	-21.2186	4.84967
211	36.969	-4.11623	37.401	5.12672	-17.4536	-37.7249	0.276472	-40.6464	17.5176	6.76966	-6.61042	5.58861	-48.7614	-38.6199	18.1533	-36.3209	27.3989	-54.6032	16.4175	16.5074	-41.7336	-4.23874	23.5782	-32.8707	-18.5741	1.81109
212	-37.5895	28.4806	10.3902	25.3595	7.05722	-37.8727	0.108427	-38.251	1.11971	35.5444	6.81857	2.25101	-48.7245	-38.6295	18.1329	-35.9858	4.31854	-35.7933	42.6511	-30.4642	-41.8027	-3.86589	28.0454	-39.0579	3.49458	-16.7695
213	-39.7124	24.8348	20.734	5.12246	-28.3777	-48.8062	5.64493	-66.4325	31.7342	-9.31806	-11.55	-16.7649	-45.9687	-42.7359	3.35318	-28.9189	28.6036	10.896	14.7634	-13.2461	-41.7979	-3.95467	23.4141	-36.3215	-10.8664	-61.5815
214	4.62759	5.40998	23.2578	12.3452	-11.6657	-34.5702	0.957989	-37.1953	10.7865	20.4023	-7.83593	5.43811	-48.351	-38.9528	2.52971	-26.6532	27.2173	-22.9151	37.877	-29.297	10.1926	6.5261	24.8663	-32.7427	-20.0407	0.687637
215	40.9967	-14.2396	41.0599	3.87097	-19.6133	-33.5225	-1.3462	-36.1004	1.48145	32.9161	-8.06828	11.7374	-42.4164	-39.5388	2.52531	-26.6415	18.6535	-45.9253	14.2007	-20.7583	-0.930209	21.2682	22.9047	-29.9372	9.03501	-17.9558
216	-29.4479	23.5524	35.1166	7.13043	-6.42896	-40.1522	0.947356	-37.1635	-35.5029	-4.82543	-11.7249	-20.7173	20.9494	2.23535	2.73688	-27.114	27.0791	-54.455	12.7498	-6.96724	-4.31413	38.7481	25.4227	-33.3712	-22.5493	-1.25463
217	-39.2206	24.0811	-22.0749	22.6934	-26.9811	-51.2706	6.61866	-63.4365	-12.9496	37.7191	-10.0041	4.73798	43.8988	-7.90194	3.34621	-28.7636	16.1464	-13.8277	17.5678	25.3534	-28.4782	5.08009	21.9086	-31.925	-11.5146	-61.3716
218	-34.3517	17.9729	38.2985	0.909102	23.3169	-10.5407	-1.33805	-39.7817	-0.434429	41.0988	6.43062	1.65123	-43.0064	-41.6447	3.08404	-37.3648	27.1125	-54.8412	42.6005	-27.5158	10.3772	6.19575	16.9938	-42.7199	-23.8292	-1.1283
219	7.68009	23.3866	27.2573	38.9409	-4.81806	-35.3234	3.18459	-35.997	14.4429	12.1526	-7.55708	8.26852	-44.7441	-43.1675	2.56733	-26.6858	27.1007	-54.5515	10.1176	-29.9952	9.24217	9.06584	13.03	-31.2777	3.30853	-16.5648
220	-44.0618	-1.23231	20.6833	5.1745	-19.6027	-34.1538	5.90826	-63.7195	-45.9398	-9.295	-8.17708	10.0128	-43.7561	-41.806	18.3156	-36.1235	19.7638	-19.4681	12.5382	-27.352	14.2739	5.48418	28.8766	-28.5835	-13.5755	5.32601
221	-19.4477	10.8768	34.118	6.36448	-27.0704	-51.3309	5.53827	-63.8853	-25.8107	29.3386	-8.12647	9.96756	-48.8518	-38.7602	26.4776	-4.07895	26.1148	-53.7891	12.3939	-24.2535	15.1874	11.4377	28.2315	-39.1088	3.32567	-15.3974
222	-27.6816	25.9791	12.5263	21.5626	-18.2281	-33.6062	5.48155	-63.0681	-0.923617	35.1888	-11.8002	-16.9397	-48.8096	-38.6973	3.33966	-28.9051	17.1521	-6.40379	-1.94954	11.6049	4.11876	21.778	28.2495	-27.3141	-21.5493	-3.31839
223	42.4121	-15.2785	24.7848	29.9316	-5.25925	-28.9469	6.04155	-64.2958	-13.1693	37.9685	16.0944	15.5054	-45.6499	-42.4774	2.53857	-26.6587	25.7413	-49.9449	4.91887	23.1243	21.0862	21.7617	25.6428	-35.7844	-11.6065	-63.6818
224	-21.3619	12.8032	40.8616	1.85099	-25.7318	-52.7956	1.71281	-36.6328	-12.9124	37.8167	-5.52555	-11.4159	-45.6209	-43.5775	6.57749	-24.175	26.6749	-52.9351	14.6096	-27.7421	10.3886	6.79947	23.0894	-33.6553	-15.9062	1.76843
225	-20.6306	13.4158	27.2658	38.8239	-27.1704	-47.901	2.2506	-36.2312	-42.1838	-13.0871	-5.46193	-20.3643	-44.6159	-43.8305	18.6322	-36.4494	22.9772	-46.9336	39.0127	-29.6967	13.6062	4.51817	28.678	-38.7026	-34.6251	-39.4845
226	-18.3649	19.7081	25.1111	30.9875	-16.7735	-32.6647	3.06596	-36.2566	-12.5469	37.3629	22.8905	1.20585	-42.7279	-41.7696	3.29348	-28.6658	19.6813	-19.4411	17.6307	17.5456	19.8874	-27.2409	20.9351	-33.9168	4.50131	-18.13
227	-31.24	22.2375	43.5335	0.716228	-7.0361	-30.7213	4.76561	-64.6331	4.77373	29.1195	29.6967	6.70324	-48.6546	-38.6811	20.8069	5.27829	25.3925	-48.0409	39.2025	-29.1751	14.9002	6.03967	28.9034	-28.891	-21.5017	-3.61476
228	-34.3097	18.8993	27.1979	40.4956	-10.0628	1.92429	-0.574626	-38.4096	13.9025	16.4053	-8.12959	2.53132	-44.6574	-40.3828	3.3398	-28.9329	23.3184	-50.0074	13.9745	-7.4557	-41.7216	-14.0125	27.9887	-34.8135	-16.8213	1.31424
229	-36.2484	23.5128	25.1374	31.061	-9.77783	-35.898	-0.433449	-37.3944	-13.1593	37.7592	-1.44647	-4.19425	-48.7564	-38.6927	3.33896	-28.9771	14.0735	-8.00507	12.9868	2.67761	14.9299	10.3755	21.659	-39.7856	-13.3624	-64.3049
230	-36.3355	18.2863	25.0221	30.1597	-5.39792	-36.1876	24.9301	-10.0859	-43.3665	-8.55277	-5.24561	-3.42059	-30.5103	-43.89	17.9538	-36.0487	25.0305	-48.0472	-10.5405	2.31957	13.3262	4.65417	28.4455	-38.6227	-11.8372	-61.9091
231	-33.0027	16.585	25.2509	31.2015	-18.2049	-33.687	-0.56528	-37.8987	0.885577	34.548	-10.2543	-21.5481	-45.8856	-42.721	3.34089	-28.9023	20.5791	2.74404	11.3649	-25.5552	14.6187	12.4043	27.8494	-34.2267	-27.4423	-39.5445
232	-19.2907	18.7902	29.8125	22.1697	-16.7318	-32.7371	5.8933	-63.3835	11.0772	10.2717	-3.53768	-1.53935	-44.7162	-43.2821	2.53393	-26.648	19.717	-19.4308	12.5108	-27.3457	3.1994	15.6314	25.9093	-32.8268	0.847541	-13.219
233	-20.1818	6.42009	37.0833	8.09903	-29.3925	-49.9634	1.85629	-35.3236	11.3136	6.03025	-10.4087	-15.0833	-44.4135	-43.1006	18.6706	-35.7234	9.96151	-49.6845	13.9922	-24.2239	10.7214	13.5416	28.0807	-24.7729	-9.76583	-62.599
234	-31.0628	26.6618	25.04	30.9762	-15.8714	-33.498	37.2248	-4.80316	15.9934	13.8773	-6.84907	4.46996	-43.797	-41.776	2.53255	-26.6481	8.86627	-39.9268	29.6623	7.57669	14.405	7.42038	13.0302	-31.3325	-10.2227	-64.5286
235	42.4459	-13.5019	35.9573	8.05963	-29.9666	-50.5176	24.6577	-10.3381	-14.5166	38.1909	-4.92375	-2.21929	-48.3775	-38.9022	6.52453	-24.6407	10.3478	-49.5902	38.7038	-29.0514	11.4688	6.98524	28.6542	-33.9522	-8.88679	6.4549
236	23.2149	9.2014	21.3073	39.8548	-9.02995	-43.7463	8.3375	-61.1715	-41.7239	-12.2766	-3.68313	-4.91697	-44.6203	-43.2528	3.33617	-28.8567	18.3291	12.1769	-8.23761	5.8086	6.63393	13.7716	28.7403	-38.8581	-32.0629	-39.6021
237	-19.3279	11.5886	39.4212	4.99944	5.80549	-7.17281	3.04576	-35.9956	30.4937	-8.85035	-10.9515	-16.7784	-42.4206	-39.536	2.53911	-26.6687	27.474	-54.8137	26.5851	-8.03379	23.048	21.0066	27.6399	-39.1181	-30.2988	-39.9761
238	17.8416	14.9485	1.87787	29.8966	-7.5314	-38.9771	-0.552638	-38.0907	17.5032	27.6326	-7.70952	-1.11518	-44.9542	-42.6438	14.3929	-36.8121	0.265585	-49.877	29.8195	0.471207	-42.0156	-4.31303	26.1464	-26.4408	-17.7712	0.382174
239	-39.668	16.2934	20.7437	10.2994	-34.9776	-15.8078	29.0534	8.91626	29.1889	-11.7507	-4.94467	-0.246172	-48.5658	-38.9167	32.3999	-2.74933	0.616439	-49.0894	13.4093	-13.6841	13.6071	10.0235	17.2793	-41.9535	-9.86386	-63.7216
240	-31.3208	20.3141	39.713	6.19112	-26.9858	-51.3635	24.8193	-10.0552	2.46848	13.5947	-11.3976	-20.165	-48.7317	-38.589	3.33336	-28.9439	27.8109	-53.9279	16.8892	17.2112	13.627	8.71918	25.3138	-30.3266	-9.71434	-61.4645
241	-43.689	5.31457	38.5161	-1.25466	6.3899	-1.58727	4.43523	-36.944	1.55693	31.8566	-4.03184	-2.3346	-48.6688	-38.5788	3.32596	-28.8468	24.953	-50.9257	14.1342	-5.32295	8.56257	6.25671	26.891	-31.0182	-9.87259	-64.1361
242	8.5679	21.251	21.5153	40.3461	-17.0987	-33.6251	4.48595	-34.6803	10.0018	23.3457	35.2271	-5.43283	-30.6898	-36.9937	18.1016	-36.339	28.8911	-54.9621	4.87547	-34.1245	13.6828	7.79355	29.1875	-29.2225	-16.6985	3.51367
243	-21.2983	13.1706	20.6706	10.2057	-6.31824	-37.4391	-0.261963	-39.8653	-31.6394	-17.5984	-5.55449	-11.4618	-48.7639	-38.7384	6.55914	-24.8465	26.6035	-54.1651	42.4643	-29.1975	-41.9473	-4.0211	28.8542	-34.9575	-12.1377	-60.6531
244	-20.1974	10.1521	27.1599	40.3313	13.193	20.8055	5.50053	-61.4893	28.0314	15.4493	3.94876	3.14606	-44.2708	-43.3491	6.55474	-24.7854	20.9643	-46.9223	14.3636	-8.5477	13.287	3.62427	16.8844	-42.9802	-8.98329	-63.2522
245	16.5141	20.7006	41.6229	7.82431	-7.82595	-31.2753	5.63138	-63.2405	31.9709	-10.3225	-2.09068	-15.7806	-44.7319	-43.1968	6.53805	-24.5674	27.1054	-52.706	15.0991	-27.8362	9.0272	8.34303	28.8031	-28.1947	-10.1116	-60.884
246	19.059	15.3763	39.2379	6.39674	-14.5132	-36.9888	4.78667	-64.8786	-23.0805	33.6898	-7.22508	0.991108	-48.5821	-38.4419	18.0926	-36.0906	27.3677	-54.6508	-2.96396	11.8943	12.4158	6.55118	16.4813	-42.4611	-31.587	-38.8992
247	-37.1773	23.0211	35.5092	2.80951	24.8633	-5.04172	2.98151	-36.5089	-12.5837	38.0581	35.3765	-5.59299	-44.7997	-43.1478	35.1456	-3.59154	17.7884	-12.7417	13.2816	-9.65103	-5.91146	28.4064	14.3557	-32.5103	-27.6618	-40.1831
248	21.3441	11.1663	27.1555	40.3898	-10.9643	-38.4906	5.39261	-63.6785	-13.1307	37.6171	-6.70888	-17.7139	-42.4303	-41.7307	4.9802	-27.5431	23.605	-49.6482	8.07406	24.4604	10.1655	6.66624	14.4486	-32.6394	-11.1308	-60.3295
249	-37.1354	24.5881	1.00074	28.921	-43.7386	-16.7446	5.56325	-63.0941	15.846	25.3102	-2.55467	1.59977	-43.7216	-41.758	18.7508	-35.3953	9.51147	-39.3565	14.2734	-7.93533	14.1687	4.66597	21.6816	-32.1088	7.34015	-20.1329
250	-32.1326	27.7273	27.0987	40.2959	-20.2288	6.33472	24.8267	-9.62032	-12.5488	37.9786	-8.18664	4.05421	-48.6906	-38.4359	18.5732	-35.6417	16.4226	-12.8782	-2.0286	11.1425	7.88851	14.536	27.7606	-34.9518	3.22213	-16.835
251	17.5119	14.6668	27.0671	37.9623	-9.22611	-39.3325	0.132399	-39.9109	17.2006	25.5848	-8.49372	3.04099	-45.8867	-42.7448	18.1566	-36.3107	13.948	-58.0799	11.3159	-6.31381	27.6777	5.2393	24.0706	-30.552	9.08207	-18.6936
252	-24.5144	18.6576	27.0387	39.9832	-18.6167	-33.7599	5.55336	-63.1665	10.1459	16.6341	29.0109	5.97864	-42.3862	-39.4868	18.2816	-36.2189	14.8739	-6.34481	17.8032	13.4218	14.1011	9.85194	22.855	-33.7964	-11.9754	-61.7557
253	-36.6085	22.7839	37.2357	4.24183	-8.91277	-38.3944	1.69101	-37.272	-12.8528	37.7947	-3.34894	-3.03032	-48.7154	-38.3965	18.6222	-36.1622	20.8098	-48.9849	12.5689	-26.3889	-8.64815	33.6831	23.4029	-32.3293	-17.114	2.27059
254	1.13602	6.27111	35.2383	6.60959	27.1227	-2.43553	-0.376843	-38.3474	10.7127	30.073	28.5862	4.93501	-43.9162	-42.9452	2.53967	-26.6177	10.6635	-49.2303	13.3054	-4.65005	12.9571	10.8999	27.5385	-34.7194	-9.28842	-62.3309
255	17.4484	17.2466	13.2917	23.3894	-16.9382	-32.8528	-0.681339	-39.0256	-46.9321	-11.9826	-7.89475	11.2218	-43.2149	-41.6856	3.37164	-28.3113	27.2848	-54.5056	37.4507	-28.8484	15.7187	7.48875	21.8512	-36.0188	7.1416	-19.2748
256	-29.5498	24.7226	32.9314	5.85974	-8.59457	-45.0314	1.50709	-35.4442	-13.9066	37.9262	34.9304	-5.72116	-46.0602	-41.4681	6.57117	-24.8636	15.7704	-10.1786	13.4442	-6.93708	-42.1818	-4.62753	28.6516	-34.4039	-12.1373	-62.6714
257	-38.1413	26.518	36.8784	8.46111	-26.0858	-52.5683	5.35409	-67.5839	-16.0381	39.015	-13.7525	-11.0293	-42.3958	-39.5218	17.9643	-36.2757	22.7329	-50.1868	40.6742	-26.7445	14.422	6.76332	28.7574	-28.5837	-14.5636	4.25144
258	-39.8931	25.2478	11.3413	22.8123	37.8291	-5.61726	6.30322	-60.976	1.79116	33.6442	-6.24809	11.1175	-43.757	-41.8282	18.2248	-35.9631	15.9603	-14.3348	15.7918	-4.0831	13.0794	5.61595	21.6444	-39.7641	-9.61477	-62.4482
259	12.3157	18.9085	24.8012	28.6933	-17.1825	-34.8932	1.07738	-37.1592	-1.79385	26.6428	-12.5971	-20.559	-44.2502	-43.7563	24.0684	-9.04945	1.3534	-50.1839	6.60476	-32.3451	12.9964	4.50888	27.0479	-26.6648	-20.938	0.166236
260	-22.2756	11.6485	27.4401	38.2554	-14.6368	7.39253	2.54321	-37.6276	12.9562	14.7429	-11.3219	-18.1688	-43.111	-41.7755	2.53746	-26.6456	26.7009	-55.0946	13.4493	-21.5288	14.6666	11.3465	17.2926	-41.5489	-22.0646	4.72456
261	-27.9366	20.3938	27.0949	40.2313	34.1634	-1.54001	4.06025	-34.9533	-43.3416	-12.9793	-7.74796	4.22662	-44.3465	-43.8687	18.0126	-36.3199	20.9642	-37.2426	17.7749	6.86908	17.4078	12.5732	17.5203	-41.6244	-19.7335	3.71006
262	-15.5651	11.306	27.27	39.0662	-29.6316	-53.1657	23.9294	-11.5651	12.0321	14.4973	2.01783	-1.65387	-44.3009	-43.0951	3.34225	-28.9661	16.3906	-13.26	12.3758	-9.14108	11.7853	5.12936	23.6478	-32.823	-29.4956	-42.4196
263	-38.6792	25.7663	37.2973	7.35107	-8.57627	-30.2931	2.82717	-36.817	-13.2978	37.7709	-5.58609	9.70527	43.9343	-7.89701	18.1776	-36.35	11.152	-49.2666	-1.94276	13.2566	5.38118	-34.5331	28.898	-38.7562	3.57371	-16.5443
264	-27.9083	20.1163	38.9479	11.1432	-17.8949	-33.4158	-0.230437	-39.2077	1.27983	6.79743	-6.78767	-19.052	-43.4036	-41.7302	3.28797	-28.5035	-0.0547563	-49.5165	40.8963	-29.4468	0.0201466	13.181	23.7231	-35.4572	-19.7493	2.36107
265	-31.8434	30.5217	20.9112	10.0715	8.9327	-5.27662	0.616669	-36.4299	10.5675	17.5524	34.803	-1.53525	-43.9645	-43.7531	18.1584	-36.3397	26.7289	-50.2967	39.926	-29.7986	13.095	12.6311	29.4678	-28.8976	-11.4435	-60.525
266	-20.1994	22.7752	38.1633	8.81709	-6.85952	-31.5173	5.50054	-63.7392	17.6553	29.8355	28.4464	5.3151	43.9664	-7.93027	3.34218	-28.9839	22.6045	-49.9264	19.8278	-16.8263	-3.67707	24.2532	26.5624	-27.996	-10.5486	-61.4695
267	-28.87	25.5058	41.0801	11.6192	-25.2079	-51.6254	5.10797	-63.837	-13.2373	37.7499	-13.7926	-10.1358	-44.1951	-43.7234	2.53271	-26.6481	25.0234	-47.4572	-8.45714	6.40496	13.8319	5.85631	27.548	-27.1251	-18.1486	3.55598
268	-19.2658	14.1817	27.2303	35.8977	-6.64401	-30.4088	3.43915	-35.2618	-13.6991	37.8986	-6.9257	-13.7034	-48.732	-38.7363	2.54078	-26.6632	24.2083	-47.423	-0.0818105	8.80397	-41.6403	-4.03844	27.4767	-40.5682	-10.2233	-62.9371
269	20.985	11.0104	35.0984	5.02527	-11.3924	-40.0633	5.62014	-63.8554	-7.89192	14.1945	-7.46604	10.1186	-43.3043	-42.5996	2.5414	-26.6522	11.8323	-9.74562	12.9543	-31.113	13.4298	4.24242	29.374	-28.3583	-9.13335	-64.2587
270	-30.5082	14.9948	26.3857	38.9344	37.0211	-4.63179	2.34773	-36.7544	31.2527	-10.0704	-7.78852	10.2925	-48.8078	-38.6609	18.3534	-36.4269	23.7261	-46.9088	41.2769	-27.4932	10.694	13.4251	23.1576	-30.1493	4.30271	-15.417
271	1.63587	15.5713	37.8926	4.94391	21.7945	-8.66553	1.87803	-35.776	1.09005	28.3967	-15.6922	-14.0316	-42.3826	-39.5136	18.0306	-36.1286	21.4152	-48.9395	12.7593	-27.2355	11.5551	8.34996	26.2629	-16.439	2.406	-17.6208
272	21.2261	9.53441	38.448	5.43884	-23.9797	-50.7905	5.32393	-63.6932	19.7532	25.8489	-5.52207	-11.3197	-44.844	-42.7697	17.9596	-36.3908	23.0412	-7.2647	18.8371	6.97419	13.0793	4.37703	28.9384	-28.759	-20.6245	0.0313192
273	-34.9751	6.38897	43.0133	3.69765	-39.5538	-18.6641	24.6251	-10.5728	9.53454	22.0885	-8.2543	-13.0665	-43.4158	-41.8109	18.9125	-35.3283	13.7646	-7.37173	11.5318	-26.6574	15.0965	8.75172	27.6483	-30.8819	-12.3699	-63.5369
274	7.07176	24.7217	10.9706	22.5944	-9.38016	-39.6715	0.4662	-36.7807	5.69215	33.5887	-6.52253	9.3525	-44.2753	-43.7882	14.4355	-36.8413	27.7882	-56.7018	12.8828	-22.9628	5.76052	10.688	28.5132	-34.1642	-21.6112	-0.937536
275	35.4834	-4.81019	43.8591	7.60431	11.7095	-4.09085	1.48117	-36.9666	-12.9546	37.7555	-5.15999	8.48819	-43.1469	-42.0342	6.55253	-24.663	27.2537	-52.6808	13.6136	-27.3907	-42.0905	-12.5423	17.1135	-42.6201	-13.3383	-63.8073
276	9.87652	19.4187	25.2967	30.3998	-17.6134	-33.7731	35.4054	-2.34731	8.75341	29.2314	-5.97732	8.04458	34.0759	-2.73476	2.53587	-26.6457	22.7905	-50.0523	21.9972	9.25932	15.3527	6.89361	13.0948	-31.2647	-12.3181	-61.4822
277	-36.5143	23.7572	36.025	6.41879	-26.7581	-50.8026	2.45968	-36.9653	32.168	-11.2112	-14.065	-13.4109	-48.7027	-38.4713	18.2958	-36.1005	24.1002	-49.5445	7.72542	24.0188	5.94366	12.7737	27.7345	-35.0982	4.12827	-16.226
278	-37.1608	25.2837	11.6842	23.6575	-18.8533	-32.7493	-0.137548	-39.1815	-13.217	37.7593	-5.33168	-0.135607	-42.3985	-39.5134	14.4324	-36.8387	27.9241	-56.5851	39.311	-28.4786	13.6208	9.61957	24.3883	-35.9507	9.65428	-19.0117
279	8.85013	4.21666	33.2843	7.685	-15.4905	-34.415	3.03582	-36.1909	-13.0155	37.7117	-13.1166	-20.6999	-42.4386	-39.6161	6.55357	-24.6217	11.623	-11.6383	-7.94835	6.44163	-45.9623	-4.99754	29.0911	-28.9622	-21.3614	2.73775
280	13.5164	18.3489	40.589	5.27102	-26.1061	-52.3558	5.21297	-63.4769	-14.87	40.1368	-6.76808	-17.6934	-42.4324	-39.5395	-2.47599	11.2651	-17.2109	6.72246	13.6101	-8.89367	13.9247	4.24243	20.7181	-32.6376	-10.9787	-64.2934
281	-20.0558	12.2012	37.5043	8.70042	-6.40021	-40.0543	5.38929	-63.7343	15.944	26.0282	-9.11074	6.08559	-48.7346	-38.6492	3.37055	-28.794	21.4462	-48.9181	11.9303	-24.8093	14.6057	9.86213	27.279	-22.3854	7.1048	-19.2303
282	-37.5427	23.6702	41.4068	11.6489	-6.54159	-37.328	-0.882039	-36.9069	10.4922	30.6036	-6.44557	9.66207	43.0174	-5.27384	27.8725	-0.700723	9.18779	-39.3795	41.4719	-27.5065	-40.1024	-9.11423	24.3959	-34.3031	-17.3786	0.837695
283	21.2612	13.6021	10.9903	23.6035	-6.44302	-40.2419	5.52195	-63.3895	4.36628	20.5401	-8.87617	8.13838	-43.1155	-42.1508	3.35798	-29.0826	9.79273	-49.835	15.5038	-28.1933	-29.1792	4.96565	16.8981	-41.9575	-21.095	-4.57042
284	-37.1938	22.6296	27.0987	38.2179	-2.1785	-20.987	2.07126	-35.912	-46.9749	-9.81614	-7.82608	3.8904	-48.7193	-38.7637	6.55926	-24.7845	11.3569	-43.9305	-1.36317	8.60093	11.8673	6.11971	24.4253	-12.995	-18.5513	2.06301
285	-28.772	19.5813	24.6849	31.0074	-7.16445	-31.2624	-1.09805	-36.2185	31.8465	-9.59129	-6.47148	10.767	-48.672	-38.2345	6.55491	-24.6534	26.8291	-23.2756	-8.32923	6.02062	14.5808	10.6327	21.4319	-32.0777	-15.8003	0.873058
286	-18.5392	12.2294	42.3827	5.00677	-12.1866	-33.5537	0.0684488	-40.1128	12.5807	21.8633	29.6263	0.320913	43.8956	-7.8343	3.39379	-29.2527	27.4455	-55.0428	12.0862	-25.944	-41.7909	-3.63955	17.0093	-42.8824	3.85884	-16.4461
287	-43.7384	0.808053	34.1283	3.90482	-4.94146	-36.902	5.60063	-62.9558	0.276963	15.3431	-5.45663	-11.419	-45.9527	-42.7247	2.53181	-26.6499	3.72513	-38.1201	14.6581	-5.82853	-40.2753	1.75221	24.7521	-30.6533	-19.4033	3.62967
288	-19.7285	11.6028	29.8368	22.1942	-14.3523	-36.6559	7.39292	-62.6388	11.3081	5.99885	-7.21739	8.94192	43.7232	-8.29205	3.58474	-29.6316	19.7403	-19.3921	12.7108	-8.684	11.7085	4.07335	25.2211	-34.1756	-10.7194	-61.0984
289	-30.576	25.425	24.8519	29.983	-9.48512	-40.0472	0.853226	-37.2605	24.3501	26.8086	-7.90624	-16.8747	-44.5896	-42.9677	2.53571	-26.6373	24.6086	-49.1359	14.0215	-10.4788	-43.1282	-14.0152	26.4522	-39.9603	-27.6478	-40.1889
290	-10.1397	6.9049	27.3346	39.2817	-7.09217	-30.4173	3.41432	-36.2661	15.6685	10.9764	-5.17092	-3.7779	-42.5398	-41.776	2.53212	-26.6394	27.2918	-54.6943	5.24874	-33.9099	13.2207	8.39557	22.5072	-30.4019	-9.36822	-62.089
291	-26.6839	24.4646	35.1211	2.52263	-16.0855	-33.7221	4.18952	-36.0655	11.0718	20.2699	-10.0383	4.75666	-48.685	-38.335	23.6901	-10.4132	22.6297	-49.8305	26.6278	5.59346	9.71513	-6.77332	25.4027	-34.0527	-27.6288	-40.2082
292	18.8912	13.9357	24.8554	30.5485	21.856	-12.3431	1.99965	-38.6767	12.8177	35.342	-6.49103	11.8743	-45.9044	-42.7152	4.86014	-34.9912	20.2098	-49.1345	-7.47605	5.60061	10.4545	6.62034	28.5008	-29.4872	8.63365	-18.5812
293	-25.6927	16.7928	38.9769	3.09983	-17.1102	-32.7664	3.22165	-35.6791	8.85471	13.5547	-7.43354	5.30402	-42.3573	-39.4813	18.1261	-36.2671	19.7533	-19.8786	10.656	-27.1151	-32.1203	-7.45479	26.927	-39.9456	-9.87965	-62.3207
294	-5.13772	17.0616	27.2537	38.9046	4.80719	-2.23445	-0.0468952	-36.7554	-43.2599	-1.74529	-12.6215	-20.7056	-44.5525	-43.4649	2.54013	-26.6485	27.2649	-23.0641	4.08197	23.1722	13.434	9.79622	25.2194	-31.7077	-11.2258	-60.5913
295	-31.2704	20.6917	36.9803	8.29963	-16.7962	-33.1873	3.65894	-36.2577	-13.0273	37.7745	-6.64791	10.6251	-44.689	-43.2452	6.56383	-24.2617	12.2846	-13.4227	-10.254	1.23485	15.0047	9.84298	22.3975	-34.0847	-10.8099	-63.0746
296	-37.9959	23.7544	27.0261	37.9832	-9.33692	-39.5986	1.46891	-36.3764	21.9483	20.001	-12.8477	-14.5937	-48.7012	-38.4739	18.3694	-36.2452	28.5042	-55.013	13.3596	-4.05092	10.9444	6.21541	22.1497	-39.6793	7.36997	-20.148
297	-34.4133	28.4171	34.221	6.7795	33.3095	-5.97362	37.586	-4.19692	19.4387	29.5261	-11.1929	-19.7833	-42.9955	-42.5988	6.58438	-24.1925	22.2932	-49.4065	19.241	14.7611	-41.5105	-3.50881	24.5599	-26.1846	-20.0357	0.527937
298	20.1254	10.6461	43.6005	3.76263	-8.86193	-40.6469	-0.474404	-37.7658	-42.5257	-12.9367	2.75331	2.81763	-44.8592	-43.1438	11.8328	-15.0157	24.2716	-49.8	-8.12615	5.97133	13.2935	14.4361	22.7414	-34.3639	-12.3336	-61.0511
299	-38.5061	23.5634	40.3083	-0.325013	-15.7187	-33.6669	2.50158	-36.0365	10.7917	7.91044	-13.1887	-20.9106	-48.6501	-38.7113	18.112	-36.3236	27.0526	-7.94479	40.3657	-26.6906	13.558	9.63062	14.4325	-32.6243	-21.641	-1.069
300	-36.2783	23.8511	2.03568	29.4949	-25.8792	-52.5089	4.29753	-35.2554	-42.5704	-11.9218	-6.34122	7.49696	-43.8286	-42.471	3.32584	-28.7643	22.6852	13.2657	40.6745	-28.4913	9.00971	10.8997	29.0616	-29.3942	-17.2628	2.2313
301	-33.0329	20.6476	40.8907	2.08978	-27.5953	-43.1389	1.55964	-36.4098	8.86247	17.4076	-8.64553	10.0104	-43.3034	-41.8148	3.34312	-28.905	28.7322	-53.4442	13.9163	-7.81235	10.4562	5.55714	28.0735	-38.7381	3.32513	-15.3574
302	17.8587	22.1756	11.7744	24.0522	6.94687	-24.3013	1.00997	-38.535	19.3629	39.195	-5.64401	10.4676	-48.628	-38.3218	18.0433	-36.3405	14.004	-58.0602	40.0355	-29.2888	1.07352	16.2281	24.6982	-28.0696	-21.2853	-0.540965
303	42.3315	-13.6009	44.4056	6.02125	-17.7443	-32.0164	-0.482537	-37.1756	-2.99131	29.4172	-6.22863	9.04528	8.37177	0.720571	2.53391	-26.6517	26.4262	-54.9565	20.9761	8.18687	-33.939	-5.28883	20.8323	-34.0539	4.58749	-17.9689
304	-21.947	10.9679	39.7631	8.10324	13.2845	20.9847	5.46136	-67.1995	24.6548	19.2914	-7.59006	-15.3281	-44.6771	-43.7493	18.0971	-36.0301	14.0403	-58.119	40.2846	-28.8805	18.7942	-33.5664	25.2225	-33.2948	-11.6078	-60.6167
305	14.8264	19.4059	25.1794	29.8086	21.886	3.05268	3.65305	-36.6284	25.2037	23.7062	-3.13526	0.55454	-43.7847	-41.7154	2.55121	-26.6452	28.4841	-53.9827	3.82379	-34.0279	18.2673	14.63	28.0118	-28.6581	-9.9713	-65.1162
306	-23.3373	12.4369	2.14095	29.5499	-4.49367	-30.5284	1.42825	-39.0412	-12.7382	37.8612	-8.22199	6.08937	-48.6195	-38.7329	14.4868	-36.8405	19.9175	-14.2662	13.9574	-8.53436	-42.0133	-4.21915	24.7327	-31.0359	-18.5998	4.68883
307	-34.2176	25.5523	36.1573	5.76856	5.66516	-3.53597	5.46364	-67.183	7.01096	35.4998	-9.89436	7.13519	-48.6721	-38.7343	18.3829	-36.4451	28.9495	-54.2065	-1.49196	10.2943	-42.0056	-4.30751	20.8926	-39.5232	2.37868	-15.0391
308	-29.7446	19.4518	21.3773	40.043	-8.79614	-38.9213	-0.934281	-32.7217	11.239	16.0652	-6.35621	7.41284	-44.5058	-43.3366	18.4495	-35.8899	4.07434	-37.6259	14.3146	15.9508	13.5865	11.0142	27.3538	-40.162	-30.1564	-40.4149
309	-25.9926	27.2587	35.0182	4.93473	-9.72684	-30.742	3.26961	-36.0087	10.6938	2.39001	-4.12733	-1.96155	-44.7266	-43.1715	14.4106	-36.8235	22.1325	-50.2136	18.6087	6.98131	-41.8918	-4.02501	27.7347	-34.9535	-11.9624	-63.7149
310	-19.2092	13.9373	37.8769	2.14501	1.37973	-32.014	0.788414	-39.6042	6.03186	32.0238	-9.95632	-20.6737	-45.9323	-42.7143	3.33558	-28.8233	20.578	-48.81	12.2844	-7.50094	35.0564	5.95618	28.4438	-34.3598	9.4884	-18.339
311	-29.7178	17.2123	12.9493	21.863	-18.4786	-32.7963	23.5883	-10.9014	-12.8874	37.7718	-10.0037	6.8915	-42.3769	-39.4915	6.54155	-24.3424	24.2832	-45.9442	14.0533	-9.20593	13.4312	11.1152	23.5215	-34.9071	-9.26383	-61.9884
312	-39.4789	24.2438	35.9985	0.698752	-17.3714	-33.5473	37.6072	-1.78065	-44.525	-8.66115	35.5394	-5.4613	-43.038	-41.6841	28.7714	8.38734	14.739	-7.39958	18.5145	14.3469	14.9886	9.05818	26.7726	-25.5365	-16.3682	1.78957
313	41.917	-13.9198	27.1706	38.7143	-6.6555	-31.6361	6.91015	-59.825	17.3598	21.853	-9.325	6.39137	-45.9433	-42.7168	2.52894	-26.649	26.8278	-55.0047	12.7176	-24.8215	7.74358	13.7131	23.937	-34.9614	-21.5944	-1.03558
314	25.5832	13.7193	1.41288	29.3872	-5.56969	-38.6559	3.4909	-36.4328	-41.6726	-7.71677	-15.7056	-16.1536	-43.7565	-41.8887	3.31535	-28.7237	21.1383	3.08591	15.6482	24.1757	-41.7958	-3.95599	27.2915	-40.405	3.27451	-15.8272
315	-36.6822	19.541	27.0547	40.4042	12.7845	21.6112	24.8985	-9.84608	-45.7975	-11.8954	-2.02306	-3.58598	-44.3173	-42.5959	18.3363	-36.0017	0.460627	-48.0371	13.6736	-8.0528	18.0303	15.3198	28.3556	-34.6668	-33.3863	-44.6593
316	42.3261	-15.3081	21.463	40.2497	-25.5309	-50.4554	-0.215243	-40.1528	8.33077	24.7813	-3.88811	-17.4243	-48.7658	-38.6485	2.52821	-26.6331	4.73486	-33.2446	40.2881	-26.891	8.0682	13.6274	21.9813	-30.7561	-23.0473	-1.08288
317	-29.2234	27.8631	39.838	5.40706	4.54628	-7.85896	-0.899551	-36.3068	18.5319	29.0544	-6.90649	-17.5827	-42.3925	-39.5049	3.33638	-28.9056	22.1397	20.3735	13.3573	-7.43027	14.8422	10.2315	27.3217	-39.5503	-1.97407	6.47424
318	-18.4517	24.7883	38.511	3.41976	-7.3676	-32.2465	-1.46045	-32.0189	-44.0057	-2.37993	-7.11517	2.4747	-42.3695	-39.4946	6.55901	-24.8018	10.9195	-50.0178	10.9586	-26.7556			27.2859	-40.4297	-9.81696	-62.481
319	-20.1767	6.25661	28.0838	35.778	-16.4411	-34.1472	-0.194662	-39.2756	10.6137	19.6221	-6.35835	-19.8943	-44.7927	-43.1812	6.54443	-24.5739	4.91076	-37.1473	42.6689	-28.8917			27.8672	-27.7454	-12.7988	-62.8122
320	5.07046	-9.04068	25.2443	31.0378	24.0818	-9.71618	5.86166	-63.7683	-12.9664	37.732	-14.3119	-13.0287	-44.6467	-40.4271	2.53328	-26.6533	4.04277	-32.4012	23.8427	15.2908			25.5669	-33.4919	3.70776	-16.078
321	6.06874	-3.99035	37.134	9.69465	-24.9988	-50.8274	0.61685	-36.4297	6.04826	31.9279	-7.0415	9.07267	-48.7828	-38.6828	17.9555	-36.2851	0.445704	-34.954	10.6048	-26.1389			22.5161	-31.374	-29.7578	-43.2592
322	20.7671	16.5397	44.2479	3.95599	-11.8054	-35.3932	5.98849	-63.8565	32.1315	-10.9258	-4.70562	0.180667	-48.3292	-38.0914	18.0927	-36.3671	16.0955	-9.39705	13.9257	-7.994			21.7564	-32.6989	-17.5077	2.7709
323	4.778	-8.65322	36.611	8.51379	-7.01015	-30.5888	24.2829	-10.5039	13.2946	3.44414	-6.75701	-2.43307	-48.7572	-38.5209	13.5941	-28.2832	12.4342	-13.6174	6.13491	24.2767			28.1206	-38.6985	-19.0596	-1.86771
324	-36.6401	24.1926	8.82615	18.3203	-13.7206	-36.5351	5.77806	-63.5706	-42.1575	-11.5131	-4.57434	8.228	-45.6882	-42.8209	36.5065	-3.00412	10.1745	-49.5786	42.9267	-28.1331			19.3388	-41.0284	-20.9607	-0.935453
325	36.8903	-3.9703	2.06074	29.5577	-4.37737	-39.7863	-0.500466	-38.2228	5.45593	7.13697	-6.80527	12.4269	-42.4257	-39.5557	13.0866	20.605	9.81275	-49.648	11.7868	-27.9347			28.8354	-38.91	-15.5954	2.03745
326	-30.3426	21.6275	27.12	39.9716	-5.83077	-32.8276	24.2411	-11.0068	11.3202	14.0409	-6.70416	-17.9391	-43.7984	-42.2583	15.8023	17.4959	3.52833	-39.4935	21.91	7.01127			24.2486	-37.3403	3.32486	-17.3696
327	16.0014	22.617	25.1833	30.193	-16.8751	-33.7302	2.71894	-37.9334	18.372	25.3127	-8.81259	0.26694	-48.7608	-38.7133	15.7718	-27.8074	14.8114	-9.73119	6.32064	23.2185			26.3384	-26.6904	-21.4747	-0.421538
328	-45.8165	5.39716	41.1007	1.02225	-3.46564	-42.3863	4.29655	-36.1739	-13.3999	37.8851	28.8431	4.4582	-42.4035	-39.5271	13.4418	-8.38578	13.0417	-12.0397	12.3218	-25.6857			24.7336	-31.8509	-16.3193	1.99929
329	-39.6305	23.2472	36.3509	9.86026	-6.73502	-37.5466	-0.0088668	-35.656	32.0641	-11.3256	-3.4897	-2.90135	-48.7701	-38.6974	32.2339	4.30739	14.3349	-10.4877	4.94486	22.2046			27.1639	-21.7967	-31.2635	-41.1774
330	-26.2719	21.2257	21.3959	40.1137	-26.2511	-52.5709	3.05596	-36.6458	8.03048	37.3349	-7.94878	9.89443	-43.7786	-42.3012	15.6304	-27.8224	27.4809	-54.474	11.8405	-28.3422			27.9448	-38.7955	7.42123	-20.29
331	-28.0802	23.1442	11.1069	22.6131	-38.8013	-20.0779	3.36985	-37.1124	30.0964	-10.1516	-11.2724	5.92959	-48.7133	-38.6764	-4.63618	11.9363	16.824	-13.5248	18.2245	25.8754			20.3864	-32.546	-12.698	-61.2711
332	17.9669	18.8179	24.8306	30.2473	23.7659	-1.26571	5.56501	-67.0393	-12.8051	37.7459	-6.22694	9.77707	-42.4982	-39.7774	38.712	-32.3314	11.8435	-49.4845	39.5565	-28.9425			28.5153	-29.7481	-18.2885	1.98111
333	-29.2708	21.1868	37.9557	8.24028	6.87733	-28.8017	5.97255	-63.0738	12.447	14.9072	-16.0659	-15.8581	-43.1342	-41.6804	15.3417	-27.8089	16.2849	-13.8461	5.30279	-32.9359			25.2237	-34.1522	-29.7718	-41.0796
334	14.0149	23.0567	27.1826	38.885	11.3068	-0.284151	-0.383959	-38.0589	30.6332	-11.9834	-4.58908	-1.92661	-48.8222	-38.6676	21.9531	21.1287	22.4088	-45.7666	-6.23975	4.83337			21.9541	-39.5671	-33.0588	-42.6412
335	-9.80005	15.5531	8.61932	18.7362	19.3594	7.84963	4.68765	-64.7826	8.78137	17.9325	-9.35609	10.7711	-44.5502	-43.4913	-6.3768	25.8574	22.5846	-47.3795	13.2265	-27.4909			26.4453	-25.9539	-18.4835	1.5464
336	15.8377	21.6606	43.0518	4.12897	-4.44718	-39.7989	5.45163	-67.1492	10.9554	17.9789	-11.5091	3.35692	-48.6977	-38.457	10.6763	26.2445	20.1539	15.0225	-7.78955	5.19097			24.1402	-29.9929	-11.1348	-62.562
337	-28.1028	19.9662	3.37653	30.9631	-8.51033	-43.4466	3.39799	-35.437	31.727	-9.82804	-16.4499	-14.2477	-43.7384	-41.8025	-37.6662	-7.76455	21.7284	-0.82151	-4.67461	-10.2277			23.0656	-30.5938	-19.3897	2.72513
338	-28.4904	28.1816	40.0026	4.34563	-4.28833	-29.5005	4.30368	-62.3238	-12.8479	38.0536	35.805	-4.65896	-48.7133	-38.5822	5.36632	30.9291	21.6066	-47.7364	18.8388	4.90218			28.8224	-34.1306	-12.7309	-63.8155
339	42.2635	-14.6851	24.8126	29.5586	-15.2619	-34.0257	3.68258	-35.317	-12.9172	37.7854	-10.1688	6.34398	-48.7134	-38.4294	36.4899	-3.45915	16.7002	-5.20205	-10.2122	9.35888			22.7238	-33.984	-21.7418	-0.928341
340	-31.115	23.0188	33.7502	6.01705	29.7629	-15.3337	-1.60245	-39.1174	17.0121	34.7542	-1.3321	-4.00391	-47.8555	-37.8684	7.6917	36.0045	28.4487	-52.0858	22.379	0.523426			25.7957	-35.0805	-27.817	-37.9958
341	-13.8532	-2.66418	38.5064	5.43441	-6.83724	-31.2522	5.59891	-63.8559	17.9667	3.20407	-12.0364	-20.9411	-45.7771	-42.7229	8.23076	37.7391	26.5445	-55.6389	-26.2085	-7.29561			27.2912	-26.9587	-17.7969	2.24659
342	-34.5836	19.9416	38.3311	8.28413	-7.28688	-38.1009	0.0520419	-37.1934	-42.8464	-13.0058	-11.5192	4.84563	-48.8761	-38.6525	-42.1022	-12.8382	26.4884	-53.7306	18.9942	11.4818			16.6766	-42.91	-21.2536	-4.65065
343	-29.5572	24.5914	-2.70604	39.6066	3.08722	-33.1122	2.34216	-35.5496	1.58171	34.4166	-0.841696	-1.33941	-48.6774	-38.5676	9.3735	31.7326	14.4018	-6.10591	-30.9536	-4.19454			28.8643	-29.0556	-30.4135	-39.6179
344	-19.8952	7.52193	25.3544	31.0476	-31.0914	-50.5242	1.75522	-38.5188	0.617484	32.0784	3.64046	-0.852791	-48.75	-38.4129	19.3879	32.4025	29.3388	4.72356	13.4916	20.6723			28.8737	-29.115	2.94726	-16.9825
345	21.7418	24.6849	2.19169	29.6787	-12.4307	-34.9338	24.94	-9.90559	-42.3409	-12.8092	-5.44036	9.31413	-43.2446	-41.6575	10.451	13.73	16.3174	-13.8273	7.42327	20.1716			22.579	-30.2541	-27.9417	-38.1881
346	21.3117	11.0721	27.0835	40.31	28.656	-7.99231	-1.13262	-37.3342	30.7559	2.04577	-3.49896	-3.16623	-48.7663	-38.7385	-2.64245	24.5619	16.2264	-14.063	16.6857	13.1744			27.3625	-33.5902	-10.1525	-62.5061
347	-36.878	23.7674	25.5357	36.0176	-8.56273	-45.1211	24.833	-10.5296	25.8194	24.1186	-9.85137	-16.0915	-44.5627	-40.3681	12.4326	7.31297	27.6441	-54.465	-31.8212	-2.62453			17.8647	-42.5342	-8.38469	-61.8217
348	-36.9294	24.8897	27.2567	37.9719	-8.63952	-38.6441	0.289919	-36.7708	-13.1483	37.7487	33.6903	0.159444	-43.0973	-41.6947	25.0201	18.894	0.757765	-41.554	16.7384	17.2766			18.187	-41.8203	-22.1977	-1.9531
349	-36.59	23.1322	40.6978	1.48351	2.4093	-26.6277	3.33344	-35.8379	0.768773	32.2167	-9.93938	-16.2474	-44.5218	-42.5994	9.40284	24.1943	8.36422	-37.4952	-38.2931	-7.60117			26.962	-22.1751	-9.05452	6.52738
350	-28.8165	21.5526	21.3566	39.9815	-1.48162	-31.9047	4.19225	-62.5518	-12.7822	37.7743	-10.986	-20.6142	43.0208	-5.2697	9.86747	29.2849	26.8	-23.3967	-3.14367	13.5646			13.4185	-24.3937	-9.46035	-60.8991
351	25.6472	10.0196	11.327	22.4395	-14.4835	-36.5977	25.0966	-9.7063	-14.1046	38.0288	-1.36644	-3.33141	-45.9313	-42.7095	11.8521	18.1726	26.8301	-53.4092	-52.9267	-12.7034			28.877	-38.9554	-17.2737	2.64379
352	-30.4954	20.7609	34.1823	5.45685	-5.8581	-31.9095	4.84691	-35.2386	-45.7075	-2.1944	-3.82336	-1.65458	-44.6403	-43.4456	15.7648	12.1741	3.0263	-43.8655	14.2139	-7.79881			28.2881	-34.468	2.72112	-15.1439
353	-38.5018	20.9628	40.0738	5.31139	-14.7854	-36.5109	-0.618334	-37.7495	-7.12444	39.3264	-9.89594	-20.6634	-48.7222	-38.6331	30.181	-10.6675	14.0806	-11.0906	-31.7989	-2.58648			21.5886	-32.6375	-8.97177	-62.5913
354	-18.4065	14.8575	42.1145	4.37736	-14.9532	-33.2252	2.7214	-35.5591	5.7319	23.2454	-14.9386	-12.3252	-48.7386	-38.7379	25.5911	7.30575	20.4829	-49.0329	16.3493	-12.0312			17.2354	-43.1091	-10.7582	-60.7094
355	-36.3229	23.1528	10.9964	24.3774	-1.59209	-35.8293	23.9862	-10.8386	-12.9998	37.7509	-14.4121	-14.7227	-44.9555	-43.0637	9.77986	33.0262	27.7083	-54.6821	28.1039	-2.60263			24.4678	-34.8819	-20.1658	5.50119
356	14.5755	21.7403	35.8619	6.428	2.54496	-33.0968	5.61831	-63.5418	15.005	21.4158	-7.3279	5.10511	-45.0402	-43.6893	-14.5283	45.9573	28.7746	-54.2573	13.2731	0.748066			28.8665	-28.5787	-33.4398	-44.7927
357	-12.9225	12.9296	33.3111	4.98106	-9.15308	-39.6978	5.68958	-63.6348	-13.3196	37.8295	3.40246	2.36167	-48.7157	-38.6405	5.6193	33.7688	26.3171	-55.4471	-36.2055	-7.53041			26.1522	-30.8255	-22.2698	-2.15067
358	-37.8595	23.9617	20.4158	34.5265	-8.34104	-39.265	5.45259	-67.1487	-13.5772	37.8312	-9.79348	-20.8126	43.0208	-5.27252	12.394	25.216	18.103	13.264	12.3677	-7.83791			17.271	-42.5781	-23.7018	-0.460687
359	-28.9081	19.1187	27.6621	36.9145	20.49	4.55102	5.55813	-63.706	-13.1038	37.8025	1.14511	-1.74503	-42.3729	-39.5151	1.93982	42.8587	13.6952	-58.0472	-43.1256	-9.34801			20.8273	-39.493	4.4992	-15.8944
360	22.8	10.274	36.8105	7.91545	-24.9178	-50.9401	2.79142	-36.5075	-41.3166	-8.69183	2.05403	3.47319	-43.3503	-41.7379	4.62453	17.3239	16.3208	-13.4644	-32.311	-2.60989			26.741	-33.9529	-17.2475	1.90566
361	20.0859	14.1992	31.016	4.42846	-7.41737	-30.5364	-0.300459	-39.5917	-45.7967	-5.88084	-7.00516	10.719	-43.8821	-43.0736	7.48223	31.5728	20.2495	-37.6462	17.0995	-0.0227981			27.2215	-39.8573	-21.163	-4.50529
362	-45.0689	5.86077	37.0273	6.54665	-26.8184	-53.5082	5.78337	-63.5086	6.06027	29.196	-5.95861	10.366	-44.4406	-43.4834	32.5705	-8.85557	18.1915	4.09752					21.9866	-39.7755	-21.1727	-4.3366
363	-37.7933	24.1152	36.6825	-0.0320711	-4.52544	-39.7239	0.164358	-40.0397	-1.31985	23.0752	29.7083	6.7048	-44.369	-43.5653	-38.3294	-4.30831	22.6052	-47.6458					21.6203	-31.6147	-10.1188	-62.9718
364	-36.5608	23.628	25.1686	31.1289	-25.1325	-51.9692	5.52802	-67.0788	9.40056	27.1048	-10.322	-17.3121	-44.1498	-43.2274	-29.3782	-21.1302	23.0475	-47.4126					22.2168	-31.0356	-29.7077	-38.6358
365	-39.0233	17.7204	35.2442	6.02769	-27.4193	-50.6944	0.043965	-35.6779	8.83473	12.4227	-4.89709	-16.6484	35.0864	0.106121	-29.9573	-21.1405	15.1784	-16.6475					28.4284	-28.0198	-22.2308	-0.972269
366	-36.832	25.1742	43.1193	5.36672	-17.3399	-31.6727	5.46816	-65.2994	-30.4298	0.401218	-5.36449	-2.16005	-44.4164	-43.2607	-41.8582	-4.31253	26.0777	-54.2257					28.5808	-38.8317	-30.3117	-39.9505
367	-35.6876	20.2537	39.1254	7.80732	8.00139	-26.0433	2.50325	-36.5067	-13.0954	37.721	-6.07512	6.49531	-48.6993	-38.2556	5.88318	17.0513	9.10986	-49.8539					24.3128	-11.4719	-29.6818	-43.2642
368	-23.021	10.7245	21.6811	10.0381	-25.8984	-52.5131	24.1098	-10.8359	1.96663	32.1742	-12.8121	-21.0978	-44.532	-42.9497	3.64882	31.3552	28.9882	-55.731					23.2214	-30.6817	-10.3425	-61.2654
369	-34.8224	16.1707	42.3403	3.10052	-7.94979	-32.2589	0.664643	-36.8078	-14.339	41.6742	-7.17604	-20.8231	-44.9334	-43.1258	17.2129	8.75485	9.28575	-39.7119					28.0442	-33.6535	-13.7402	3.33914
370	-30.6003	23.1126	10.8429	23.6369	5.67564	-24.6544	1.18662	-37.214	31.3589	-11.092	-9.36283	5.93704	-43.7477	-41.7287	12.9433	40.8179	13.9339	-58.0177					28.0948	-29.4282	8.63288	-18.5903
371	-20.0152	13.1156	21.3189	39.9148	-8.59998	-38.202	5.40165	-67.5392	12.7929	17.3942	-4.87739	-1.69465	-48.7494	-38.4034	32.0542	-8.62184	9.32939	-40.0432					27.2701	-40.2879	-8.93656	-62.858
372	-36.0018	19.6583	12.4936	24.7191	-16.8786	-32.772	1.20389	-34.8135	-13.1259	37.757	-6.99219	7.94299	-48.6937	-38.347	-8.3402	37.1096	0.229981	-49.5303					28.1566	-28.3804	-19.559	-1.28234
373	-28.0367	26.1183	30.9849	7.52478	-6.52141	-31.0726	1.45488	-37.6896	-14.401	38.1553	-6.27692	11.7242	-48.752	-38.6926	8.89227	11.2825	15.5267	-6.00437					27.3792	-40.2617	3.38451	-17.0218
374	-32.9392	20.9273	27.0829	37.8708	14.0684	-5.90595	5.26686	-63.5771	6.69629	9.98652	2.27015	3.21919	-48.6281	-38.7634	31.7419	-9.68344	6.80378	-39.6291					28.8109	-29.4568	-10.4281	-64.054
375	-18.6174	12.9734	21.5289	40.3887	-16.082	-32.5101	2.4432	-36.142	-13.1009	37.7806	-4.141	-17.4061	-48.8167	-38.7825	14.3373	21.4306	24.1335	-53.6977					17.078	-42.6381	-21.5304	-0.671236
376	-18.4944	7.50901	38.0889	10.8323	-26.9684	-51.8923	24.1233	-11.2522	9.5624	13.675	-5.29678	10.3227	-43.1566	-41.6638	-30.2274	-25.012	23.407	-48.758					29.0119	-28.8916	-31.813	-38.9332
377	-21.1081	13.284	41.0274	3.27424	-1.34855	-27.0522	1.38768	-39.1762	-16.0889	38.8251	0.577618	1.28365	-48.6314	-37.8591	8.40693	26.7438	11.9519	-10.1423					29.2203	-34.7236	-33.3868	-44.9303
378	-30.5681	19.2549	31.7804	9.48127	37.3852	-5.27797	1.73701	-38.9929	-36.7367	-3.00694	-2.30037	-3.58808	-44.829	-40.4324	-33.3492	-23.3277	25.6431	-53.822					20.4785	-31.8546	-17.0678	2.80578
379	21.3415	22.7718	41.8298	2.92082	-8.37295	-38.8996	24.0627	-11.4053	10.3194	2.25545	-5.12969	-1.32767	-43.3256	-41.7647	2.30068	18.6045	18.4839	-10.6083					17.0994	-41.5361	-19.8704	-0.980769
380	-39.0784	17.8914	41.0069	11.6031	37.1415	-2.94483	8.69423	-63.5216	-43.1436	-8.67954	-11.1341	10.121	-44.078	-43.4119	-41.9092	-6.99468	-11.6144	-1.20342					38.9931	-2.98646	-21.0984	-4.25141
381	-38.4833	25.5637	24.2809	5.84608	-15.4424	-34.7713	24.1522	-10.9704	9.69468	22.9299	-14.8661	-15.349	-45.8877	-42.7202	8.28597	22.5657	22.3077	-47.6306					23.9507	-35.0291	-10.3455	-62.4411
382	7.35768	22.656	11.7531	26.0148	-16.9235	-33.4789	5.37363	-65.173	13.8655	20.6223	-11.3835	-20.1138	-42.4392	-39.5604	4.05079	16.6926	33.2872	0.298119					28.6879	-34.062	-29.6609	-42.4583
383	18.6396	4.55315	41.7385	10.7605	-42.765	-21.999	0.62597	-39.6918	30.3792	-10.7139	16.1682	6.18483	44.0139	-7.9577	8.05258	32.9872	26.8022	10.54					26.9558	-28.8651	-32.6127	-42.3253
384	-27.4619	25.4216	37.4469	7.57736	-16.5626	-33.6544	24.6266	-10.2315	7.26878	20.7569	-15.2688	-12.6936	-48.6942	-38.7794	-28.2729	-12.064	26.9912	-55.135					26.0575	-28.1945	-12.5249	-62.8909
385	-20.5242	21.2107	20.7332	5.12671	1.67099	-31.3975	2.55413	-38.2022	1.92512	14.4885	-4.88383	-1.80537	-48.7717	-38.7142	26.1885	6.44038	27.8349	-54.456					23.5911	-35.1976	-9.27141	-60.9454
386	-33.0326	26.6255	20.2393	34.3276	-44.4841	-15.6142	0.863268	-35.9608	11.8318	5.38662	-11.8295	-17.0377	-43.8054	-42.2767	10.6478	34.3614	25.9	-47.3221					28.6975	-34.2508	7.10191	-19.2117
387	-19.0134	9.75893	32.8604	5.72994	5.60967	-30.1929	6.70991	-63.4959	-42.9013	-12.5405	-6.74089	0.203886	-44.6892	-43.3549	10.7993	28.8614	10.7098	-50.3075					27.0559	-7.2127	-30.7527	-40.5373
388	-20.2505	9.61109	30.1008	18.4348	-5.21905	-33.0505	5.30957	-63.5951	-1.03646	14.9218	-4.31417	-18.2887	-44.6944	-43.229	8.81751	10.5291	10.1276	-50.1406					20.5386	-31.7887	-22.0223	-2.33414
389	-27.2279	25.0209	38.5323	9.7046	-41.2019	-22.4762	-1.7606	-37.631	4.97256	18.233	-5.4625	-11.3709	9.76723	-4.99396	-11.6094	34.7986	28.0402	-54.916					25.3455	-35.0901	9.50449	-18.2138
390	-37.5587	25.0068	27.2823	40.0969	-7.02197	-38.2636	5.44438	-67.1892	-12.978	37.7791	-4.93818	-1.70651	-43.2825	-41.8914	14.7394	39.1745	21.9137	8.31759					28.6805	-34.1977	-27.6344	-40.1936
391	-19.401	12.811	8.6215	19.5025	27.1405	2.80889	24.1263	-11.2316	-12.7417	37.772	-6.87272	-17.9324	-43.1591	-41.7768	10.5365	31.0686	24.6604	-50.4736					22.4564	-30.6625	-12.0026	-63.6052
392	24.933	8.13994	34.0537	7.91287	-4.87846	-45.2333	-0.741349	-37.085	2.8008	24.6642	-5.32006	8.10061	-48.6575	-38.1838	31.936	-8.59724	4.01249	-38.1045					22.7079	-35.8074	-31.5897	-41.2878
393	22.7542	11.0979	41.2728	3.64743	-30.9119	-36.9633	2.25698	-35.5594	-2.86109	37.7825	-14.3196	-11.6615	-43.27	-41.6177	31.5523	-10.404	11.3609	-50.0284					27.7542	-35.0452	-12.5623	-61.7269
394	-28.3014	20.3665	24.6129	29.7052	-6.99537	-38.1192	5.30356	-63.5919	-13.0646	37.8195	-2.22538	-1.34879	-45.1928	-43.7179	20.7251	11.0919	23.4574	-53.3235					24.8453	-34.5221	31.157	-11.2162
395	-34.3507	20.5515	36.6081	0.0880998	-14.9516	-37.1945	1.35525	-36.4881	14.4574	25.1647	-8.46798	4.6148	-44.6706	-43.8414	8.95066	30.2199	22.5054	-47.9593					27.806	-34.9226	3.63558	-16.5728
396	15.7403	16.2317	31.5038	5.02511	37.1885	-5.23373	5.42879	-63.5004	-12.5695	37.9399	-9.38467	-20.393	-44.7636	-43.2874	9.32866	43.1218	23.8343	-39.1044					27.8688	-35.0177	2.88039	-15.2395
397	-39.7018	26.5242	42.5691	9.85569	-10.927	-35.5815	5.41763	-67.273	-13.0425	37.759	-6.1455	8.81686	-48.7006	-38.6942	3.75434	30.4555	-18.2056	6.20752					21.5102	-32.6498	-17.0753	2.32966
398	24.8767	8.46533	35.5174	4.11102	-10.6668	12.8857	6.03512	-63.5495	9.23492	24.3569	-5.33572	8.51211	36.2691	-0.922193	12.8254	21.3497	29.5789	-53.2204					28.0251	-34.8958	-12.2481	-60.6871
399	12.955	8.05918	20.5872	5.19073	-8.55121	-44.9631	2.23311	-36.8402	-42.5038	-7.31839	35.9671	-5.17056	-44.8186	-43.31	-33.6366	-23.223	28.4656	-46.824					20.292	-32.777	-22.3038	-1.11584
400	-23.7743	22.8611	34.7245	7.65219	-11.4034	-37.163	36.9156	-4.15743	-13.068	37.8459	-16.2703	-12.3596	-48.6615	-38.4047	-14.4601	37.8793	8.70551	-37.0373					22.2854	-39.7856	-9.86126	-62.8842
401	-30.7831	22.7895	2.2573	29.5049	-16.8292	-33.5109	23.4455	-10.8326	14.4802	25.6172	-3.75105	-2.70096	19.8363	0.513287	-41.9468	-13.25	10.7455	-50.3229					27.5635	-40.3049	-29.5975	-39.4418
402	16.4691	23.2467	24.4525	31.0282	8.25573	-2.09094	24.6246	-10.573	-16.2867	38.7736	-4.46245	0.76725	43.9692	-7.90996	5.91257	5.62168	0.68194	-49.5733					26.6739	-25.9067	4.59631	-18.1172
403	-39.4024	20.3239	38.5677	-0.713575	-25.8732	-51.2125	5.63303	-63.3321	29.6306	-8.21408	-9.48883	6.89084	-44.8561	-42.6201	7.40008	36.111	23.3286	-46.8106					28.9393	-28.7597	-20.4883	5.93678
404	-30.7003	23.3367	24.8044	30.7143	-8.85789	-44.3489	1.7245	-39.0142	11.269	12.401	6.36702	1.93833	-43.1536	-41.6728	-48.2815	2.59935	10.6331	-49.8446					25.1848	-34.077	8.3617	-18.6247
405	-39.7404	26.4255	39.0037	5.94459	6.79915	-28.7778	2.53551	-35.787	15.4625	31.3568	-13.6441	-14.9683	36.6003	-8.02946	21.3299	13.4316	15.6155	-7.65244					16.4349	-41.2454	3.14928	-14.985
406	22.3987	21.5936	35.3924	11.8474	7.67722	-4.06288	-0.222936	-35.7393	1.37805	33.2053	-8.42005	6.17927	-45.0112	-40.3333	-2.60848	24.8883	0.555422	-49.1458					17.6864	-42.1788	3.94557	-16.447
407	-31.0319	22.7144	40.1964	0.00116545	-16.3597	-33.7956	4.19776	-36.894	2.02931	38.1638	-9.68743	4.85382	-44.561	-40.4355	32.0775	-9.31921	19.7238	-46.8815					21.3916	-31.5698	-18.8959	1.55862
408	-28.6732	16.6343	38.7775	8.46351	-5.80765	-30.5318	4.88105	-65.5661	-12.7261	37.8429	-3.86098	-1.44454	43.9163	-7.88294	13.3305	22.9653	23.7958	-46.5784					23.8249	-34.9463	-18.7376	-0.0372616
409	-26.047	20.3146	25.2357	30.7267	-26.5686	-51.3949	3.02619	-35.1889	18.0538	17.651	-9.92185	2.9158	-44.5695	-40.2391	31.4769	-9.36165	22.1491	-50.3464					24.3777	-37.3492	-21.8981	-0.122419
410	-31.897	21.3795	11.0197	25.885	-0.695426	-31.4125	-0.597086	-38.295	-43.1598	-8.25836	-6.8858	-18.8164	33.0384	-3.27454	17.5908	29.3038	28.1423	-53.0484					26.5604	-26.7072	-31.5838	-38.9055
411	-44.3426	5.16407	32.5791	5.73054	-8.55872	-45.1696	2.61884	-35.4248	29.2031	-10.198	-7.26765	12.155	-43.3335	-42.4511	11.1967	20.8087	28.69	-54.9794					27.5499	-27.3167	-16.4612	2.73986
412	23.4413	18.296	41.905	3.81753	-17.0271	-32.5411	5.41897	-67.0816	-2.41384	37.3121	-11.9812	5.33285	-48.6989	-38.5622	19.2175	16.5908	26.3392	-53.5286					17.1634	-42.0827	-9.8741	-60.6905
413	-44.222	5.53732	20.7546	5.12467	-28.114	-48.291	4.56233	-65.3153	31.6913	-11.0971	-9.30902	-20.6768	43.9949	-7.9391	2.62249	18.1815	19.957	-49.375					27.6732	-40.3451	-22.032	-0.786049
414	-21.6362	12.6064	43.9778	5.2797	-12.1249	-35.2861	23.8018	-10.9246	15.8546	26.3222	-7.97819	9.89643	-43.8285	-42.2333	12.067	25.6877	16.3789	-13.1351					22.114	-36.1327	-29.7028	-43.1678
415	18.149	19.1331	35.4742	9.14727	26.3	-6.54357	5.89994	-63.1385	-0.450015	16.6872	-15.1144	-14.388	-44.6605	-43.6587	1.20801	37.8278	9.85763	-49.7974					27.2342	-39.9123	-30.7261	-41.0152
416	-38.9719	18.2369	34.5893	8.17139	-5.43515	-36.1361	0.0684488	-40.1128	5.93822	17.127	-15.3566	-12.0101	-43.1516	-41.9512	31.3154	-9.15646	29.6695	-53.6173					17.2863	-42.7017	-30.0359	-43.692
417	-32.5154	20.5432	36.4709	9.00366	-7.36139	-42.0752	4.48804	-36.1298	31.6332	-11.9314	-8.24986	10.2288	-43.2766	-41.7204	7.43203	14.9641	13.0025	-14.0784					-11.6124	12.4344	-19.2979	1.69077
418	-36.1337	21.0245	27.3987	40.2466	-7.41612	-30.9498	2.06517	-37.8876	14.283	14.724	-4.47308	-0.543789	-42.5202	-39.4779	9.26113	34.7903	29.2178	-56.0103					28.3995	-28.8625	-20.1416	-0.344051
419	-21.297	12.9588	21.3395	39.949	-20.7666	5.38614	1.67097	-38.7289	-12.9549	37.7776	35.1761	-2.34854	-43.7328	-41.7428	8.90085	12.5392	20.2514	-49.0966					28.7771	-29.5137	-21.6652	-2.37773
420	-31.8287	20.3411	27.0241	40.7158	13.0719	21.8628	24.655	-10.3312	20.5301	24.1928	-11.7563	-20.5121	-42.4491	-39.4955	20.9781	10.1005	28.7266	-53.7735					26.9929	-40.3653	2.57617	-15.1609
421	-18.9558	11.9649	38.7889	-1.90776	-8.62926	-32.8424	0.0413309	-39.2928	-13.1926	37.767	-3.70991	6.47259	-43.3095	-41.7612	6.19139	17.5948	13.861	-58.0311					24.4456	-37.8063	-27.664	-40.1963
422	-38.3019	24.9588	37.797	6.61811	-8.56147	-45.0781	0.489893	-37.1037	0.560029	35.1333	-6.65668	-17.7762	-42.45	-39.5357	7.49136	15.7782	28.0043	-53.944					27.0213	-40.4911	-29.0067	-42.6755
423	17.2912	18.7352	40.3242	2.38456	-8.48397	-38.3244	3.96287	-35.3082			-6.97731	3.88186	-45.4687	-43.5935	13.0338	22.2463	23.3227	-47.2821					16.3793	-41.7451	-9.13519	-63.1708
424	-34.1973	21.3793	-23.2222	29.4641	-6.45359	-32.5949	0.89606	-36.3912			-8.75104	6.6945	-44.3005	-43.566	27.5353	-2.55303	11.3062	-43.9326					28.7999	-38.6378	8.65803	-18.3922
425	-33.3493	24.7376	34.5382	6.65923	-4.28102	-33.0213	24.5793	-10.3042			-4.96642	-2.47683	-44.6907	-43.7685	-4.78288	14.0912	27.4188	-52.316					21.4745	-39.8129	-30.5895	-41.3615
426	-33.2796	15.9994	24.9129	30.85	-41.3827	-21.8647	3.6266	-34.7976			30.5132	-3.67786	-42.409	-39.5253	32.0419	-8.82961	25.3975	-54.7426					27.4644	-40.2549	-8.88926	-64.3557
427	-28.1368	28.004	35.6638	1.89942	-17.4359	-33.5104	6.05512	-63.1045			30.5424	-0.110778	-44.4675	-43.4625	12.2332	25.7572	27.3299	-54.3954					24.1797	-33.7848	-13.3549	-63.4433
428	5.20975	-8.90509	34.9605	6.54942	-29.4569	-50.6549	5.42104	-67.4035			1.70564	0.606521	-43.3327	-41.7719	16.5548	18.055	22.3109	-47.9649					30.1725	-1.29176	7.26152	-19.2446
429	42.4535	-13.9031	27.0924	37.7907	-27.2114	-51.819	-0.365876	-37.2049			-5.19798	8.02077	-42.3847	-39.5209	15.8377	27.9052	2.68251	-40.4086					21.6859	-34.4825	-21.2526	-3.60949
430	0.15949	4.95777	26.865	38.994	-14.7025	-29.8116	0.0842058	-37.8174			-8.21715	4.10657	-43.2065	-41.8103	12.2096	8.30074	29.4556	-55.3612					21.626	-39.3372	-8.14562	-63.1447
431	-34.009	17.2106	27.244	38.2512	-11.9845	-34.3685	5.46961	-67.2692			-4.56019	-0.815334	-45.8981	-42.6867	7.32261	33.5988	24.2798	17.6536					29.0461	0.71333	-19.2055	4.67764
432	-27.681	25.5473	24.052	39.4251	12.5551	-3.23388	4.42777	-62.0556			-15.8303	-15.8465	-43.7454	-41.9132	10.8688	23.456	26.2233	-54.7984					25.2708	-31.9382	4.18908	-15.2736
433	-27.3772	25.2472	20.9956	10.1339	-35.6596	-23.4745	-0.00802857	-37.8509			-14.384	-11.629	-43.2344	-41.8182	-10.0351	38.1451	16.2013	-13.8544					24.6749	-27.9339	-21.4005	0.886888
434	42.3631	-15.29	27.1673	40.6964	-6.48249	-31.2542	-0.666947	-38.7849			-14.0272	-9.28763	-45.9684	-42.2992	-44.7158	-4.29155	14.141	-58.1056					21.6238	-31.8671	-21.4764	-2.84092
435	-34.1543	18.8715	39.2201	4.91301	-13.9083	-32.2874	4.41709	-61.2939			-14.1172	-13.7035	-48.677	-38.474	16.024	10.3466	19.0408	-19.5099					20.0806	-32.5106	-18.6492	0.742365
436	-22.1259	7.332	26.548	5.62966	-8.3808	-35.0252	3.48567	-35.8718			-5.52966	12.1999	-43.8172	-42.3583	13.1234	14.1314	26.1665	-54.8419					28.968	-35.0226	-11.3433	-62.1985
437	-44.9193	0.649332	37.7389	5.66418	6.97714	0.612819	4.19321	-36.6354			-15.3587	-14.1629	-48.6792	-38.739	6.00063	34.928	27.0347	-54.2055					20.8629	-32.9932	-12.4863	-62.7584
438	-31.5041	23.8364	37.3135	7.2547	-26.756	-51.4993	5.23557	-63.5216			31.1573	-3.01276	43.0278	-5.26411	5.86114	14.4162	3.17233	-37.5251					27.8301	-35.4111	-13.7872	-63.6556
439	-39.028	24.9886	21.2401	4.77784	-27.12	-51.5994	3.31477	-36.3805			34.7377	-2.02618	-45.8717	-42.7268	17.4758	26.5998	27.3192	-55.5637					28.9261	-39.0367	-19.2094	4.07588
440	15.4014	26.6158	42.6188	7.46496	-30.3629	-50.8137	-0.651912	-38.42			-3.68448	2.24802	-42.9794	-41.6101	29.715	1.57329	27.3036	-54.9986					17.2842	-41.7152	-27.8667	-38.2722
441	15.1123	26.4374	21.2098	39.6441	13.7636	21.1735	1.53565	-36.3864			-4.25746	-17.7535	-48.742	-38.3795	32.3191	-8.45926	28.373	-1.82304					17.0639	-42.4874	9.54357	-18.9166
442	-12.053	13.8309	24.8724	30.1501	22.7592	-9.83086	2.56383	-38.4386			-10.4667	-21.3725	-48.7126	-38.7563	8.90842	30.5361	31.3549	0.801174					28.887	-27.9538	-30.1648	0.872928
443	20.7903	11.2759	35.8517	0.108764	-5.77309	-32.0511	5.50695	-67.2031			36.5271	-4.3535	-44.334	-43.5968	8.59264	22.2289	22.6342	-48.5723					26.6465	-40.9961	4.59644	-17.9445
444	-34.0182	23.4886	41.2223	4.54651	-17.022	-33.2343	-0.818092	-38.0496			-13.1975	-13.6569	-42.6357	-39.5728	31.0317	3.90937	25.5387	-51.2324					26.1708	-32.8045	-10.3412	-62.8498
445	18.204	21.4283	34.1535	6.32236	-12.5896	-31.3558	5.72866	-63.5891			-9.95384	7.19727	-44.8031	-43.2924	8.69811	19.3245	19.7705	-19.6217					28.6481	-28.4092	-20.5962	0.725193
446	-43.5182	-1.66591	20.7876	10.0313	-16.1418	-32.4007	5.75209	-63.4093			-11.8611	-16.5738	-48.7127	-38.5316	11.2421	36.1094	10.2694	-50.0182					24.6247	-27.9466	-27.7134	-40.2091
447	-33.0668	16.7455	38.3887	10.689	-41.6459	-21.9864	3.46657	-36.0878			-11.7087	-16.1771	43.8767	-7.90618	31.6868	-10.483	27.7798	0.0850102					28.1073	-28.5648	-17.4878	1.85384
448	-26.997	19.047	40.2169	4.67222	-3.23189	-23.0959	24.026	-11.505			-6.66107	7.78366	-48.6792	-38.5403	11.7047	23.1794	-11.3332	11.6537					22.9066	-33.1505	-20.3934	1.00505
449	-36.9349	22.3305	36.0652	2.94282	-28.3691	-47.4828	3.32677	-36.0142			-13.8584	-10.6226	-44.8526	-43.222	23.0961	9.90121	16.8597	-12.9133					29.1548	-29.5862	-12.9478	-64.0482
450	-31.1355	22.7963	37.9974	9.84464	-7.84202	-35.6021	5.75036	-63.8264			29.9529	-3.39235	-48.7204	-38.42	-41.8723	-6.92231	21.6657	-45.8589					28.9516	-29.1227	-32.6723	-42.3915
451	6.6654	24.585	21.2128	39.6613	-26.4597	-50.783	2.23481	-37.6367			11.3923	-1.22261	-44.3941	-43.3265	3.36271	18.736	15.6839	-9.9507					18.477	17.9542	4.01834	-15.3969
452	-36.542	27.6166	19.7513	15.2151	24.3516	-11.9447	-0.610185	-37.5599			-14.2961	-12.074	-43.7115	-43.4121	31.7465	-9.82992	0.445121	-49.1069					28.4867	-34.248	-13.2394	-63.9809
453	5.90654	-9.55417	2.1927	29.5571	-27.0244	-51.4282	5.49897	-67.1757			-3.69041	0.136177	-48.179	-37.8833	5.02061	31.6647	27.1954	-54.1872					28.9185	-27.9396	-31.0924	-41.0342
454	-36.0177	22.3658	26.5938	39.6722	8.15237	-27.4429	-0.18178	-40.0192			-13.8745	-13.0468	-42.4011	-39.5612	-5.52776	26.3965	19.1237	-19.4691					20.9699	-33.4177	-33.4072	-44.9749
455	-28.3402	25.7957	34.5119	5.74126	-30.113	-50.604	7.47355	-64.4396			5.61351	2.34494	-43.7192	-41.8914	8.65015	11.8688	0.142892	-48.8131					27.6681	-35.0053	-21.1191	-1.5843
456	18.0148	13.3528	20.6949	9.97676	-16.0337	-33.9268	4.57434	-65.0658			-3.47303	-0.277001	-48.7901	-38.5	31.7613	-9.22228	15.0335	-16.876					22.522	-35.9681	-19.3346	5.63761
457	-37.8937	25.1102	21.3491	39.967	8.80253	-0.634084	1.88611	-38.4702			-3.34657	-3.23544	-48.6165	-38.275	3.02855	23.1771	26.6499	-48.7771					25.1891	-31.6005	-21.7474	-2.82125
458	-11.4124	13.9878	21.5447	40.4147	-7.83463	-39.2838	6.08278	-64.6394			-14.172	-13.968	-45.4843	-43.6221	10.1881	29.2454	13.1782	-11.8978					21.4148	-16.0195	-20.9353	1.71615
459	-37.1622	24.875	42.7676	0.659137	24.5135	-8.8269	5.487	-67.0512			-5.54352	10.1548	-48.7847	-38.6964	6.3996	16.3072	19.6374	-10.9999					27.6782	-38.9295	-11.497	-64.3219
460	-43.9945	5.44764	37.0515	10.906	-18.3181	-33.6902	3.12309	-34.5971			-14.1705	-13.6152	-44.3591	-43.7154	-14.3418	17.117	24.668	-14.8919					25.7051	-35.603	3.38027	-16.2244
461	-36.0682	20.947	40.2658	9.0413	-8.19265	-38.3032	-0.408684	-39.3433			-10.1211	-19.9684	-42.4019	-39.5189	3.75783	23.9767	24.3061	-43.1455					21.0407	-34.3021	-10.7986	-63.1283
462	12.1728	16.2767	26.2415	7.58402	10.8912	23.2684	1.42214	-35.9768			-7.44239	9.89469	-45.3957	-43.5567	17.3304	31.9607	22.9666	-49.1282					16.6714	-42.1178	-21.3885	-3.41663
463	-29.3478	25.257	41.9146	0.524484	-8.53767	-44.9534	2.4779	-35.3862			-13.8432	-11.8388	-43.2701	-41.7696	33.4456	-6.6063	17.5994	11.974					31.4185	0.85256	-21.4654	0.400978
464	17.323	15.8735	20.4874	34.5171	-26.3541	-50.8249	2.77203	-35.5439			-8.28459	4.9226	-48.6419	-38.3076	8.60012	30.5697	23.1942	1.71571					21.7908	-39.7868	-17.4048	2.2067
465	-17.7169	21.3232	38.6934	3.77399	-9.42815	-40.1566	24.6224	-10.3512			-3.94979	-16.6522	-48.6833	-38.4421	-37.9884	-6.21114	18.6096	4.48006					12.5365	22.9815	-12.9384	-64.3044
466	-13.2249	14.1747	39.7794	1.83973	-25.5126	-52.8298	27.6152	-22.1632			-10.9602	-16.2806	43.9023	-7.86776	-36.6324	-8.15704	11.4228	-50.0557					28.7775	-33.9063	-21.4764	-2.7162
467	-22.1281	7.30968	39.8419	7.36182	-17.2583	-31.8907	3.16669	-36.6099			-13.4494	-11.9565	-48.803	-39.0228	20.9985	7.92541	23.5135	-44.9726					28.6464	-38.9038	-17.3437	2.07215
468	3.51946	19.6877	36.6691	0.0772036	17.9895	24.7832	5.97445	-62.3586			-6.68256	12.4444	-43.8328	-42.1358	-41.9003	-11.8375	15.637	-13.0661					21.7145	-39.8492	6.58532	-17.587
469	-35.9092	20.9243	20.8253	10.2598	-1.31519	-27.0077	35.7036	-2.23292			-11.2281	-20.296	-44.8477	-43.1458	10.2698	28.8281	19.3987	3.4813					28.1652	-22.6369	3.92143	-19.3708
470	-36.0298	19.6682	36.8135	-0.376646	-26.9379	-51.6008	5.44219	-67.2346			-9.06666	4.35827	37.1111	-1.42333	-40.6883	-4.61714	23.0195	-49.4171					27.7581	-35.0543	-11.6837	-62.9054
471	18.9621	14.8704	11.3916	22.8016	-6.03452	-43.7204	-0.0295007	-35.7006			-14.5774	-14.2633	-43.1429	-41.6859	-38.134	-6.85465	0.813357	-48.4697					25.668	-35.6551	-29.2271	-37.7241
472	5.823	22.3991	40.7086	10.998	-26.7767	-51.4582	-0.644064	-38.6486			-6.81229	-17.4269	-44.2769	-43.641	23.3822	11.3455	20.9434	-48.6012					24.5755	-35.5736	-21.9222	-0.701335
473	14.9784	24.2936	24.4721	30.9375	2.85391	-34.1058	0.928121	-36.9401			-5.78596	-11.5136	-45.9449	-42.7142	-16.7718	37.0684	20.0796	-48.9358					24.3983	-34.0378	-17.2552	2.36737
474	41.7203	-14.2013	37.4924	3.7164	27.9211	-1.08474	4.36994	-36.7597			-13.0501	-10.9327	-42.3947	-39.5011	11.0284	21.5352	24.683	-48.4551					23.605	-32.9209	6.74074	-19.7747
475	-32.675	24.5228	24.7514	31.1227	-35.9179	-13.1889	6.892	-64.7556			-11.2481	5.02034	-45.4068	-43.587	6.84836	44.7484	20.6569	-49.0965					28.7472	-33.6351	-19.6443	-0.453521
476	22.9957	16.0575	27.1462	39.2354	-25.6158	-50.2721	1.53869	-38.9921			-15.6411	-14.5896	-43.8214	-42.2719	7.18894	30.459	27.0878	-54.2926					24.8432	-30.0985	-21.1154	-4.68882
477	-41.0199	18.7026	26.7285	17.8281	-7.64886	-39.0852	2.94131	-36.4398			-11.7579	-21.194	-44.8303	-43.146	10.732	25.5657	23.0303	-50.6411					24.9974	-34.4133	-12.3363	-60.7223
478	-29.0174	24.0683	24.7007	29.8344	24.4959	-9.01269	2.70121	-38.3208			-14.1302	-10.2769	-48.7142	-38.731	20.3284	29.241	26.0626	-54.6457					29.5	-28.6281	-13.446	-62.4574
479	7.75087	24.004	38.3714	7.07754	-8.3527	-37.8211	25.1168	-9.58143			-8.07302	11.6883	-44.3531	-42.5088	11.7003	23.8682	26.8274	-47.9399					24.4442	-30.9331	-22.3419	-0.0152014
480	5.9729	5.01051	42.6445	3.49549	-8.90175	-38.4884	6.46594	-63.5396			-12.4695	-19.5415	-44.2253	-43.1109	-41.5507	-4.73398	24.1921	-45.923					28.5526	-39.177	-22.0866	-2.67569
481	10.6137	23.5744	34.6113	5.59256	15.9759	-4.21797	24.3445	-10.5014			-4.9702	-0.645459	-44.3126	-43.57	-41.3008	-4.52652	25.202	-48.5817					17.1031	-41.4329	-10.7924	-62.0042
482	-35.5525	28.7388	37.0238	6.79171	-12.1178	4.93474	1.48492	-39.0496			-8.30913	4.75996	-48.7416	-38.4329	13.8072	29.1499	20.3753	-38.1377					27.5613	-22.901	-11.3881	-61.7775
483	-35.9885	25.4624	37.8941	10.7786	-17.2942	-32.742	3.57737	-33.8026			11.9525	-2.81432	-44.0418	-43.6515	20.6838	10.7757	13.3517	-10.1689					28.5245	-28.1257	-16.4127	1.47993
484	-21.9663	21.1151	36.0335	7.65241	-14.9804	-37.7704	4.59097	-65.4225			15.8095	14.7323	-45.9417	-42.7136	11.5621	23.4683	23.9155	-45.9998					27.4739	-13.6967	-22.3093	3.72289
485	-33.4223	25.2863	40.2335	5.75236	-16.9006	-34.2109	3.9947	-35.4144			-14.0041	-11.6672	-44.1088	-43.1737	31.9816	-11.3272	27.7536	-53.8233					17.8714	-41.5022	9.56664	-18.8777
486	-21.7	22.0865	22.4408	27.9584	-8.33897	-43.6766	6.11874	-63.8572			-1.793	0.470291	-48.7322	-38.6309	9.91378	29.8623	25.4943	-54.6992					16.8908	-42.2324	-28.5106	-40.5266
487	-28.854	24.8032	40.4924	0.825332	-43.3385	-25.126	8.22512	-64.0602			-1.80705	-3.40159	-48.217	-39.1164	11.5383	23.8805	16.2651	-12.984					21.6258	-31.8685	-16.8297	3.28175
488	-17.4729	23.4475	39.292	2.91645	-18.6775	-33.7604	24.7514	-10.1439			-4.98464	-2.80082	-43.202	-41.9286	3.71266	17.2082	27.273	-56.6385					22.5876	-35.9103	-12.9	-63.9048
489	-38.9269	18.8012	20.7917	10.0674	0.713285	-10.4802	5.2198	-63.1084			-3.19957	-3.04977	-45.2983	-43.0149	-16.1669	42.375	27.4533	-52.3961					27.0828	-29.9602	-16.4855	3.41726
490	9.67744	25.0031	30.3825	21.4627	37.1714	-5.48407	4.62682	-65.1127			-7.11186	11.2521	-48.7176	-38.5123	5.46607	29.616	19.746	2.78837					21.3321	-31.6599	-10.5628	-63.5998
491	-31.818	25.1103	21.1964	4.8967	-7.64404	-29.9276	2.72919	-36.0979			-10.5381	-20.9099	-43.8345	-42.2731	10.0514	13.6132	21.8193	-49.0211					13.1243	-5.47538	-32.5686	-42.2922
492	-37.5364	16.9792	40.9097	6.824	-6.42001	-30.8527	0.370036	-36.6955			-5.26231	0.174552	-44.6189	-43.2527	10.7947	25.8247	19.9816	-14.2899					28.5937	-38.7733	-17.3275	2.09913
493	6.92886	20.8467	-38.2325	3.1463	-8.64259	-36.3486	0.701785	-37.7805			-11.5359	-17.1801	-42.5058	-42.5079	-41.2642	-3.44057	20.4309	-13.373					23.0845	-30.8653	-8.91657	-61.498
494	-36.8624	23.5711	21.5159	40.3648	-16.6447	-32.4773	5.43828	-67.3353			-4.61161	7.70814	-48.5457	-38.7614	10.3379	28.6642	0.432791	-50.0452					16.5957	-41.6254	-32.6841	-42.3934
495	-23.6143	18.23	27.2397	38.9846	-16.9352	-37.6774	0.520156	-38.5602			-4.24849	-2.09823	-42.4267	-39.5587	-7.48502	37.1502	25.2165	-48.4697					22.1607	-30.4737	2.57793	-14.2257
496	-36.3745	25.4356	10.7301	23.1194	18.5987	3.34276	3.41891	-36.6769			-11.4323	-17.3848	-43.7756	-41.8468	30.8773	-9.62432	16.2987	-13.989					25.8002	-34.0476	-17.2097	2.56593
497	-35.2121	20.7377	38.1962	7.0038	-12.1391	-35.0009	-0.220371	-37.9979			-7.08847	-15.3031	-45.3598	-43.5768	-11.3517	34.6502	0.921533	-49.9621					21.7845	-39.7921	-30.5443	-38.6704
498	-10.2061	18.5813	20.671	5.14919	-14.0424	-36.4698	4.69831	-65.0499			-13.8163	-9.59769	-42.6211	-42.7788	7.89778	15.9729	8.71593	-40.5348					21.7674	-39.7407	-12.2059	-62.3971
499	-38.9641	24.7629	41.2794	6.75669	-1.19303	-35.4389	-0.425094	-37.8014			-9.68886	5.28503	-42.5404	-42.5457	32.0705	-8.80916	24.8687	-48.2283					26.9018	-40.3476	-13.7798	-62.7413
500	-28.062	25.9794	15.9369	24.4545	-15.3332	-32.4684	23.3092	-11.1667			-2.95016	-2.54198	15.8186	-7.61259	15.1906	5.19124	16.381	-13.7709					26.4952	-34.3715	-10.1083	-63.7975
501	-11.9021	16.5493	27.1214	40.5074	6.62907	-24.1402	4.78849	-65.2056			-11.4878	-16.0985	-44.1237	-43.6169	9.1089	31.9473	29.0867	-53.9918					28.0309	-38.9519	-15.9603	1.24978
502	-29.8095	20.5415	25.306	31.3019	-13.4172	-37.118	6.45498	-63.3436			-9.2937	5.11612	-40.7523	-42.0606	13.4671	29.8274	28.9816	-55.3435					27.0903	-40.7768	-17.4522	-0.285997
503	-35.1358	17.794	41.3374	2.6778	-10.7015	-38.2782	1.17451	-37.1267			-6.19616	8.53602	-27.134	-35.1643	-16.0184	24.8234	27.1541	-56.4508					27.7293	-35.1085	-12.904	5.35207
504	-31.8316	19.1227	26.8127	6.05932	-9.06579	-44.9817	0.520156	-38.5602			-10.1255	6.8004	22.9802	11.8707	31.64	-9.06294	9.07863	-40.206					28.0843	-27.5244	-19.6894	-1.55582
505	-43.0192	24.9361	20.8806	5.08892	7.21353	-25.2963	3.74808	-36.4982			-10.9947	-18.3692	-28.7558	-7.63208	-4.80478	37.9209	10.1452	-49.5892					24.0195	-35.2507	-29.3437	-42.7123
506	-22.5816	11.4588	42.24	3.02472	-6.24523	-31.5521	4.59285	-65.3367			-13.9972	-10.844	4.11668	18.5224	10.9485	24.5812	19.8781	12.7383					28.3651	-28.8758	-13.5906	-63.0763
507	-35.0975	25.9787	40.0373	7.3108	-8.23953	-37.3766	24.8448	-9.99668			-10.848	10.9054	13.9607	25.9655	31.9721	-10.1599	16.2927	-13.5196					26.6275	-40.2811	-29.5594	-42.3769
508	-31.9666	22.3623	27.1183	40.483	-4.44922	-39.7655	1.92338	-35.8752			-1.2721	-2.94588	12.9504	27.1576	10.6477	24.999	26.5263	-53.423					27.8204	-35.0987	-16.9317	2.23853
509	-28.5079	26.2777	37.577	7.58127	-30.1888	-51.9565	-0.26413	-40.5565			-10.9193	10.7575	5.60012	19.1522	0.768741	21.4439	14.6346	-7.97191					27.208	-40.6007	-11.1763	-61.749
510	-31.8444	28.6602	27.1956	40.5151	-8.95385	-44.1097	2.05108	-36.2558			-10.2453	-21.7374	-43.5283	-7.25392	17.4514	33.6274	28.7079	-54.1908					17.6955	-42.2156	4.21753	-15.3338
511	42.3699	-15.6226	32.3071	9.60866	9.71267	-0.377647	23.8128	-10.3539			-5.15187	-2.28611	10.1641	19.476	8.52859	36.1172	10.0075	-38.9232					6.3955	-32.0857	-11.2726	-61.8283
512	-21.5023	9.02682	24.2942	0.466998	-40.3637	-21.5919	4.82116	-65.6598			-16.6864	-15.338	5.85773	26.663	9.37057	31.6295	21.7562	-48.9602					22.2548	-34.4217	-30.3425	-39.8303
513	-33.737	26.0146	11.8893	23.3982	-6.00479	-29.9349	2.0759	-38.6521			30.6781	-3.05935	-2.80029	15.8991	33.5691	-8.26333	8.88669	-49.9889					26.8191	-40.2713	9.62646	-18.9702
514	-17.8104	12.1196	7.96473	20.5989	3.30403	-23.3794	-0.325467	-38.9428			-9.40484	10.9241	-5.61547	17.1788	-36.5518	-7.22674	11.3013	-43.9733					26.8847	-40.5536	-27.1515	-38.7821
515	19.2195	8.71516	35.1943	5.72897	19.0055	-3.94787	4.64386	-65.3531			12.8389	2.53014	14.5028	15.9126	5.58755	16.4892	27.849	-56.4532					22.4567	-30.499	-19.674	4.08171
516	-36.8432	19.9436	27.1288	40.7132	-6.48114	-30.4958	1.4928	-35.4725			28.4742	5.49822	5.8497	17.2636	4.99925	11.1234	26.6936	-1.27803					22.2755	-30.3318	-21.9318	-2.12949
517	17.6953	14.6191	2.11193	29.6206	-16.6354	-33.1858	-0.466822	-38.057			0.408843	-1.10238	8.33138	28.6643	-29.9089	-21.1417	21.9439	-48.9828					16.9087	-41.8606	-9.65	-63.3307
518	-38.2947	26.197	35.1469	6.53551	4.30184	-9.91363	1.51515	-38.8696			-9.15996	3.93344	12.6708	22.1686	9.22242	32.3423	19.7882	-19.8899					26.5141	-39.7277	-18.3437	2.08516
519	-37.4238	23.5906	21.2104	39.6507	-16.7906	-33.572	-0.817661	-39.3335			-10.4867	-21.7038	-13.1616	34.9021	-37.1036	-10.4068	27.801	-52.0093					28.7229	-27.5825	-10.3614	-61.8076
520	-27.1608	28.4485	43.0669	7.1092	4.81939	-34.3267	3.94324	-35.8977			-3.9774	-2.30142	5.15179	29.5616	-29.674	-6.12501	27.554	-53.5172					12.3086	-8.34375	9.68548	-18.541
521	-28.3614	25.73	2.01892	29.4282	-28.1027	-46.9076	4.98603	-63.4159			-11.5198	-16.5207	-8.20956	5.23073	20.4253	21.4922	28.5019	-54.4635					28.3658	-29.0836	-27.8863	-38.3018
522	-37.5988	20.727	38.7709	2.02904	-26.4558	-49.9508	0.145449	-37.256			-11.4674	-15.8202	7.89952	30.4437	5.36274	27.7621	0.175521	-49.322					18.1339	-42.9335	-20.3831	3.94601
523	21.6972	12.1876	39.8489	7.01178	-6.13951	-30.8116	24.8398	-10.0649			-11.93	-20.7993	10.0177	30.1053	13.3978	33.5855	28.9286	-45.6073					29.143	-29.8061	9.70469	-18.9661
524	-37.2416	20.8733	11.4146	23.3574	-8.38135	-32.8284	5.64527	-63.1498			-14.0093	-13.3044	11.5526	26.4459	17.5049	32.7169	23.604	-51.3355					20.7738	-32.8002	-9.40914	-61.1966
525	-19.7929	10.2096	11.3485	25.9345	-12.304	-31.3642	-0.991941	-37.0678			-6.31696	-2.61553	-43.1333	-6.31263	9.90836	39.0653	14.0859	-58.0903					28.9101	-28.5958	-20.2352	4.84816
526	3.92412	-9.79462	25.0744	30.9291	37.6879	-5.17761	-0.500469	-39.36			-10.4379	-19.4618	6.00358	17.7875	23.2169	25.2164	17.6917	-33.0185					27.5898	-40.6311	-32.0806	-39.8962
527	-21.1198	7.12095	2.01505	29.5302	-41.7039	-21.6406	5.26693	-67.6205			-6.22633	-19.796	7.10219	18.1042	5.19462	15.3978	21.7447	5.67038					24.6827	-30.505	-20.5388	6.13347
528	5.16354	-8.68388	42.0983	9.847	-9.35507	-37.1974	2.04818	-35.8923			-2.1654	-3.21709	4.86035	17.1219	1.54811	20.3604	18.4323	-10.2972					21.1382	-38.9586	-30.2657	-40.037
529	-31.7354	21.8879	41.4276	7.60993	-12.2214	-34.8753	3.36598	-36.4033			-4.51007	10.036	9.91067	23.7433	1.70771	45.1602	-0.150246	-49.1836					27.4622	-27.9778	-10.0901	-64.0845
530	-28.1633	24.2695	37.4114	7.18802	-9.21529	10.7249	0.398192	-37.2619			-3.89918	-2.43843	13.7404	19.3764	26.0576	5.81876	15.6349	-8.37241					20.8728	-33.7113	-12.3177	-64.7823
531	-31.5899	20.5127	25.0991	30.7545	37.09	-4.86764	6.85866	-64.5096			-5.33143	-11.6044	10.9046	23.179	18.6886	16.7498	16.1995	-13.3489					22.7295	-26.9894	9.67966	-18.9851
532	-21.1526	12.4253	25.0495	30.8705	37.7883	-5.089	5.42391	-67.2595			-9.97622	5.96446	16.3016	7.14761	8.12321	26.3585	27.9889	-54.1091					28.9306	-28.8647	-33.0699	-40.194
533	23.4872	12.143	24.8192	29.5917	-7.26429	-31.0954	-0.345424	-39.2492			-7.99768	8.19132	15.1519	28.2871	-39.5295	-12.4577	11.7486	-49.771					26.8951	-40.1496	-12.1704	-60.6529
534	19.1754	39.6026	38.0546	10.8137	-27.4972	-45.8508	3.22384	-37.5501			17.6114	6.5828	10.1366	30.9824	12.5175	24.4241	7.21288	19.9871					23.121	-30.5541	-16.8629	2.28769
535	28.6093	6.98903	23.063	9.92956	-25.4237	-51.0535	2.26275	-37.9407			-4.57257	-1.32164	9.96681	32.4315	10.9473	22.6937	9.71031	-38.0355					17.0548	-41.747	-9.68619	-62.1185
536	17.121	17.8181	33.7168	8.14356	-15.6535	-34.318	7.27997	-63.1493			-5.028	-1.13463	8.93023	30.9139	4.8791	31.0213	20.2044	-49.1037					27.9166	-28.9559	-20.6476	-1.77504
537	4.5821	-8.45447	39.4189	3.23979	0.525032	-6.94783	24.2897	-10.8264			-14.202	-9.68169	-24.3861	32.5722	8.41534	32.9445	8.24995	-38.477					25.4404	-34.2947	-16.3542	2.50013
538	-29.8179	16.26	11.6268	23.213	7.45633	-34.1126	6.11385	-63.2961			-2.94694	-2.35202	7.65393	29.7883	7.38675	31.1124	12.2642	-48.3316					28.185	-39.0811	-17.2417	2.11298
539	-32.1688	24.1923	24.689	29.719	-26.4944	-47.1892	6.763	-62.7958			-5.7758	13.1879	12.5104	23.5638	28.6704	-4.51622	19.9429	-14.2833					26.9779	-40.6555	-31.6939	-40.5809
540	19.0192	12.4313	2.22924	29.4292	-4.58023	-25.5975	7.35962	-63.9945			-5.82582	8.73468	12.7256	26.6178	-37.9597	-3.56475	27.6282	-55.116					26.2845	-30.6585	9.67302	-18.8566
541	18.7173	13.5249	42.3109	4.50571	35.9531	-3.03522	-0.192246	-37.9544			35.3452	-3.46648	14.1548	30.5324	31.7512	-9.20261	14.4315	-6.08938					29.3601	-29.2194	-31.6414	-39.0558
542	-37.6708	27.0107	27.4541	39.5446	-25.5027	-51.4376	0.296888	-37.9891			-3.28412	-2.66197	9.29496	25.0851	-13.9464	37.656	16.4884	-12.6858					29.0032	-39.0401	-27.8144	-40.0234
543	-30.3927	23.4379	25.3171	30.3093	-7.02869	-31.3799	-0.901413	-37.0157			-12.083	-16.8906	-41.8496	-4.56304	-17.2585	38.2702	26.1392	-47.8912					21.7618	-31.0866	-14.0401	6.23361
544	-42.9507	0.0491637	21.4828	10.6671	-7.79394	-39.0169	4.7992	-65.335			-4.2006	16.0495	-17.0102	38.8293	5.43304	11.7307	31.2436	1.36432					28.0399	-27.6945	-8.81685	-63.8258
545	-28.6013	26.8368	41.6444	11.0591	-8.3263	-30.7379	24.2644	-10.7799			-5.57803	-0.428536	8.46546	31.1128	30.5736	-10.6059	26.8882	-44.614					28.532	-34.006	9.89332	-4.91461
546	-33.747	19.224	12.3744	22.6856	23.8537	-11.5276	5.72046	-63.7604			-9.25721	10.9091	-19.4151	36.9628	4.02123	26.4914	-1.79272	-38.1433					28.7245	-34.1973	-12.7687	-64.068
547	-37.8233	22.8627	41.8302	11.5381	-30.6834	-50.7774	1.43337	-36.7301			35.4229	-2.08545	10.0702	31.3844	31.4126	-9.59329	22.5596	-49.6955					27.8959	-19.8403	4.73152	-17.5615
548	-37.2104	16.6772	37.8276	0.757053	37.3633	-4.64089	24.6846	-10.3567			-7.59185	12.3693	4.89209	30.2408	9.92857	13.3966	28.2699	-54.8534					23.8794	-34.1581	-22.2166	-0.509081
549	-29.4661	24.4137	24.8234	30.3285	37.6865	-6.5317	4.13429	-35.5259			-5.38329	-17.2346	9.69433	29.6673	20.2835	22.4685	14.2403	-58.1574					29.2862	-27.9428	4.61197	-17.7175
550	-38.7983	19.2715	27.1427	39.0597	-7.86967	-31.2567	5.82614	-63.609			-10.2924	6.14302	13.1488	29.0926	9.80118	29.7058	25.4982	-43.468					22.3224	-36.1111	-21.4605	-1.18957
551	-32.2764	5.59914	41.3927	2.52306	-14.6475	-35.7346	5.33764	-66.9349			-13.702	-10.9555	-40.8159	-14.3256	12.9084	8.49301	14.9214	-7.15399					26.24	-32.9279	-16.6132	1.12357
552	-28.8742	23.4082	37.5605	8.22848	13.9873	2.84337	5.45706	-63.6143			-4.49314	-2.32123	-44.4793	-4.53894	23.2549	13.1935	4.96296	-34.5541					27.2468	-27.2666	-31.2288	-41.4249
553	-39.9716	19.0521	24.7961	29.7763	-26.7791	-51.4659	5.8979	-63.947			1.00371	-1.55752	26.3235	3.51142	24.4443	15.518	15.7298	-14.0101					28.3801	-39.0854	-20.2472	0.748817
554	35.5837	-5.28736	41.3771	4.4104	-8.50196	-44.9703	-0.941199	-37.9193			-15.5004	-15.5289	-42.67	-5.5599	4.16845	17.984	27.4746	-54.5286					23.0548	-28.0653	-23.0456	-0.0690923
555	-39.0451	25.9081	37.7746	-2.86	2.43463	-33.8111	5.50076	-67.1266			-3.92675	0.647621	10.3495	23.2537	9.20028	25.2712	29.3041	-1.9353					24.279	-35.0826	2.45348	-15.1489
556	-35.0387	19.8246	37.6631	9.03208	-28.4268	-50.1459	-0.603744	-37.4969			-3.68584	-1.34135	-50.547	-16.0245	-36.4911	-7.9263	25.5043	-46.1299					26.523	-27.002	-21.0666	-1.25113
557	17.2109	14.1608	-18.7529	9.9939	-41.3426	-21.7546	5.08665	-63.8551			-4.94845	7.37318	8.60442	30.4192	7.47709	30.7339	19.3124	-30.6541					24.0364	-32.1838	-19.608	0.852799
558	-37.5144	26.2096	21.2916	39.8532	-15.3429	-34.8134	-0.361797	-37.9497			-11.6279	-16.8637	10.9939	24.9724	13.8757	23.002	9.2714	-49.8471					24.6355	-31.8088	-33.4053	-44.8199
559	-36.83	22.1713	36.4869	10.973	4.62665	-22.9928	-0.778175	-37.923			26.9697	5.72029	14.412	29.1962	5.9001	30.6175	20.8622	-46.9635					20.6526	-32.7203	-11.6475	-64.7142
560	-39.4984	23.8183	27.2282	40.3207	-8.28359	-40.3549	5.31456	-67.4866			-9.97616	-14.2604	10.7164	29.3484	-31.5301	5.09472	28.9785	-53.8642					25.8079	-26.3125	-10.7645	-62.1886
561	5.33297	-9.12851	42.0883	-13.6643	25.6005	-8.68025	5.4115	-63.819			-6.82668	12.6841	2.85064	22.1885	-16.9254	28.1627	27.1249	-54.9812					26.3813	-22.8807	-10.9279	-64.6387
562	-34.6674	27.9769	20.7186	5.1578	-7.15371	-39.0194	5.60124	-63.2369			-6.10999	10.689	-44.8065	-2.0563	8.95768	27.4564	19.8091	-19.4407					21.7689	-34.3574	-20.9234	-2.20805
563	-34.7299	23.7532	33.6455	11.1849	-1.3706	-31.9945	4.24748	-63.0414			-8.3709	10.5933	17.3302	28.7484	31.3557	-10.1176	18.5475	-10.2729					21.7294	-31.2646	-22.1458	-1.91404
564	27.8393	6.58524	43.8126	8.70582	-17.1662	-31.8419	3.44028	-36.1148			-4.3737	-1.04568	10.3843	30.7827	19.4055	24.3196	24.0173	-48.2687					26.8808	-40.7138	-12.0964	-64.3193
565	-36.8455	26.5272	42.2515	11.4821	-3.50834	-28.8658	24.5252	-10.467			-5.3778	8.37496	10.1918	24.3756	0.0527277	46.0568	9.32935	-49.9175					18.6619	-33.4417	-20.7422	2.73624
566	2.11493	13.7706	25.2018	31.0418	8.63356	-9.43974	0.244687	-39.1847			-13.8299	-16.2236	13.8458	29.6222	14.8379	31.3752	20.9166	-48.878					25.7485	-35.7105	-29.6253	-42.6533
567	-35.8442	28.5022	25.392	30.5483	-41.527	-21.8947	6.66128	-61.6873			-12.2801	-19.698	43.6887	-7.77428	15.6984	32.4091	25.3978	-55.6776					24.3293	-36.1127	-33.3962	-44.9423
568	-38.8477	17.4642	27.1316	40.3852	-17.0913	-32.7401	3.36353	-37.3998			-4.3257	-3.59775	6.24698	31.8538	7.68118	20.8811	11.0631	-49.5155					26.9157	-34.0168	-19.7485	1.43336
569	19.9094	14.3473	41.5417	7.66373	-27.2925	-49.5514	2.91912	-36.6773			-5.6859	-11.4737	16.397	25.2723	8.66891	12.7807	15.6025	-9.91539					27.2152	-33.607	-22.0883	-1.19866
570	-22.2419	25.6312	27.1292	40.4059	22.3218	5.46603	-1.46039	-32.0182			-5.11625	8.17437	-38.6321	-11.2491	30.3141	-10.8509	27.7646	-53.7808					26.7023	-34.1571	2.65704	-16.1318
571	20.1109	9.81588	38.9423	10.4673	-5.87933	-44.0296	4.86568	-65.1184			-6.51385	11.9093	7.88075	29.933	24.1273	22.8894	12.7581	-10.4506					24.7963	-31.4095	36.4306	-1.09757
572	-36.2623	21.8395	26.8758	37.5029	-1.31102	-27.0006	1.95225	-35.845			-9.14693	-20.802	-24.2272	33.3713	32.1684	-11.3046	0.33263	-49.6169					28.9273	-29.4465	-21.1007	-4.49389
573	-37.5189	26.566	20.8373	5.13625	-7.08608	-37.9425	24.5397	-10.6907			-10.9874	-15.7108	-42.1994	-5.36608	6.28536	30.2309	14.1004	-58.0985					21.6652	-32.0255	-27.8979	-38.3608
574	-34.7885	18.3439	27.2173	40.3878	-15.068	-31.5839	6.43525	-63.5858			-12.5806	-19.6381	9.64189	26.9962	28.6137	-11.1079	14.2064	-58.1116					21.7472	-30.9618	3.65386	-19.9512
575	-30.881	17.8909	27.1212	40.7305	-13.0708	-34.3808	5.44724	-67.0976			-12.0225	-20.8321	-42.7493	-5.01035	5.68166	15.3525	6.59793	-35.734					17.0471	-42.3331	-31.9811	-39.6752
576	-34.2939	20.8138	21.6801	11.7481	-7.4055	-39.4661	-0.330745	-39.4572			31.3692	-1.46942	-44.8162	-4.35187	3.07869	36.11	21.7464	-50.4272					17.0852	-41.8718	-33.424	-45.0198
577	-17.5841	10.5653	25.0839	31.1128	30.6995	-6.43592	5.43806	-62.342			6.38453	1.90264	14.1377	29.2364	19.0985	0.181443	24.8887	-44.5533					21.2994	-32.7427	-10.1662	-63.1155
578	26.7983	9.6503	37.7503	11.5746	-28.3361	-51.047	5.48716	-67.1111			-16.6334	-15.3633	20.0864	16.2462	10.7241	6.34458	29.133	-54.4076					22.6162	-34.4222	-20.5985	2.12899
579	16.3454	14.1358	21.2256	39.6766	-25.8666	-49.0609	3.47695	-36.3522			1.859	-1.53555	25.0519	7.50307	31.5606	-8.26281	16.5313	-13.6794					26.1322	-31.351	5.00668	-17.2346
580	21.7454	10.2172	21.38	40.028	-30.2963	-37.6841	-0.434884	-37.9973			-10.2968	5.50462	21.2594	13.8725	9.52443	13.2799	14.3458	-58.1693					28.7939	-38.7565	7.36096	-20.1732
581	-21.3803	11.0121	22.2996	10.4491	-17.6016	-33.361	2.9051	-35.5304			5.88414	2.03766	10.4995	30.4586	35.0499	2.44705	0.257412	-49.0547					26.6401	-33.3411	-21.6517	-1.51256
582	-44.1461	-0.215664	25.1178	31.0243	-15.5964	-34.2183	5.05252	-60.6615			-12.9765	-12.1036	9.55305	30.8643	-15.9957	26.1748	20.7225	-48.9955					28.9404	-29.0407	-29.63	-40.895
583	-43.5874	-0.60093	35.0279	6.13029	-40.2748	-21.5423	3.54568	-36.4263			-6.66167	-17.7411	9.57199	31.2139	14.8012	17.3894	24.5707	-48.8644					20.3983	-32.2543	-9.90293	-64.3115
584	-26.4056	25.2638	36.9827	4.82364	-27.8294	-49.1305	2.45273	-38.6028			-5.17382	-2.01278	16.8824	29.3227	11.9614	24.9627	36.1137	-2.29785					28.303	-27.5291	-17.3469	3.50624
585	8.04916	21.7473	9.04648	19.4209	8.42251	3.13058	0.776502	-38.9638			-7.09733	8.92273	10.7692	27.458	8.9831	39.3435	27.4977	-54.6049					24.5175	-25.5245	-22.5475	-2.74476
586	18.478	15.375	26.8092	39.9819	3.60794	-33.5134	1.78475	-37.9762			-8.30734	4.92911	6.91417	30.5456	-0.391716	38.7491	8.08708	-41.1553					17.1777	-42.896	9.20313	-18.8002
587	-20.4318	23.4701	35.5518	9.86641	-27.9805	-46.7396	1.83221	-36.2653			-6.80845	10.8351	14.0965	29.5026	-45.1016	-1.56956	8.89353	-40.4362					24.7438	-34.7976	-16.9865	3.21436
588	-37.5575	17.2796	33.7316	3.58931	22.6199	-0.149582	5.93123	-64.0564			-4.71655	-3.79717	-42.3364	-4.50544	2.42081	19.8659	9.36186	-39.6049					21.9791	-30.8379	3.46714	-15.8244
589	-26.6685	19.4141	38.4888	4.28969	-21.3165	5.7303	1.83162	-36.0516			28.5177	4.99159	11.3601	7.31506	7.33862	20.0239	14.6692	-9.34745					24.826	-9.06231	-9.40438	-61.0275
590	4.25417	-8.34413	37.9622	10.4641	-6.91846	-40.3319	6.3622	-64.0416			-14.8103	-14.355	-48.0737	-9.28853	-4.97877	38.3529	22.7307	-48.9167					26.9218	-34.0665	-19.1607	1.10058
591	-30.7819	22.9769	34.7833	6.21848	-26.0889	-51.8295	3.26334	-36.0493			-12.8402	-21.4496	4.98571	17.375	-47.296	1.91607	16.8355	-12.1818					16.8536	-41.5631	-27.6522	-40.2064
592	-43.2626	7.44756	39.3861	9.01081	-26.7698	-51.4124	-0.34217	-39.9554			-4.89318	-1.78369	5.84882	16.8446	4.51538	27.5261	0.321923	-49.6722					25.4935	-27.1493	9.66537	-18.9372
593	-38.0436	19.1351	37.2389	7.73897	-6.44292	-32.0684	0.145284	-37.2555			-10.4895	-17.2911	5.65967	10.9301	-39.6314	-6.18724	23.3204	-49.7571					21.6987	-39.7544	-16.5243	2.20524
594	42.8178	-14.5433	39.5118	9.94988	-10.9349	-4.19738	5.98078	-63.9997			16.0692	15.5002	-35.173	-0.941215	29.1511	-9.27424	13.6881	-57.1734					24.045	-35.816	-16.4441	4.01762
595	-39.6371	24.1929	34.6031	7.81194	-27.6897	-51.0588	1.00294	-36.8463			-5.55834	-0.0700199	11.1219	22.8019	5.6936	35.3303	18.323	12.1009					36.2702	-4.84706	-8.57772	-63.3272
596	14.6406	22.6898	39.957	9.41004	20.2286	1.51725	6.38242	-63.7074			-5.9728	10.6086	10.9891	30.5741	3.74263	16.0102	27.5422	-56.6654					27.7218	-27.1309	-11.4725	-62.4833
597	15.5341	14.6266	21.52	40.3707	5.62196	-2.41539	-0.693329	-37.499			4.42863	2.10347	-24.3026	32.7633	11.471	23.4616	27.7185	-55.7147					28.7941	-33.7456	-11.7593	-61.8537
598	-41.4974	25.1006	36.6035	9.09669	17.8047	1.70869	3.39369	-35.6857			-5.11104	-0.33715	-1.40956	38.3063	10.6346	39.0515	9.92991	-36.3131					12.6165	-0.844257	-33.3855	-40.535
599	-37.7871	26.0516	27.1316	38.1605	-2.65387	-21.1052	-0.733152	-39.2283			-6.07539	-2.50035	9.31692	30.125	6.92086	15.9442	28.5629	-0.933604					28.2578	-29.2973	-9.89278	-60.5853
600	-23.1217	25.554	33.9206	3.54995	-6.98019	-32.8306	0.989223	-38.8533			-16.2011	-15.0261	6.83561	17.0671	12.4809	34.2703	-0.438695	-48.9807					22.5491	-35.9206	4.09476	-15.0182
601	4.83991	-8.646	32.1386	5.08369	-25.2482	-51.2881	-0.0274762	-38.393			-6.21262	6.64248	10.624	28.6598	-16.0357	24.8138	13.484	-11.6302					14.429	-32.5504	4.50343	-18.2352
602	4.08772	22.6367	27.1086	38.0482	-2.15899	-32.7292	5.3275	-62.7273			-6.73979	-17.8741	21.5934	10.7628	16.4692	26.5398	27.2492	-54.2563					28.8335	-38.6581	-23.4005	-1.34231
603	19.0547	12.4069	42.4967	4.96373	-28.146	-46.9239	2.00779	-35.9941			6.38302	2.12866	8.52218	29.8786	6.57388	30.4542	1.15966	-50.215					28.8646	-35.0495	-16.9493	2.8292
604	3.62193	21.869	38.1142	8.59343	5.60623	-23.8306	-0.710567	-38.7849			25.8416	17.1511	15.1265	29.9857	-41.5215	-12.8519	12.7652	21.3962					21.7787	-31.9905	-20.2765	1.4443
605	-37.9465	16.9768	21.1946	39.6197	-8.85944	-44.328	6.82053	-62.5485			-15.7438	-13.7917	11.5672	24.3795	-41.4995	-12.6184	20.7916	-33.0316					25.5069	-33.3517	-19.571	-0.762288
606	-41.403	18.7554	36.5897	6.52885	-14.1004	-39.0125	5.91902	-63.0861			29.1529	6.39872	9.09182	31.6399	-17.0216	38.4747	10.1109	-49.9049					28.7287	-29.6832	10.385	-4.5336
607	-21.8999	22.5069	36.1237	2.17713	-16.7451	-35.1396	4.63008	-65.4771			-4.89149	-0.980145	9.33031	30.1347	15.5805	39.197	9.78452	-49.4857					29.051	-33.4031	-30.293	-39.9936
608	-37.5183	24.7175	10.0378	16.3345	-16.1354	-33.5539	5.15748	-63.5926			-6.0494	9.36145	11.0335	29.8372	26.8676	24.8375	26.7294	-54.4677					16.8062	-42.8819	5.24294	-18.23
609	-28.138	26.0372	35.9199	11.6302	-46.1439	-18.9939	1.67196	-35.4868			-11.8665	-16.7452	7.92358	30.4132	-16.412	39.3183	0.655401	-49.7097					27.4031	-40.1504	-20.6545	0.406297
610	-45.395	1.23021	11.7665	23.5202	9.705	-1.11685	5.33323	-63.6246			16.0627	15.5984	-44.8397	-4.48065	10.6324	23.5948	29.5404	-50.8046					22.2507	-30.5017	-33.1839	-42.7801
611	-36.6688	24.4596	41.3396	3.35795	-16.592	-32.2391	0.0848845	-36.8828			4.47691	2.512	-16.8654	37.8113	1.51192	35.8796	19.9247	-14.2798					22.718	-30.3019	2.84893	-15.7027
612	-27.7219	18.4717	14.5291	20.1869	-14.0672	-36.8463	1.2769	-39.1075			-11.8043	-18.2388	-46.7809	-5.22056	2.68677	38.0396	22.2531	-47.4744					25.4435	-33.2578	-11.8242	-61.7229
613	-36.5691	22.38	44.0761	6.35341	-10.1154	-36.1663	4.5305	-65.2059			-6.26732	12.5888	-16.793	38.2792	3.20766	22.8644	15.0002	-8.7004					24.086	-33.7914	-21.8004	-0.0347999
614	-28.7734	25.4282	38.0201	1.71348	-10.9892	-37.8194	3.5314	-36.0155			-5.16055	-1.18675	-44.5979	-4.2592	3.11235	42.6995	19.7377	-19.4343					23.6781	-34.9475	-21.8916	-0.753447
615	-36.6101	25.92	24.4599	29.8648	29.9175	-14.8122	4.70949	-65.3677			-3.74361	-15.2071	-37.555	-12.3503	-5.49836	37.2264	11.2309	-49.9096					25.8459	-30.5098	-29.7339	-40.9441
616	-21.5556	11.1102	11.3831	23.3951	-7.15652	-34.5435	0.806714	-36.753			-13.7864	-9.58996	6.1691	31.96	7.16207	37.2724	26.2462	-54.9424					28.8816	-39.1927	-27.161	-37.617
617	-23.782	11.6849	20.7591	5.10465	-6.28423	-43.0984	0.961708	-37.0465			-10.8304	7.82617	12.6429	25.5521	9.70486	27.3937	22.4616	-50.1629					29.22	-34.6715	-19.8658	0.236773
618	17.8119	20.796	21.1469	10.514	2.61414	-9.65821	2.34788	-37.1249			-6.17898	10.9567	10.4353	20.184	4.90785	17.774	-0.2153	-49.8517					23.8662	-35.8796	-8.95312	11.0323
619	3.31089	19.8254	27.1502	40.5008	10.3801	1.95079	1.93911	-35.9007			12.0906	1.79008	9.61254	27.8364	35.1647	-4.82879	22.3191	-49.0182					16.4633	-41.8533	-16.7613	2.9837
620	-37.8537	22.8143	27.0196	40.201	-6.71408	-30.7622	7.24588	-61.3964			-1.87322	0.947722	9.12243	30.0587	-42.5981	-4.40294	13.0042	20.5442					25.5719	-35.0084	-21.4881	-1.74843
621	-26.5422	28.6889	27.4784	38.7736	-9.91337	-38.8266	6.1871	-63.7646			31.68	-6.01172	8.53109	29.0039	9.34758	12.2049	20.6138	-0.848005					28.062	-28.3575	-10.0428	-63.8895
622	22.7977	24.021	33.9129	6.7647	-6.31706	-32.288	25.1128	-9.86405			-8.84715	-20.133	7.43956	36.6924	-49.0781	-7.09985	11.422	-50.1143					23.665	-35.2821	-21.2849	-0.81766
623	-30.1154	23.8027	21.4361	40.2303	-16.0076	-32.2755	2.61893	-37.7142			33.62	-5.77027	14.7431	32.83	28.3879	-0.587127	14.3994	-58.0023					18.5046	-33.6037	9.46477	-18.8545
624	26.9855	18.3165	21.4905	40.2871	-7.33876	-31.8192	6.33072	-64.1282			16.2887	15.6773	-40.7739	-14.1128	-41.3022	-7.14432	21.3965	-48.723					28.1334	-38.8527	-29.6151	-42.726
625	-28.718	26.3137	21.0087	4.96448	-6.61747	-40.076	3.25653	-36.4973			-8.18989	10.0994	11.0353	27.6488	9.13227	30.0204	15.9898	-5.98698					24.3781	-30.7352	-27.9973	-38.1538
626	-29.6314	24.4436	21.1373	39.4924	-16.329	-32.0251	6.13866	-63.6242			-0.264743	2.74338	10.7661	27.1514	10.9418	6.6442	26.102	-53.3924					28.1677	-28.289	-9.98455	-62.4788
627	18.984	13.9253	37.1847	-0.623633	-35.5312	-13.779	5.87129	-63.8996			29.5753	0.496162	8.54283	29.8482	-36.7663	-8.37417	15.6122	-9.56412					22.6911	-30.0732	-9.99887	-63.2212
628	-5.14442	13.3333	27.1958	40.4644	-8.91983	-38.8216	-0.122798	-40.09			-5.49716	-11.4009	7.96469	25.0539	-4.00368	37.6121	20.6049	-49.194					29.29	-28.699	-13.4474	1.44828
629	-25.1477	9.77798	44.4985	1.60999	16.1094	15.8131	5.17404	-63.4236			-5.86569	-11.5792	10.1931	29.8906	6.77001	36.0046	10.507	-48.6543					22.3372	-36.2215	-21.7655	0.236978
630	-36.7032	19.9069	43.7625	7.22897	22.8182	-8.55152	0.984356	-37.1655			5.39959	2.97334	10.7909	27.7784	2.58846	38.5738	11.5291	-50.0303					24.4646	-37.1511	-21.7279	4.32831
631	-39.2699	26.5097	35.7011	5.92277	-26.7331	-49.5869	35.0226	-4.6225			-6.85073	10.8343	6.86946	16.3787	-3.27696	39.7576	22.9766	-47.7725					26.7345	-40.4678	6.94853	-20.0729
632	-31.0531	23.0218	37.8563	12.4537	-11.5637	-32.3435	-0.566126	-38.1373			-13.4667	-11.1901	-43.0397	-5.60212	-2.86002	39.6939	13.6739	-57.7239					28.387	-26.0705	-14.173	2.82761
633	-34.6283	24.4867	34.4559	5.51688	-6.51207	-43.9482	5.18725	-63.5893			-6.58594	7.73917	21.3668	24.3149	-42.53	-13.6582	28.4906	-53.9768					25.6901	-35.5828	5.27439	-17.1594
634	-28.2798	25.2287	41.4508	8.82263	1.51351	-34.0496	-0.123115	-40.0429			-4.64322	-3.81613	8.5042	31.3171	5.81624	16.8949	9.20324	-48.2084					24.2723	-37.0895	-9.38365	-62.8139
635	-23.8645	18.5518	35.3996	8.50255	-12.4398	-34.9322	-0.174559	-37.8508			-12.0598	-19.7153	9.3578	29.9069	-1.96361	38.5483	27.3441	-55.1226					24.3808	-34.2908	-21.2354	-1.66411
636	-34.2702	20.232	39.3844	6.01753	29.7247	-1.06819	24.812	-10.2005			-9.16059	6.37212	6.03575	16.4546	9.9892	27.4669	15.0834	-7.00128					24.7294	-30.7018	5.21702	-17.43
637	12.9553	22.1147	36.5916	3.75131	4.06607	-23.6419	5.58041	-63.4311			-6.37228	11.3255	13.2998	29.7444	-42.596	-13.3055	-0.162999	-49.3117					26.7741	-22.6075	-19.533	1.14973
638	42.1573	-13.3475	12.5263	24.2423	-0.625261	-34.9764	1.19273	-38.6227			-10.8002	-16.9184	12.239	22.9298	-38.9258	-6.6959	15.6337	-5.3069					25.7579	-35.6376	-20.5823	0.444082
639	-36.665	22.3253	13.3507	23.5582	-14.1973	-36.6659	1.94927	-35.5075			16.5951	5.07669	-48.6031	0.769103	32.2173	-8.66378	26.591	-56.4062					14.4592	-32.5338	-31.4346	-39.0392
640	-38.9427	19.5466	20.2134	34.1853	-25.2486	-50.343	6.32961	-63.5629			-16.4767	-15.5586	-21.882	34.1347	9.36234	32.2377	9.77566	-39.752					17.3424	-41.7325	3.65844	-15.0277
641	-36.4001	18.8446	25.0662	30.6532	-26.7964	-51.9792	5.6466	-63.394			2.12068	-0.736435	-45.4399	-4.81198	-10.2156	32.8355	16.6552	-13.9817					29.3165	-28.8583	-11.2895	-61.195
642	-32.3292	25.4726	25.311	30.9984	9.97641	-3.03772	4.79983	-35.2219			5.71328	2.34626	20.6872	8.97532	11.6772	31.0561	25.5458	-54.1517					27.1509	-35.8956	-12.942	-63.8789
643	-36.51	23.1814	21.2529	39.7316	-30.0037	-51.8305	-0.505854	-39.1976			-5.87784	6.6636	11.9948	19.9199	-42.7111	-13.7694	9.13211	-39.4372					23.4798	-35.581	-22.6909	0.661011
644	-24.6541	21.1656	34.1489	3.71546	21.4962	9.64084	1.19864	-37.5601			8.74996	2.14824	9.15597	37.0116	-41.9355	-13.4568	22.8942	-48.1802					27.5332	-39.8357	-31.8165	-40.2832
645	-40.3142	20.7642	41.0112	7.63559	-40.2141	-21.9726	0.818725	-39.4484			-5.44879	-11.412	10.2957	27.9433	-41.4808	-13.1724	15.3312	-10.915					29.1955	-29.4118	-21.2877	-1.2582
646	20.0046	13.7676	20.0156	24.2776	9.30714	-8.33393	5.45228	-67.0826			-4.17736	-1.99725	-8.83871	36.9223			-1.25057	11.749					21.7534	-39.7804	8.66183	-18.5087
647	2.8465	19.0969	13.4732	16.6102	-32.6854	-48.6818	5.43557	-67.3524			-10.8409	-20.1566	8.07446	30.181			16.3064	-14.0329					27.7561	-35.1411	-11.2687	-61.5695
648	24.2285	10.9964	38.4021	1.40394	-29.8178	-36.9335	-0.274969	-37.682			-4.75353	9.14155	8.65441	30.1442			18.688	4.71284					26.8528	-34.024	-27.3511	-40.2484
649	-36.3307	25.3776	38.2366	2.78464	-28.1352	-51.7019	1.10432	-38.9843			-11.248	5.2703	6.4855	18.1643			36.7743	-4.57927					29.273	-27.9477	4.57189	-18.142
650	-26.4681	24.6048	34.5717	12.9724	-13.7371	-33.956	3.2175	-35.8209			-5.59622	-2.13829	11.4968	24.2269			25.1785	-48.2134					16.726	-41.7332	-10.0524	-62.7598
651	17.7612	18.4737	43.4993	7.81318	5.49168	-25.9994	1.18527	-36.5299			-13.9525	-9.70328	10.6084	26.2191			27.3248	-23.0272					24.1644	-35.1786	2.83168	-15.0819
652	-37.699	22.5889	42.0017	10.2592	-13.267	-34.8766	5.42324	-67.4075			-6.39433	9.76298	13.7159	29.4833			14.0918	-8.25321					25.7525	-35.6799	-20.6678	5.75025
653	-34.3074	25.9687	33.295	10.3623	-27.2307	-51.6009	0.588639	-37.7476			-5.70128	-4.23886	11.0497	23.249			15.3785	-6.45488					21.7203	-39.8661	-26.9462	-39.1184
654	-23.6108	9.84544	34.7413	5.97022	-15.403	-32.9079	24.0567	-11.5066			-12.6132	-21.287	13.5051	33.9894			9.50197	-39.3161					26.605	-34.2154	-21.7984	-0.965374
655	-23.2968	25.4919	35.0015	6.33653	11.5432	-5.28249	-0.22112	-38.5932			-6.50027	-19.0513	21.2644	15.1882			22.129	-49.5491					28.2987	3.83577	-8.39432	-61.9718
656	-27.9292	26.4246	26.7456	39.7038	-6.02713	-38.5081	1.25201	-39.265			-1.69802	-13.7265	-43.9205	-2.74723			14.4412	-6.65536					25.2971	-35.7717	-21.1501	-0.97113
657	-29.5501	19.6207	40.8935	1.48476	-27.7493	-50.7013	0.781305	-36.4897			-3.4177	-2.72551	10.0005	30.486			21.7474	-49.3372					25.3478	-29.8916	-13.4279	-63.9898
658	34.8115	-2.09174	9.25056	19.8454	-13.5585	-34.6174	-1.02359	-39.4599			-6.51179	-17.9761	10.1606	30.252			17.2268	-12.9511					28.0601	-29.04	-28.1087	-38.1561
659	-22.8177	14.2389	37.1102	-0.457515	-8.89659	-45.7253	24.0073	-11.1673			-11.7305	-20.3191	5.86498	29.5716			4.09429	-35.8195					24.6419	-34.376	-27.8752	-38.2733
660	22.4121	20.9933	25.2762	30.9979	34.3329	-7.41488	2.86394	-35.036			-5.50072	-1.14777	2.87262	14.879			29.9265	-0.712785					24.8715	-34.6494	9.92821	-18.4918
661	-44.1223	5.90608	41.3017	5.82944	-16.8728	-32.9741	4.68411	-65.1914			-14.7335	-14.3131	10.4952	30.6677			24.228	-49.0036					23.7595	-31.8375	-34.7492	-39.6101
662	-38.0012	24.3563	40.903	10.5643	-9.36621	-39.5365	3.23332	-36.4633			-10.7644	-17.2248	12.7139	22.2107			22.764	-37.5807					28.682	-27.7303	-9.37821	-62.93
663	-36.3811	22.2099	25.1254	31.0646	-8.68555	-44.5887	20.6676	40.2868			-13.7196	-11.4171	7.20248	31.1619			23.5261	-50.9138					28.265	-25.0335	-19.7845	3.74443
664	10.2684	24.6724	21.4381	40.1852	-6.69256	-39.7568	2.40674	-36.0255			36.6807	-3.17107	6.01493	17.2332			24.4373	-42.2228					27.9617	-28.2736	-10.2873	-64.7279
665	-27.5045	23.707	25.7032	28.0885	-9.45812	-39.6288	0.452952	-36.9679			-6.31911	11.4197	-13.7534	36.5864			10.7538	-50.3228					24.6224	-30.839	-20.4426	0.754184
666	-34.0486	24.5803	11.8175	22.3678	-8.97384	-39.0039	5.09738	-61.4624			-6.40652	-19.8203	5.87796	17.0246			1.57856	-50.1503					18.7229	-33.5628	-21.1995	-3.47047
667	-33.2934	20.7432	36.5537	10.7136	-8.62997	-44.7611	-0.0567042	-37.9341			-9.83362	6.33534	11.8446	25.7468			16.6537	-5.98618					12.9495	-30.9252	-29.0593	-38.577
668	-37.9188	25.589	39.5199	9.90098	-15.5659	-34.3077	39.1654	-5.06376			-1.17307	-1.78672	-5.27954	37.9565			0.337416	-49.6407					26.8031	-36.3494	8.36967	-18.3558
669	-36.7975	24.8652	20.6303	10.1258	4.692	-7.14132	-0.396387	-39.5555			-9.13737	-17.173	8.21992	29.693			28.9722	-53.9906					26.1588	-26.771	-17.2104	2.32622
670	17.4051	15.4603	37.2751	7.43027	5.42436	-37.081	5.52355	-63.5833			-10.5666	-20.1058	-17.0048	26.5922			23.9716	-42.6258					28.0852	-27.3437	-19.2057	6.48898
671	30.5177	13.6136	37.975	5.29466	9.5998	-5.81993	0.273573	-38.0678			-6.16061	8.2522	8.77051	22.7412			21.4525	-51.1308					18.6336	-42.0533	-9.80678	-62.4005
672	16.6734	15.2781	21.0789	4.98448	-4.50092	-39.802	5.53824	-67.0844			-4.9037	-2.12395	5.60343	26.1575			24.5594	-48.325					26.8844	-40.7458	-19.3823	-0.729167
673	-20.2222	15.9829	27.3249	39.7428	-16.4507	-33.1614	3.26345	-36.1317			-12.8501	-10.6335	-45.0533	-2.45746			24.8918	-51.5098					26.469	-29.682	-4.25456	11.4479
674	22.6489	12.4836	27.1649	39.307	8.99553	-3.90444	1.68129	-39.0446			6.33411	1.1865	16.4922	7.08303			24.387	-48.3024					26.984	-39.5559	-22.0986	-0.474741
675	-33.8265	15.0886	22.4925	10.7366	-6.17923	-39.6438	5.88023	-63.639			-10.8344	-16.2544	-43.1118	-13.757			23.132	-44.9131					27.9492	-30.9059	-21.2895	4.69918
676	-28.9246	20.1118	27.2319	40.0182	-8.84806	-44.3383	1.34306	-37.3001			-6.58167	-18.7939	-16.8317	43.5991			15.1384	-17.0589					27.3034	-13.8884	-27.573	-40.1933
677	-38.4799	22.9865	24.6563	29.7595	-43.8845	-16.2729	2.57135	-35.5323			-5.56543	-11.2604	4.70015	26.6357			19.7597	-19.7004					18.5132	-42.4684	-9.63227	-63.338
678	-44.7538	0.599673	11.9177	22.7276	-6.98712	-31.1936	2.42589	-35.3843			-15.802	-13.6539	5.80045	31.8504			21.4975	-48.6204					26.6891	-25.3931	-9.59818	-62.9734
679	-17.1666	10.6848	27.0949	40.2943	36.9379	-5.49774	6.4003	-64.1858			-2.74389	-3.46287	25.8134	22.9491			22.9809	-49.5957					28.1071	-38.8828	-12.4381	-62.4567
680	-36.1062	24.4822	24.5995	30.3897	-14.5219	-32.3337	4.63401	-65.2792			-6.9905	8.03	10.0892	30.7902			15.2177	-16.6606					22.9836	-34.2187	3.49462	-15.9141
681	-37.8169	16.9606	24.3335	30.382	13.9287	-5.1017	-0.0506619	-40.0355			-10.07	8.18459	10.9831	31.2169			27.224	-22.8876					26.6903	-25.9269	-27.8726	-38.3161
682	-20.9721	13.0711	26.9829	40.4873	-29.2354	-45.1906	2.71965	-36.9242			-8.61017	-18.0674	7.22654	31.3113			2.9214	-39.549					27.7968	-26.5706	-11.1851	-63.1425
683	-29.9297	20.9289	11.5317	22.4667	-18.1181	-33.7458	5.37976	-63.5443			-6.53024	12.0086	9.78829	30.2085			15.1577	-16.8834					26.8414	-40.0436	-20.7407	0.826109
684	-21.8826	9.43003	37.1254	6.26202	-11.4859	-37.3679	24.1811	-10.0379			-6.77445	10.9017	-51.26	-12.8206			16.2797	-13.6523					24.0445	-35.2793	3.17161	-16.8119
685	23.6524	20.7039	33.7202	3.55467	-8.6873	-38.6882	5.64517	-63.43			-6.74655	12.5394	2.22578	23.7429			9.75756	-39.5533					17.0054	-42.3389	3.39395	-17.3135
686	8.02714	20.246	12.9723	35.5072	-17.131	-34.2371	3.39263	-36.0256			-8.29562	10.0932	4.16665	31.2361			9.48913	-39.6905					29.2969	-28.0049	-11.6608	-65.2184
687	-28.295	25.7096	41.0031	2.50301	6.67113	-1.75099	24.2791	-10.8119			-5.49552	-11.4031	10.0675	34.4107			22.778	-49.4899					26.7658	-30.8145	9.7116	-18.6139
688	-20.6014	10.8902	35.4576	1.19063	-2.36115	-36.1087	24.2049	-11.2254			9.14953	-10.5987	20.9875	18.6351			3.40171	-7.9268					16.6928	-42.6329	-12.9885	-63.4726
689	-28.3681	23.3718	36.2355	9.27168	21.8874	-10.1253	5.43599	-67.225			-10.4717	5.30985	7.54487	22.3513			10.8486	-49.7565					29.052	-35.4057	3.30334	-16.0319
690	-33.8246	19.5397	26.8811	40.0945	6.09602	1.48564	4.25057	-35.1762			-6.82409	-17.576	13.5306	30.971			23.7957	-46.3515					22.324	-31.8457	-27.5323	-40.0418
691	-27.919	24.2958	38.7038	3.32889	15.523	2.1241	2.0544	-37.0911			3.65475	1.25173	9.08233	27.9951			27.7806	-54.5188					22.9066	-33.8214	-20.8134	-0.874698
692	-30.6255	22.627	27.0037	37.3619	-13.0657	-33.1704	6.1389	-62.3323			-10.1451	-18.0496	7.01686	31.9275			14.6481	-10.2978					29.2714	-28.8853	-22.076	-0.283856
693	-35.772	26.5597	20.6597	38.2344	-18.2045	-33.1937	27.389	-6.66179			-16.5641	-13.3496	-45.3589	-5.12721			19.6998	-19.4667					28.4262	-38.896	-17.4943	2.15508
694	-38.3887	27.3455	24.5391	30.585	-6.91521	-32.1641	6.15725	-63.4178			-6.73822	12.0617	10.2424	28.5303			27.1245	-52.3585					27.9877	-27.2149	-22.0357	-0.123754
695	-39.8047	27.7646	35.9436	10.43	26.3133	5.6992	28.5978	9.24078			16.2947	4.3342	4.95326	18.6626			23.9409	-48.9252					22.383	-30.9079	2.81395	-15.7465
696	-27.0255	25.9376	14.5458	20.4117	-28.3087	-49.7546	-0.6701	-39.3953			-8.49001	-8.81052	4.97987	26.195			19.7779	-14.2626					29.1254	-39.5372	-11.7744	8.61133
697	-23.3733	15.0417	38.334	2.94396	-8.58423	-38.2394	7.17112	-64.1914			28.0729	5.86509	8.94525	25.2469			28.5007	-56.502					28.7396	-33.92	-19.4841	-0.386753
698	-37.5038	20.2058	32.4508	7.21086	-3.52811	-42.5077	2.09627	-37.9052			-3.82394	-2.59409	7.48808	27.8305			9.11174	-39.648					25.4222	-34.6255	21.5492	4.74407
699	4.19295	-8.71088	11.3312	23.1563	16.4544	16.6815	5.54577	-63.6002			-3.81425	-17.2473	-42.8759	-5.5609			17.1134	-14.093					23.524	-33.0177	-11.681	-64.5393
700	-44.8272	3.59253	42.1397	10.6186	-27.0733	-49.8957	1.01833	-36.7334			-4.79808	-2.02822	-17.8532	39.1089			10.3894	-49.9923					23.3103	-34.2664	-15.0579	3.61969
701	-12.4253	13.3658	38.2595	-0.181091	-17.9627	-32.6308	3.04163	-35.7502			-8.46147	4.27524	10.5128	30.3802			22.672	-45.5726					21.0657	-0.481631	3.58039	-16.3772
702	-13.3112	16.1489	20.7224	5.13696	-3.22453	-23.7675	5.30917	-67.5382			-4.29671	-4.54955	-40.6768	10.5811			29.4591	-55.436					23.0149	-30.8264	-21.5332	-1.06
703	-13.0815	15.081	38.4614	10.351	-6.01774	-37.5708	5.3906	-67.4317			-10.8118	10.9076	6.17536	31.689			26.678	-51.0984					29.2239	-28.6317	-11.5386	-62.3311
704	-38.6342	26.1526	42.4561	6.60886	-8.38783	-30.9982	3.26522	-35.5233			-4.25307	-15.7941	2.89484	31.5976			26.483	-51.7709					16.8841	-42.6794	-22.2331	-0.605867
705	-36.4844	24.1117	33.8598	6.93964	1.00059	-35.6245	5.49114	-63.7553			16.26	15.4965	14.7242	30.2645			24.7386	-8.71992					20.9822	-32.9064	-20.149	-0.727198
706	-29.5963	22.536	35.7843	1.79762	-1.2836	-26.9937	-0.0924243	-38.8935			30.998	-2.73778	11.9717	30.7498			27.4479	-54.4766					21.7658	-39.8041	-21.8825	-1.53812
707	16.3754	12.8009	42.2336	6.296	6.50299	-23.1001	2.83362	-35.2645			16.3223	5.86193	-4.0163	37.2344			27.9618	-54.435					21.7824	-39.8177	-33.4108	-44.9919
708	16.1421	17.0661	27.0212	39.6954	-17.6959	-34.2064	2.44907	-35.5208			-6.58657	12.1067	21.2898	10.783			22.0713	4.94212					23.012	-7.79963	4.19646	-15.5151
709	-40.1006	20.9312	27.1184	39.4335	-7.09925	-38.1755	0.238954	-36.6034			-6.3939	11.4204	8.2921	30.4014			28.5511	-52.4646					23.5983	-32.6612	-20.5801	-3.07843
710	-30.9895	21.1554	43.5858	5.74531	-19.5781	-30.2124	24.0796	-11.3746			34.719	-4.91648	6.00326	16.9415			19.1019	2.17867					28.9151	-38.9848	-20.5849	-1.27673
711	17.1467	19.4752	41.9982	1.33274	-8.5281	-37.9118	3.51124	-35.5436			-2.6737	-3.19976	9.33833	29.8983			27.2835	-23.0605					25.0755	-8.3019	-13.3345	-63.5402
712	-21.8744	24.5431	27.2129	39.6521	-30.555	-50.9633	2.59019	-36.9476			-14.1264	-14.5318	7.43946	22.7061			13.5042	-11.6887					28.1904	-29.4875	4.52015	-18.1745
713	0.707118	6.2872	20.145	25.5721	37.348	-4.79241	6.66774	-62.4479			-15.9423	-15.7665	5.49215	17.3092			19.9044	-33.4431					23.718	-35.7912	3.97565	-15.2892
714	-36.4394	23.2218	38.1836	9.02503	12.7326	-2.9449	5.91984	-63.3343			-13.8343	-9.43171	-46.8935	-1.33491			22.109	-51.0414					17.9538	-42.7084	-19.4503	4.82142
715	-28.0922	16.8088	24.7382	29.1917	-16.3464	-35.0152	2.45801	-35.3124			-8.70419	6.65323	-44.5588	-1.3104			-22.5996	5.1882					25.9517	-28.1878	-7.27016	13.3982
716	-20.2591	10.0243	33.4898	9.88145	-8.77561	-30.0343	23.8059	-10.8054			-14.5696	-11.4625	9.85209	28.1647			3.06519	-43.8713					25.0597	-31.0525	-17.2597	2.0072
717	-33.388	20.2886	25.1827	31.2186	-32.2903	-35.2683	-0.25443	-37.4432			-5.39293	-11.4151	13.9816	29.1434			-16.4276	6.48207					26.8526	-27.1554	-21.07	-4.77424
718	14.1566	23.3598	38.7389	6.92687	-7.1338	-27.801	2.56849	-37.9803			-3.49409	0.222676	10.5473	31.3218			27.8376	-54.686					29.3177	-27.9825	-21.1667	-2.28121
719	-33.7198	22.6887	20.7047	5.24744	-7.0076	-31.5154	1.20389	-34.8135			-6.11271	8.69764	5.8912	32.4935			9.17141	-39.5714					17.0966	-42.5111	3.5781	-16.4809
720	-41.1222	24.0409	26.8477	39.4663	-30.6922	-37.5212	5.46559	-63.7072			-3.16207	-3.90602	22.9063	-3.7			-21.1827	5.80514					25.3504	-33.487	-12.9865	6.0076
721	-33.6713	18.1559	40.6484	2.55991	-28.3388	-52.6282	3.22176	-35.6787			-7.2978	0.505007	-38.2515	-3.03097			28.1414	-51.9438					25.6962	-33.1496	6.64254	-19.9476
722	-37.3243	21.23	39.6191	6.44519	4.72178	-36.0507	37.1818	-4.77484			-6.12795	-18.85	-39.5814	1.77883			22.2895	-48.3862					24.4981	-8.81915	-18.2441	1.93827
723	-24.7322	26.5726	38.0024	7.16264	-11.8496	-34.3379	37.7142	-2.95881			-12.3927	-21.0802	11.651	21.7528			27.2309	-53.6014					28.6933	-34.2155	-16.6864	2.20412
724	-38.5668	23.0993	36.2807	10.6167	-6.76693	-31.2141	3.17479	-36.1742			-6.42853	8.64281	13.9595	29.4202			16.2787	-13.8706					25.0741	-34.3756	4.22518	-15.1585
725	-38.7704	17.9395	35.5602	3.68635	-29.836	-51.8798	3.63194	-35.5193			-3.06275	-3.27282	13.3442	31.7986			27.2819	-54.3939					28.6631	-33.8906	-12.6962	-64.5951
726	-35.8596	28.281	25.0426	30.9928	-41.9609	-21.7468	23.1715	-11.3259			-4.36712	-18.0879	4.26443	31.3626			20.797	-49.1037					37.0806	-3.90347	-19.0944	5.14218
727	-18.9224	12.9158	35.6617	2.95534	-7.26838	-43.0191	5.44686	-67.1928			-15.2662	-13.984	9.8209	32.7057			27.9768	-54.1859					26.3463	-27.4055	-10.0068	-61.0388
728	-37.7747	20.752	8.43544	19.47	-14.9728	-33.8322	24.5732	-10.3126			-13.7822	-10.4926	10.1951	29.5883			29.2557	-53.0845					28.8693	-39.0795	-23.0893	0.0945726
729	-19.7325	13.4923	25.1628	31.1397	11.2257	0.64531	1.97362	-38.3922			17.4882	5.21768	21.8225	-0.874666			32.6153	3.9771					26.2536	-26.5096	-29.2932	-38.723
730	27.6831	9.19824	33.4325	4.96236	-26.4983	-43.1337	1.63435	-36.2882			30.1201	4.60379	9.68351	29.9596			19.7412	-14.2837					24.7269	-34.814	-20.915	-1.04764
731	-30.9325	20.5838	32.6717	5.84644	-18.9443	-31.4524	-0.427544	-36.4118			-6.30218	10.9232	-23.8253	33.2159			19.6045	-19.4373					22.6765	-35.0762	-21.3975	-0.692248
732	20.8442	13.462	37.0247	-0.0639502	7.19257	-24.2818	3.77489	-35.9419			-0.216597	-3.1386	10.7771	25.8429			28.3955	-52.8524					22.0026	-31.2561	2.25457	-16.3932
733	-37.2136	28.191	27.1222	40.1344	-28.3756	-51.7883	2.29964	-35.9019			-12.6593	-20.2134	6.72122	16.6035			10.3307	-48.9807					22.3698	-30.7517	-13.6608	-63.7886
734	-45.3258	1.81489	8.36343	19.3507	-25.2566	-36.9195	23.9855	-11.8623			-5.02268	-1.77701	9.04139	26.803			26.5404	-52.9494					13.0938	-31.045	9.75133	-18.4103
735	19.0326	13.7727	12.2629	23.4335	38.6426	-8.07814	5.92658	-63.2145			-10.4506	-21.6451	-5.41414	13.6313			9.41262	-49.1101					8.01979	-4.30036	-10.2466	-64.3804
736	-19.564	10.9979	33.8183	3.90033	-16.4366	-33.3413	5.94783	-63.2862			-13.4706	-17.1088	26.5512	16.7498			22.0799	-45.5882					28.6219	-28.5001	-29.8302	-39.3471
737	-36.7467	24.4089	40.6951	6.80187	23.8215	-9.69431	3.17186	-37.2104			2.53179	0.656743	8.78985	21.8524			-21.3403	5.42471					17.424	-41.9464	-12.9342	-63.5712
738	12.5394	23.5296	41.7263	5.82483	-7.93059	-38.9281	3.50961	-36.4965			-1.04209	-1.63267	-31.2588	16.8014			28.3955	-1.39666					21.9177	-16.573	-11.1002	-63.3177
739	-25.3361	24.2149	37.2601	10.3635	-13.4223	-33.4071	5.45579	-67.4095			-11.677	-16.026	11.0849	20.3143			25.6699	-46.0098					29.5012	-29.1725	-12.6498	-61.908
740	-30.5725	23.235	41.8985	10.541	-17.0523	-34.0319	23.9527	-10.6362			-5.97138	10.2491	8.12121	19.1836			25.2372	15.4311					25.6165	-35.4644	-3.28211	9.06933
741	5.48393	-8.90219	24.9594	30.4472	-13.874	-36.5132	25.0926	-9.89826			7.07835	2.87718	-17.4824	37.0931			20.1508	-48.9578					23.6969	-34.2201	-19.0315	-1.76776
742	-38.9445	19.0006	27.2877	40.0343	-6.87683	-30.4327	5.00396	-65.5867			6.34892	2.09267	11.6667	23.5461			28.5364	-53.2866					29.0166	-39.0151	-17.4843	2.02405
743	-19.7525	16.9858	25.2265	30.5951	-27.0558	-51.4231	2.24046	-37.2956			34.5939	-6.04673	7.31406	30.1357			8.95177	-40.3308					22.1014	-31.514	-11.5805	-64.0725
744	-19.0651	7.71633	36.9887	7.53673	11.4558	-4.95798	5.41082	-67.3817			-9.73679	-20.2622	9.28852	30.2946			22.807	-45.9808					22.9466	-30.919	-12.735	-62.996
745	-36.8421	16.7281	42.1998	11.3947	-6.50045	-24.2638	4.92909	-65.7213			6.41733	2.95718	10.1102	25.9791			8.91367	-36.6325					25.7525	-35.6914	4.03138	-15.3765
746	25.0847	18.6242	39.6179	10.296	-26.7287	-51.2807	-0.381267	-39.451			-4.82163	10.3803	-43.7263	-7.41012			19.6331	-19.197					24.6976	-8.27912	-19.1439	0.716718
747	-7.41049	18.2078	40.8691	4.03797	-27.4157	-42.7618	0.437851	-37.5585			-9.25056	-20.4774	-42.4507	-5.76189			25.1262	-45.2431					23.8751	-31.6898	-21.3118	-3.5915
748	42.2089	-13.8126	41.2166	-0.950219	24.3579	-9.07305	-0.560329	-38.5077			28.4779	5.5805	-41.1509	-12.4508			18.092	-33.6878					24.2093	-32.0509	9.20314	-18.2166
749	17.3318	19.7456	38.5951	0.831035	-17.5139	-32.8722	0.334248	-36.1891			5.71443	0.398001	10.2773	19.4181			24.3723	-48.2222					17.5666	-41.7772	-10.5051	-63.4663
750	0.621014	6.89886	20.391	34.4939	-27.4991	-46.7453	5.22969	-63.7638			-6.46191	-19.5966	-43.0611	-4.46967			10.1365	-49.6305					27.5492	-22.4781	-31.0541	-40.8466
751	-33.4122	18.4763	25.02	30.872	-14.3662	-35.9376	5.0856	-61.7336			-2.48779	-3.34218	-40.5352	-4.30633			24.2801	-51.187					21.7434	-39.8161	-1.74208	6.00143
752	-24.0084	12.2273	41.3854	11.3326	-5.67198	-36.9776	5.58716	-63.6937			-11.7163	5.43613	-39.9737	-14.3516			14.5793	-10.427					21.6496	-39.7826	-32.1947	-39.5408
753	21.8044	11.8154	24.7743	30.0407	-29.7591	-50.3295	37.5279	-2.01438			-13.092	-15.9987	13.921	32.4123			11.3447	-43.8432					21.912	-32.6878	3.49506	-16.7001
754	11.0115	19.0389	29.7341	22.1736	-16.5751	-32.6968	24.3023	-10.3673			-6.04451	-2.98595	-45.6295	-4.05037			23.0434	-42.2646					25.0777	-30.4007	9.43251	-18.301
755	-26.4438	22.3072	27.1752	38.245	-28.161	-46.9607	6.05109	-64.0506			-13.8361	-13.9415	-46.0028	-5.24245			24.5699	-48.4694					16.66	-42.3956	-21.1232	-1.39278
756	-36.776	20.7151	27.1712	38.6947	-8.98806	-38.6427	4.66957	-65.1321			-15.3948	-10.9305	13.971	29.4058			20.0746	-14.0375					27.0063	-40.1612	-9.77902	-60.7631
757	13.9674	16.1455	41.8	10.2822	-7.56657	-43.6503	0.516895	-36.9996			-9.91377	-16.3266	-48.2302	-0.090728			22.2246	-50.1631					28.0093	-27.4388	-12.233	-62.8907
758	-21.9323	11.0479	21.4952	40.3228	-0.386905	-33.0973	3.30137	-36.5178			-5.87882	10.6863	-47.018	-1.24432			27.9633	-54.3355					25.146	-31.2514	-32.8887	-36.7641
759	-33.314	7.11645	25.1828	31.0677	-6.14017	-32.7148	24.7422	-10.7511			-12.8888	-20.7608	5.22955	15.3928			32.6741	-0.0038975					28.3051	-38.6469	-9.75841	-62.8839
760	-20.3031	10.9785	21.5476	10.3364	-35.3516	-15.6372	5.87307	-63.3103			-3.78503	-1.70249	4.04011	34.3154			1.87159	-34.3131					19.7477	-32.3035	-18.8054	-1.66984
761	-32.5147	26.7387	40.65	8.9621	37.2966	-2.98602	2.2592	-36.0883			-4.62475	-1.61655	-22.2299	35.0506			9.28832	-39.144					22.0963	-28.3129	-21.8934	-0.646809
762	-37.7768	16.8789	27.0146	40.4721	-14.1378	-36.6095	2.12163	-38.8487			-12.2429	-21.0058	-41.0138	-12.4092			22.9204	-47.6829					29.4614	-28.4866	-28.0603	-38.2416
763	-10.71	8.28376	36.2926	5.48415	-6.9028	-31.8224	3.2608	-38.8459			22.7352	7.36628	10.4961	35.4415			27.2842	-53.9451					24.7573	-34.7685	9.31841	-18.7425
764	-29.5393	19.4328	25.2301	31.1402	-28.4769	-49.2251	1.06789	-36.7299			18.6254	5.83076	-38.1987	-5.91182			-10.5917	11.5326					17.3786	-42.867	-21.3004	-1.16991
765	16.5204	14.0442	24.9706	30.4904	4.86484	-22.2876	6.12077	-63.4576			-3.84257	-4.45356	-17.5917	29.4123			27.464	-56.2662					25.5949	-35.7948	-16.7918	4.43236
766	-21.8268	11.6957	20.9105	10.0438	-26.7219	-49.9026	-0.0957861	-35.6407			13.3295	2.95884	-24.1599	33.449			14.3376	-8.33773					24.6039	-31.19	-17.3176	2.21479
767	-32.4274	17.3108	37.512	5.11636	8.36348	0.407769	0.230343	-37.9416			-14.3982	-15.6503	11.3247	33.2894			21.1022	-1.603					24.6887	-28.1677	-23.1646	-2.37307
768	4.83144	-9.32098	21.0782	38.892	-42.1339	-21.8268	24.3891	-10.83			-12.8873	-14.4586	8.77853	30.4376			21.6583	-36.9819					35.6781	-7.39938	-22.2219	0.35995
769	-34.0693	12.3836	39.8842	4.04716	-8.82029	-38.5011	2.66992	-37.612			-9.02755	-17.5568	9.81772	17.819			22.015	-50.4709					28.7647	-27.7514	-9.58327	-62.7475
770	-41.142	20.5966	45.0187	4.50391	-8.12374	-31.9676	5.34779	-67.6179			-10.8684	-17.1211	4.35122	38.2341			25.5423	-46.5533					26.1844	-31.0438	8.89724	-18.4409
771	14.0422	20.6894	39.0211	6.59207	-29.6865	-50.2086	5.64791	-63.8806			-6.22297	7.28367	11.1318	27.5904			28.3792	-0.831131					28.0237	-22.4718	-10.1517	-62.9365
772	-38.1249	23.5815	33.3816	4.82525	-29.2818	-50.757	0.334248	-36.1891			-5.51944	-11.3763	6.1126	17.3319			14.4052	-5.92714					25.8301	-28.9885	-11.0129	-64.5915
773	-34.7144	26.4452	33.14	4.20656	-9.49242	-34.0645	-0.000618975	-36.9069			-6.77572	12.2784	-37.3497	-7.21974			10.0435	-49.5256					27.0314	-40.3085	-10.7408	-63.0166
774	20.7848	13.443	33.2848	5.11697	-6.77764	-29.6708	0.310397	-36.9387			28.7706	6.08936	12.8621	23.5609			0.144562	-49.3017					27.869	-21.4524	-13.7341	-63.4376
775	-39.3052	25.4878	36.4865	6.67728	-6.32299	-36.2268	6.32272	-64.0768			-14.7848	-14.91	-46.1418	-4.71864			5.04879	-31.4916					25.8234	-8.34685	-9.92237	-61.0021
776	-22.1087	6.04597	21.4621	40.2436	-17.636	-32.9432	0.438365	-39.43			35.5367	-2.50874	-35.6287	-4.27849			24.8412	-48.7846					20.921	-32.7591	-11.0156	-62.3444
777	-37.4933	22.8764	37.0966	9.74415	-6.19458	-40.6386	-0.972681	-37.985			-4.79183	-17.018	5.1188	19.4526			28.418	-55.2116					17.9206	-42.8356	-10.3115	-64.1656
778	-19.5021	10.9388	20.534	5.10144	-1.26476	-33.3057	-0.294186	-39.9307			-10.8325	2.09413	-46.5596	-10.306			24.2077	-49.5713					26.5435	-25.8453	-17.1765	2.04499
779	-36.9397	25.1827	40.2779	9.83085	-7.79477	-31.0223	0.883375	-37.1199			-12.0968	-16.7745	-43.2319	11.1819			18.211	7.38146					28.8572	-28.3172	-9.74698	-62.2094
780	-40.6763	7.92407	20.4529	34.5241	-29.4112	-44.8323	3.05834	-36.7007			-2.96189	6.40583	-45.8773	-1.55592			21.5841	-48.0002					27.3063	-26.1101	-32.9202	-42.5835
781	20.9372	9.6651	11.1631	22.3456	-5.8199	-39.6402	24.7164	-10.3565			-7.01544	-17.7992	8.93858	29.7849			22.5345	-47.0494					23.979	-31.7139	-21.6316	-1.2526
782	-31.8524	16.8134	33.9139	5.52807	-7.62932	-31.733	24.4294	-10.3658			-5.87574	9.68507	20.7668	-37.3858			16.932	-4.88387					28.7069	-34.9973	-16.3819	1.25696
783	19.7573	9.34038	21.2711	39.7593	-7.3955	-38.9405	5.66429	-63.742			-7.11434	9.00757	9.65794	20.6293			20.5609	-48.4723					25.8372	-32.7092	-19.5156	0.949685
784	-35.1109	19.2945	38.7235	2.41103	-14.7656	-34.7592	6.36624	-64.1276			-10.5631	-16.396	2.28587	31.9509			3.02523	-43.925					22.7813	-32.3731	4.77035	-17.8714
785	-33.111	20.6438	21.4793	40.273	-28.765	-49.6274	34.753	-2.80887			-5.13827	0.637328	29.147	3.64786			14.2207	-10.4989					23.8137	-33.1198	-20.5316	-1.34359
786	-29.1737	19.7522	34.3106	4.95159	8.59805	-23.4857	5.85007	-65.5912			-1.90794	0.110987	6.11938	16.1249			7.79873	-40.4091					27.5238	-40.4271	-9.20714	-63.6169
787	6.90758	23.5954	35.4898	3.01308	-30.7498	-51.2582	2.69316	-36.5156			-11.0851	-17.2728	7.18874	33.1159			25.794	-20.9914					22.4187	-30.1341	-11.691	-62.9887
788	4.71993	-8.64074	41.483	5.32363	26.1047	-5.9787	39.2698	-5.05942			-11.475	-18.5806	-4.07341	38.2347			21.6699	-49.2681					26.7969	-34.2178	-21.422	-0.740535
789	-17.8719	22.492	36.7248	1.63331	2.37691	-31.3911	7.02628	-63.0108			-5.30692	-11.152	14.4461	28.021			20.5407	-48.7689					24.8456	-34.6557	-18.4098	1.14238
790	15.6484	17.2373	25.0719	31.153	-9.20522	9.48035	-0.26413	-40.5565			-9.41957	6.27025	-17.3963	38.1408			23.2146	-37.0062					16.9485	-42.8459	-30.7103	-39.2224
791	-34.9682	24.0409	27.1874	40.0592	-18.8527	-33.3188	-0.77507	-37.8558			-5.991	9.68061	5.78571	17.013			27.4018	-0.642461					28.8724	-38.9454	-31.6516	-39.018
792	6.29911	23.16	35.7118	9.01642	-7.4311	-30.8354	6.41914	-64.0759			-11.1294	-17.2163	8.44639	30.0511			11.3137	-49.8415					26.3131	-27.0224	-22.6962	-0.335855
793	-37.6879	27.4537	41.9176	9.84963	-6.6179	-31.4912	3.32322	-36.8211			-11.4855	3.08959	-29.9818	-3.13986			0.186872	-49.7869					18.0989	-42.8555	-28.0473	-40.5293
794	-39.0404	24.6982	35.3993	7.62811	32.3414	1.57354	24.7767	-10.0043			-9.70633	-21.5246	-46.7873	-4.08566			0.0854422	-49.9686					25.7974	-35.6005	-10.2768	13.2365
795	-32.9264	27.657	24.4749	30.4999	6.73093	-35.4103	5.99809	-63.8605			-14.7185	-12.4916	10.4517	30.5792			18.8476	2.99799					24.3666	-37.4767	4.66933	-17.9857
796	-37.1984	25.5474	24.3224	30.6196	-17.2041	-33.2232	5.67102	-63.8127			-5.71829	8.31224	6.82707	26.0484			12.6833	-14.5351					28.2317	-38.3481	-9.48747	-62.4961
797	-31.5255	22.1805	27.2987	39.8292	-26.9823	-52.2396	2.81344	-35.6994			-14.3764	-15.2779	-47.1726	-5.53166			22.9139	-47.1402					17.3518	-41.7171	-23.1791	0.237952
798	-18.2201	14.9358	24.9536	29.7896	-25.4388	-51.1176	-0.498703	-38.1754			-8.49743	-8.83194	-44.8546	-4.2973			10.0783	-50.1426					27.352	-40.3458	-31.3196	-40.5801
799	-37.1689	23.2616	41.1065	1.7967	-11.7697	-38.6592	6.57906	-63.6046			-5.95036	9.70408	9.89493	29.6157			20.9713	-48.9627					28.897	-34.1949	-9.86857	-60.5819
800	-21.3605	27.1157	23.8911	30.553	-26.3597	-51.079	0.464504	-39.7703			-8.76359	8.14545	16.0376	30.6952			11.3795	-50.0578					24.8375	-34.6567	-20.2556	-0.601838
801	5.669	24.3219	26.8775	38.0065	-11.5368	-35.2306	6.20591	-64.9123			-4.84123	7.98992	4.26116	24.6732			9.57875	-49.6282					17.5993	-42.0798	-33.4011	-44.9647
802	-34.933	20.052	38.2542	5.85942	9.25767	1.83453	5.71619	-66.0593			-6.83243	-17.4155	10.9167	21.7371			9.31069	-39.9617					25.6896	-29.7784	-10.8566	-64.7624
803	-22.4452	10.47	36.1696	10.5813	-43.4532	-17.9092	2.6785	-35.5805			34.1562	-4.36661	-47.0267	-4.85333			2.67503	-40.2647					16.9021	-41.6209	-16.9939	2.39109
804	-29.3917	22.2118	24.9588	30.5406	4.34599	-32.877	0.370036	-36.6955			-7.86027	6.40944	10.1601	30.66			9.39975	-39.584					25.483	-27.326	-9.47976	-61.6311
805	5.03281	22.4212	38.1678	-0.621771	2.02443	-24.6155	0.0206464	-37.0036			33.9164	-3.87537	-33.2853	-6.92757			14.6292	-7.74483					25.7597	-35.768	-27.6525	-40.2061
806	4.45698	-8.28201	14.609	21.8737	-8.85479	-44.3107	3.45126	-35.7799			-6.40192	7.25099	-43.9362	-4.37557			24.4959	-48.8517					18.4146	-4.85142	-11.6056	-63.6336
807	-27.959	26.303	40.5357	-0.00773342	-26.9953	-51.6707	3.11027	-36.1563			-5.95347	8.75924	-24.2078	33.379			0.587846	-49.3566					22.2782	-30.9157	-17.2732	2.1199
808	-32.6082	16.2144	43.2487	4.86908	5.71507	0.89069	2.07028	-36.7842			-8.58057	-16.8728	-7.87791	14.4605			26.6878	-54.9348					23.8216	-36.4417	-10.2507	-64.2874
809	-22.654	7.61315	41.9329	0.654442	-26.7168	-51.6946	6.09779	-63.018			-14.039	4.35856	11.5959	23.3112			29.228	-54.4818					28.0554	-34.9226	-23.0048	-0.127964
810	-29.1522	27.4623	15.9873	19.4837	11.8626	-2.31548	3.30273	-36.8451			-3.71877	3.73373	8.10283	31.7274			14.5143	-57.7576					17.1891	-42.1902	-22.6686	-1.68501
811	-24.0181	7.25482	21.4818	40.2767	-7.99096	-31.1213	3.34254	-36.19			-6.53584	8.63263	25.3843	4.84169			20.293	-48.8189					23.775	-31.8134	-19.969	5.70273
812	14.6001	23.7865	38.3578	10.4876	-28.1848	-50.8427	0.864373	-35.4702			-13.7511	-10.8254	6.62063	29.2881			11.2365	-50.3574					21.356	-33.0941	-7.36621	13.4966
813	-37.6423	25.1993	27.0511	39.7431	-28.5872	-50.5678	-1.30834	-39.5221			-5.06687	-3.82217	13.5424	24.6625			27.0119	-48.4459					24.7399	-31.8258	-21.0456	1.18544
814	-37.3197	24.3622	37.9803	10.7298	-15.8801	-33.5345	1.09658	-38.6357			-10.9003	-16.3957	5.70658	34.6692			20.0263	-48.9843					16.7126	-42.0314	-22.338	-0.782343
815	-36.7888	21.046	44.463	3.78896	-10.4225	-36.592	-0.502283	-39.343			-7.57436	7.71698	20.4087	22.5124			27.7902	-55.5154					21.8012	-31.9313	-21.3284	-1.2714
816	-37.3833	24.5666	21.4247	4.77939	-41.6703	-21.971	-0.14252	-37.6199			-3.05682	-4.13926	-44.2719	-7.44362			25.4689	-55.3132					28.3603	-38.9136	-11.165	-63.5613
817	-22.9573	12.8669	41.8749	10.5631	-16.4574	-32.8536	5.57088	-63.7095			-16.6933	-13.1881	18.4287	9.36026			25.7805	-45.8332					22.4	-35.7339	-20.7922	-1.50507
818	-38.6852	24.2625	39.0437	-0.425046	-14.8913	-33.8908	-0.558984	-39.7481			-8.22452	5.6082	19.4958	11.0399			25.9377	-55.7607					21.8516	-31.7756	-23.0185	0.0118892
819	-19.9734	13.5999	5.94176	-7.79369	-31.1658	-51.1511	-0.516081	-36.5141			35.0419	-2.28719	-43.9081	-4.36754			25.3527	-46.2489					13.0943	-30.9284	6.31882	-17.5865
820	-28.8607	25.3761	41.2298	7.22034	-8.47889	-37.5377	0.630287	-39.1787			21.8707	0.881654	12.9213	23.4669			0.421618	-49.677					25.4319	-31.5402	-19.7367	0.852003
821	18.7959	18.7394	35.3751	6.18999	-27.9354	-52.8731	-1.01507	-35.1976			-3.85892	-2.13447	-47.9895	-9.69654			35.3894	-4.51823					28.212	-29.1809	-33.4339	-44.9531
822	-34.5227	21.9554	33.3117	13.4576	-15.0822	-34.5166	0.256539	-39.3627			-5.57331	-11.427	13.227	30.3376			15.7305	-5.09113					22.1415	-39.2652	-30.2836	-38.9397
823	12.1824	23.6594	38.8204	3.89862	-5.65462	-31.845	0.0252595	-38.034			4.01916	0.703287	-45.3998	-3.58782			28.4125	-54.5394					13.797	-31.095	-17.0814	1.9842
824	25.7897	7.13838	42.064	10.0003	-7.23584	-39.2837	3.30617	-36.0574			-6.68538	-1.37248	-43.7469	-6.92263			9.57871	-39.7673					25.5178	-35.8392	-21.9738	-2.236
825	23.2413	11.0336	11.9814	23.3435	25.9386	-1.37305	2.01865	-35.6275			-7.24781	-15.5122	-16.8762	44.4678			13.9288	-11.3735					29.1465	-28.5061	8.17713	-18.383
826	-19.5861	7.24652	37.4478	10.4038	-7.2605	-32.2798	0.927339	-37.3044			11.9223	-2.84562	-43.4874	-10.7557			27.1007	-54.5834					17.0484	-42.014	-30.0751	-40.5392
827	29.492	4.15375	9.01301	19.4039	-4.48384	-39.7602	3.634	-35.3904			-6.68544	-17.7978	5.96216	16.6088			24.4333	-45.3232					25.4997	-27.3038	-22.2559	-0.836698
828	42.4408	-15.973	21.4781	40.2537	21.994	3.25541	-0.529903	-37.1651			-1.94098	0.416792	-44.9406	-16.4281			26.4722	-54.5281					28.0911	-28.5509	-12.1163	-63.5249
829	5.42108	-9.13448	39.9742	1.27588	-27.927	-50.9041	-18.0374	1.64055			-8.25473	4.74179	11.6736	23.5846			15.0885	-7.67461					21.798	-31.9748	3.54865	-16.7493
830	-38.2051	9.10936	27.0747	39.7797	-39.9631	-22.9191	24.278	-11.0423			29.4871	-5.62414	-44.9206	-5.73994			15.615	-11.3125					26.3663	-34.2795	-9.03214	-61.8673
831	19.8962	13.3418	9.79842	21.2911	-8.58134	-45.12	6.02361	-64.3755			-2.46292	-20.7707	15.0341	29.8405			27.1751	-54.498					16.7268	-41.5193	-29.1717	-40.2786
832	14.5308	22.5435	24.9258	28.956	22.2314	2.50511	-0.118103	-38.3572			-8.14616	10.1596	-41.9285	-12.3082			12.7949	-7.2048					17.779	-42.1532	-20.9883	-3.52183
833	-33.6155	22.22	38.715	10.205	-42.2651	-22.5964	-0.31379	-38.2333			35.8092	-4.33531	9.79951	29.7688			15.0303	-17.1543					20.9691	-32.9214	-17.8996	5.54767
834	19.0837	13.7462	27.1141	40.5827	-14.4332	-37.6745	3.37279	-35.2743			-4.7848	-3.41308	-46.6059	-1.48781			14.4434	-58.2097					17.0738	-42.102	4.72924	-17.9619
835	-37.3814	18.1982	34.6674	9.01552	-5.13465	-30.7941	-1.29316	-32.2024			12.3886	1.89789	10.2345	30.4979			13.9289	-58.0625					26.9616	-33.8617	4.11448	-15.5202
836	-37.4055	25.5932	25.0574	30.9396	-16.3855	-33.5963	-1.32002	-39.1151			-10.0777	-16.0827	19.6785	15.0179			21.9246	-50.4615					27.5401	-25.4649	-8.95718	10.4492
837	18.537	13.1011	41.1346	3.3281	-8.9723	-39.0001	0.698244	-38.349			-11.6425	-17.0575	12.8625	19.417			0.578876	-49.9747					23.9105	-34.0242	-31.8721	-39.6041
838	26.9807	6.87689	8.74326	19.0789	30.7999	5.95017	6.40173	-63.6282			4.01515	1.87393	-42.9654	-5.24033			28.6851	-55.7308					26.8095	-40.7986	2.5938	-16.9149
839	-28.0813	25.4629	26.1838	39.3776	12.8509	-31.0415	5.5769	-63.8536			-6.53192	8.99535	9.50814	25.0821			23.374	10.5261					28.9842	-39.3927	-10.0513	-61.8185
840	12.7619	21.6662	38.2904	6.28794	28.4631	11.1703	1.2595	-36.3759			-6.29127	10.4835	10.4102	30.7104			19.7805	-49.6418					14.7776	-32.5423	-13.8829	3.64654
841	-23.8939	9.16995	13.1405	21.385	-25.7926	-52.4349	24.7928	-10.3015			-8.7507	5.68638	7.78141	25.5626			29.7651	-55.2359					17.6617	-42.8377	10.0071	-18.4525
842	-21.2632	23.157	9.56569	21.1831	-7.9066	-38.876	0.427385	-37.1469			-8.86652	6.37535	9.02782	29.1534			16.7364	-12.6752					28.8584	-33.706	-9.66733	-63.097
843	15.1095	16.8684	21.197	39.5798	-8.64094	-31.3238	2.36378	-36.1413			-9.9867	-18.8213	9.53308	30.3453			20.5508	-49.1159					26.3906	-26.6322	3.56212	-17.018
844	-37.8396	24.1949	37.3107	-3.48581	26.5928	-9.4022	5.49763	-67.1963			-3.89563	-17.25	-37.4791	-12.2789			18.5625	-48.2034					27.931	-21.8538	-10.7737	-64.818
845	-39.8454	24.0348	36.2852	12.0271	-10.7506	-38.368	5.48088	-63.8279			-4.20005	-2.4172	10.3475	30.5468			14.2181	-58.1351					21.8924	-39.6706	-21.0165	-1.71838
846	-23.4524	19.5932	27.3516	40.4236	2.24564	-25.1541	3.26905	-36.3756			-2.77809	-20.2263	10.1035	30.5602			5.10891	-34.7247					25.2326	-32.3803	-10.526	-62.2307
847	21.5845	10.7813	24.7496	29.7615	-46.6548	-16.2729	4.82392	-65.1177			-8.69282	7.60788	6.70972	32.4663			0.058791	-49.3771					28.8172	-34.1362	-12.0991	-64.5163
848	-35.8255	21.79	27.1734	40.1143	-5.86602	-39.6567	1.98358	-38.9118			-10.584	-15.3502	-24.0745	33.4495			9.37828	-39.5453					17.09	-42.2728	-7.62511	13.51
849	42.52	-14.8245	40.6073	7.41619	-13.0227	-34.8978	3.13441	-37.1321			-13.1994	-13.751	13.8524	29.3035			-12.0714	12.4062					28.1876	-33.7088	4.02802	-16.0676
850	-30.0803	22.8262	2.19302	29.5324	-8.98496	-44.2537	0.626771	-37.2076			-16.3482	-14.1981	3.59319	17.6499			28.4307	-55.8277					27.7875	-38.7914	-11.9528	-63.5805
851	-37.9552	16.8699	41.7518	2.48461	-25.9267	-42.0458	5.20442	-63.7189			-14.2802	-15.5964	-14.8731	26.329			29.1383	2.94791					26.5011	-31.1909	-21.1298	-4.49152
852	-22.6488	21.239	27.2375	38.0194	16.9554	-0.774416	2.73084	-37.8136			-5.45511	10.3277	-17.1569	37.9878			28.2141	-54.2419					25.6138	-28.1879	9.62599	-18.9667
853	4.4302	-9.19395	39.9068	5.63298	-28.5377	-52.6347	6.63597	-63.695			-6.96449	-17.2489	13.6667	29.6265			22.7882	9.60096					17.2391	-41.6816	-19.5607	1.15102
854	-24.1422	6.3787	38.0412	7.4492	-5.62486	-31.9023	5.48658	-67.0978			-13.7689	-13.3456	-43.7898	-9.38608			25.7552	-54.8867					29.0837	-34.2601	-10.5952	-61.2762
855	-28.6803	20.3328	35.1265	7.28662	24.7214	8.61058	5.4772	-63.3918			-8.76973	-15.8929	4.90193	32.4994			10.08	-50.1678					21.6539	-32.0689	-10.3021	-61.3127
856	-20.556	6.25908	33.507	5.18273	9.81797	1.01507	0.114568	-37.7561			-11.8285	-17.0183	6.56931	31.4702			17.589	23.6587					21.6097	-39.8035	-29.5699	-39.6247
857	-21.5326	19.7438	38.7267	3.13655	-16.1399	-32.8535	36.9151	-4.15774			-14.6647	-14.5387	-48.0369	-5.29068			20.6497	-49.0062					29.1374	-29.0026	-17.4296	4.99126
858	-41.4395	19.4813	24.6596	30.0009	-12.7863	-4.13601	1.1749	-37.1257			-11.2939	-21.0294	10.4587	30.5296			-9.62097	9.13354					25.3652	-12.3383	-13.2488	-61.1599
859	-37.8858	16.7304	27.1005	38.6242	7.61457	-25.972	4.21786	-34.7711			-3.4501	-3.70433	9.09953	36.2505			9.6982	-39.9239					27.9169	-28.9319	-13.1322	-64.2997
860	-38.2239	17.0396	21.5097	40.3433	4.86698	-24.1494	-0.757383	-37.8157			-8.09569	-15.3877	-17.9007	43.0589			25.9172	-53.9331					28.9996	-27.8509	2.68128	-15.3279
861	-19.8111	12.931	42.0191	11.1771	-8.52501	-45.2425	3.34627	-36.4055			-6.49235	10.7291	3.53129	14.9025			27.3001	-23.0219					21.1403	-33.8281	-11.8441	-61.7865
862	-36.8503	23.7132	27.2582	39.1294	-1.91177	-39.9881	1.6774	-35.8837			3.86106	1.16559	-22.6064	33.8177			16.0538	-13.4542					27.1438	-33.5725	2.66699	-17.2912
863	19.3142	11.2145	15.2051	19.9681	13.5364	24.1315	5.50801	-67.0669			3.58748	2.74461	-46.4751	-2.66942			29.7967	-53.5777					16.7778	-4.60897	9.25871	-18.8212
864	41.9815	-14.4399	21.2112	39.6665	-4.74637	-36.8214	-1.23366	-40.4504			28.8298	4.03747	17.3325	28.9706			28.0392	-51.637					27.7395	-35.1273	-11.0549	-65.4253
865	-30.6135	23.2315	36.2305	1.53203	-30.0796	-50.8338	5.65737	-63.654			-7.6104	8.85062	-45.1345	-4.25193			0.192584	-49.4328					22.4352	-34.3782	-14.4802	5.32318
866	-37.7257	16.893	9.52487	21.3593	7.47013	-5.74862	5.80758	-63.7463			-7.80086	4.62173	-20.0792	35.647			27.2443	-54.4097					26.0249	-7.51838	-29.6404	-42.9988
867	-35.8859	16.9626	26.8632	39.5204	31.551	0.360408	2.09541	-36.3828			-14.9634	-12.0147	-43.6408	-7.44898			11.4435	-50.1904					26.3054	-22.4273	-13.5655	-62.9884
868	28.0026	10.3512	21.1365	39.4108	-6.88574	-32.7459	4.53073	-65.3957			-12.5668	-19.7533	-16.1074	28.9782			22.8562	-48.0132					25.1675	-25.8463	-32.328	-39.6481
869	-38.2138	19.2509	34.1478	7.496	-29.3159	-47.6541	-0.918025	-36.9329			17.9755	5.90955	14.092	29.4987			29.0042	-55.3673					13.0662	-31.0865	-19.7609	1.02522
870	-36.487	25.502	36.376	0.856587	-27.1396	-51.5254	36.8693	-3.78502			6.1128	2.08502	7.82636	30.0129			23.7151	-37.0396					28.7779	-34.6075	-10.1576	-61.8863
871	-37.0256	17.6395	2.10152	30.3153	-9.62112	-32.2343	24.656	-10.1906			-3.31804	-1.69163	-34.3545	6.96461			27.8536	-54.9985					28.6224	-28.1433	-15.6107	5.96311
872	-34.7407	20.0848	39.7711	9.0435	26.766	-8.3742	5.42174	-67.2953			-14.7224	-14.917	5.95405	20.4971			14.7625	-14.3169					21.6953	-39.7786	-31.1424	-40.8901
873	-29.5226	24.3348	39.5867	10.1731	-30.7451	-50.8952	-1.54552	-39.2242			-6.36429	8.00782	-15.9904	24.8955			9.21576	-39.4203					26.7624	-27.0956	-22.0809	0.345538
874	-31.0693	22.8951	25.0678	31.033	36.9034	-4.88601	5.37989	-67.4828			-16.7571	-15.2991	11.0978	21.6492			10.3264	-50.2323					23.3757	-30.52	-27.6344	-40.1741
875	-30.6126	21.0433	11.7391	22.5678	-26.7956	-50.0639	5.3134	-67.6099			-6.91138	7.74978	-17.2338	36.4451			13.062	-12.0163					22.7069	-30.5257	-21.3106	-1.2314
876	-36.9797	24.3453	36.4606	9.8259	-15.5965	-33.391	1.89899	-38.2074			-6.8356	-17.4862	9.50103	35.6505			16.3745	-13.4384					18.1217	-42.5312	-11.8853	-62.8749
877	18.0946	15.4566	42.3403	8.75577	-9.05617	-37.8011	4.5171	-36.3324			-13.4818	-16.0717	-35.5008	-0.996363			22.9111	-49.5063					25.8425	-35.6935	-9.19614	-64.1653
878	-17.4237	10.4001	21.3508	39.9389	-9.55276	-32.8697	5.404	-67.2736			-9.05629	-16.0339	13.7939	29.7087			4.98362	-37.3262					26.3118	-32.7272	-22.3422	-0.329634
879	-22.329	11.9282	39.6945	-0.12844	-7.94319	-31.4546	1.58502	-36.4016			-6.29055	-2.12191	9.67233	29.2783			22.8011	-48.3052					21.9323	-31.0757	-9.64342	11.3645
880	-48.4349	-3.39242	24.711	30.031	-11.9323	-35.0745	3.58213	-35.2962			-6.70869	-19.4586	23.7443	13.811			27.3328	-54.3803					22.6161	-30.1448	4.88184	-17.6049
881	-44.107	5.49205	21.3765	4.79367	-26.8231	-51.5748	5.36293	-65.4922			-14.5188	7.94878	4.70863	31.8675			16.5676	-14.1858					27.4869	-35.6333	-11.4838	-60.6834
882	-36.5523	23.097	39.8944	0.623173	-6.61407	-30.8471	7.5288	-63.2669			-1.14766	-2.38968	6.68961	14.4949			16.286	-13.1688					25.503	-33.3119	-32.7066	-42.4163
883	-7.6359	13.4596	27.1484	40.2685	-29.3437	-49.9369	1.67725	-35.8834			-11.62	-15.786	35.8594	-0.286491			28.7285	-52.8326					28.9759	-27.995	-20.6942	0.715771
884	-27.2918	24.6848	35.8578	7.6396	-14.3128	-36.9196	2.0933	-35.7868			15.545	14.9438	0.299425	44.81			20.8568	-49.7634					28.6992	-38.9202	-20.8965	3.16613
885	14.7099	18.0116	42.7227	4.74627	-29.2924	-47.1894	3.17307	-37.6558			-7.73608	3.99266	6.52253	32.5756			16.1451	13.7013					25.5652	-9.42444	-30.981	-38.0925
886	4.87652	-8.78704	36.7365	5.20677	19.4601	-1.11816	3.37374	-36.1864			-5.9409	8.42331	13.5045	27.5873			22.446	-48.4373					27.4036	-24.492	-12.0011	-61.8347
887	-36.8703	23.0696	35.3276	5.85648	-4.92191	-45.2079	5.49151	-66.7026			-11.871	-13.7674	-24.0558	33.386			5.39274	-34.6206					27.0207	-40.4677	-22.1976	-0.103263
888	-37.9832	24.8852	24.6467	30.8891	-26.9873	-52.6828	7.73319	-62.2967			-5.00583	-0.6895	-40.8502	-4.3086			27.737	-52.1179					29.1775	-27.9914	-15.3216	3.71579
889	-36.8351	24.1119	40.7652	0.359439	-42.0989	-21.8139	-0.250965	-38.4368			-6.06474	8.03162	9.03966	30.2323			16.2976	-13.8636					21.9685	-31.3162	4.3805	-16.0319
890	-0.97866	15.9209	27.029	39.1224	-6.97337	-31.5574	1.41225	-37.1098			-9.18759	5.27956	10.3354	21.1573			1.01624	-49.9677					28.1047	-28.9068	-8.66463	-64.322
891	33.6647	-5.55958	38.3313	-0.792106	31.1486	-4.04354	-0.229186	-39.9209			-12.5899	-18.364	24.1629	15.1765			8.79513	-39.6705					22.4121	-35.7605	-11.0831	-63.2553
892	4.75772	-8.82976	25.2503	31.2628	25.2853	1.4609	1.93942	-36.4414			-11.467	-16.7941	13.9097	29.1937			0.271154	-49.4065					21.8173	-33.0797	-9.34022	-61.3819
893	-32.3295	24.786	38.3825	8.79255	24.8713	16.3444	2.55023	-35.7181			-17.0503	-14.6564	-50.5416	-7.34455			28.77	-0.986203					17.9621	-42.5038	8.32806	-18.3991
894	-39.4156	24.4321	38.8421	2.15026	-28.5175	-52.6801	24.6565	-10.3441			-9.33539	-11.4854	7.52489	18.4498			21.8971	-47.5094					26.7496	-40.4736	-30.2889	-39.0192
895	-30.996	20.7642	21.4583	40.2385	-4.84132	-36.8765	5.41372	-67.4049			-3.34816	-16.1964	9.99005	26.7863			13.7409	-5.57285					22.1647	-31.3261	-10.8627	-63.734
896	-37.2179	7.42045	42.8639	8.05889	6.89904	-28.628	1.64011	-35.9374			30.949	-3.50002	10.6304	30.5325			26.9031	-22.8729					26.5005	-22.4035	-10.2297	-61.208
897	9.96717	-2.3071	40.6171	8.43388	-11.5813	-34.9218	5.38301	-67.4136			-2.95493	-1.70184	-10.9795	37.2517			10.9032	-50.3946					28.5737	-34.1304	7.38686	-20.2355
898	20.2875	15.6597	26.0204	39.6019	-13.5559	-34.5966	9.12403	-61.872			-4.78213	-1.27357	11.2823	24.1744			13.0499	-13.998					28.0607	-38.739	-10.4775	-63.2366
899	16.8495	22.3553	27.2981	37.8984	-1.30544	-26.9985	1.06482	-37.8744			1.77696	2.23407	18.0859	19.0716			25.2632	-48.9635					29.1182	-28.1175	-10.611	-64.1445
900	-18.4259	7.35989	26.9779	40.0889	-8.89139	-38.4925	6.34066	-63.6007			-10.1048	9.03898	14.2051	29.5615			9.38205	-49.7869					28.355	-34.1716	-21.3737	-1.16106
901	-20.8693	15.3666	27.2377	39.6053	-8.84317	-31.4964	2.23475	-36.0769			-9.15956	-20.6028	-19.0388	34.1873			13.9233	-58.0558					25.5212	-33.2449	-27.145	-38.8303
902	-22.9613	10.1234	21.6445	4.43725	5.39121	0.0366255	4.86224	-64.7781			-14.3784	-14.2982	7.42391	17.1069			22.5514	-50.0315					17.1068	-43.1482	-22.0586	-1.27566
903	15.2125	15.71	42.4952	11.7414	-11.5579	-30.2143	-1.57243	-38.0898			-8.18395	4.65884	8.96702	30.0835			23.7365	-50.2458					21.7542	-39.7724	-17.7372	2.40287
904	26.6321	5.77794	12.0017	14.5329	2.51241	-26.6235	5.59001	-63.3323			-4.74608	-5.28454	-43.7121	-4.38058			21.9489	-8.12348					40.8972	-30.8452	-22.2758	-1.48537
905	-21.4996	12.0378	36.7959	4.90365	8.39115	-32.4851	-0.15889	-40.008			-2.43533	-1.5902	7.85394	29.7437			0.446034	-49.3298					16.586	-41.5305	-19.7033	-0.349054
906	-38.3937	28.3242	38.8646	8.64179	-29.0203	-44.0763	2.90589	-35.4667			-7.35964	-19.2089	9.78538	28.1712			13.0053	-12.0501					22.032	-31.5353	-21.5703	-1.50643
907	-38.5606	23.3795	26.9747	39.2666	28.5992	7.73711	-1.13331	-39.6499			-1.99446	-2.37821	11.9874	30.3808			-0.971199	-38.0129					24.2379	-35.2297	-34.6438	-39.4732
908	-36.6962	19.3696	26.5175	40.2543	-15.9555	-32.8448	1.72457	-35.2145			-3.66346	-1.50876	8.84734	24.6972			26.7639	-54.399					26.7447	-32.0018	7.60876	-14.6201
909	-8.93864	15.3991	2.125	29.5328	-34.8821	-15.8575	3.47099	-35.5713			-13.6201	-13.9498	11.9735	20.1405			21.6091	-49.0663					23.358	-34.6763	-7.95929	13.4173
910	16.3461	19.887	43.5831	6.08009	-14.1571	-34.5548	3.0441	-36.5248			-3.9236	-4.2789	7.02874	17.604			0.562625	-49.0416					25.3539	-11.917	-29.3769	-38.985
911	-35.4372	25.2275	21.4622	40.2471	-16.8126	-34.2006	23.9799	-11.34			-4.74794	0.174207	8.80575	28.7285			-19.1092	-24.2572					28.2873	-27.9827	-13.4074	-62.2611
912	-20.8833	25.2933	34.1466	5.77474	-41.0197	-22.7747	2.79001	-35.4658			-3.70947	-16.4669	13.851	28.1985			9.12719	-39.4013					27.2642	-39.9375	-19.4352	-0.334915
913	-21.8575	10.2844	40.9382	-1.36411	-9.90715	-37.6673	35.8513	-2.74515			-6.8298	12.5345	13.9355	15.7127			15.327	-3.6249					27.6662	-22.9559	3.40839	-15.66
914	-20.7416	12.2148	11.4109	23.3073	-16.2538	-37.0414	-0.485729	-39.8267			-9.85703	6.18872	16.6852	7.98143			27.652	-54.2726					28.8603	-38.7601	-21.1286	-4.70816
915	-41.6907	22.9353	25.1801	31.0148	12.367	-1.57293	3.32097	-36.7301			-5.22878	7.53736	6.43363	20.9521			4.69225	-34.3803					28.607	-29.2303	-9.61197	-64.2164
916	-20.9789	6.58479	24.3751	30.5483	-16.5029	-33.3155	24.7296	-10.2298			-5.92885	9.82452	11.7893	28.304			10.1973	-39.6815					17.4089	-41.7327	9.79089	-4.93103
917	-22.5092	11.9073	41.5931	10.6307	-5.03634	-45.3347	5.5547	-63.8073			-9.44736	7.41147	10.0696	32.0246			25.9831	-23.1367					25.8253	-35.6798	-21.5671	2.73234
918	-35.9869	22.475	43.9505	3.10154	-13.6093	-35.9274	-0.323587	-37.975			-5.80437	10.0361	4.90597	33.4075			23.3394	-49.7299					22.1037	-33.0112	-19.6749	5.0143
919	-36.7015	26.0375	37.802	4.23271	-28.5097	-52.597	8.16687	-63.1335			-16.5534	-14.2486	-34.75	-1.71357			10.8687	-50.105					28.3614	-29.3474	-20.0836	4.96859
920	34.2269	-0.441856	41.6027	7.61125	8.61069	-30.9653	2.35062	-36.155			-6.20069	10.3529	13.6443	30.2049			21.3163	-48.4179					28.8178	-28.5106	-21.6776	0.155995
921	-18.4821	12.8126	32.5537	4.92257	-13.1113	-37.3741	4.66293	-34.509			-15.1501	-14.3736	-39.7694	1.803			27.4381	-54.5647					25.9558	-31.1525	3.75898	-16.5573
922	-20.7697	9.0726	35.1175	10.8594	-25.7171	-52.1906	5.88881	-63.8075			-12.2144	-21.2607	15.1028	26.6221			9.04494	-34.8975					24.306	-35.0297	-22.6206	0.516663
923	-31.526	20.4314	38.3223	10.5734	-23.7144	5.12752	2.10556	-38.9758			35.3506	-5.84625	13.6598	30.5299			-18.0261	6.32122					27.7627	-35.0954	-12.4618	-63.9965
924	-40.1955	24.928	36.562	7.96816	-40.3557	-21.481	-0.985968	-39.1361			-7.41249	10.0186	9.4861	31.2408			24.3919	-46.6239					21.8572	-33.0965	-10.1734	-62.5615
925	-12.9984	16.2388	7.79256	22.3868	-27.2817	-52.2349	4.1831	-36.642			-4.05006	-15.7856	8.45543	15.5698			14.0391	-58.0744					30.0789	-8.07937	-19.4558	0.4445
926	-28.688	26.1315	42.8523	1.85281	-17.6877	-35.8708	7.20305	-62.0812			-3.33505	-4.19999	-40.4089	-13.0271			11.4388	-39.2352					23.8504	-35.8556	-19.9455	1.41527
927	-30.3404	23.3587	38.719	4.80909	-27.3745	-51.2002	24.7767	-10.4331			-10.4122	5.72123	9.07233	30.0196			15.1699	-16.8964					28.8667	-35.4125	-29.6578	-43.2227
928	-18.5701	11.8225	2.22019	29.5509	8.28883	-2.83526	-0.290348	-39.909			-10.4621	-15.802	5.73511	17.6579			27.9474	-55.8122					25.8958	-35.5064	-9.19445	-64.4633
929	-30.8956	22.5923	20.5505	5.51426	-21.1048	5.45549	-0.666993	-38.7847			-11.1999	9.70186	-39.9733	-12.5765			28.0242	-51.5681					29.4192	-28.2132	-20.874	5.70918
930	-32.6723	15.7277	39.0405	1.27943	-28.0273	-51.8426	3.14266	-36.9414			-9.86254	4.74445	-42.2295	-4.67552			26.8133	-53.6402					16.8052	-41.6766	-11.6111	-60.6865
931	9.0904	22.1934	20.9655	10.0367	-14.7013	-32.4778	5.41461	-63.625			-9.20867	9.67652	10.7736	27.3902			0.171312	-49.7586					24.8051	-32.0574	-20.4901	-5.28694
932	-9.45808	13.413	36.8873	6.34332	-15.7076	-33.9701	-0.338829	-40.054			-14.2646	-16.11	13.4531	28.9401			22.5956	-48.7239					26.0648	-27.0837	-12.0617	-64.2192
933	-29.2941	23.2773	41.2211	11.0035	-13.8007	-34.1376	4.30706	-36.4042			-8.49258	9.98657	3.96092	11.5899			28.2173	-55.2284					18.8309	-33.4611	-10.5308	-60.2811
934	-30.27	28.8	19.2439	39.1708	-8.85149	-44.3314	4.54249	-36.6607			-6.31906	-20.1453	21.1949	-27.577			25.4863	-54.2941					23.8155	-32.9879	-33.42	-44.8974
935	-34.007	18.1988	8.10323	20.2953	-5.96931	-43.7443	2.96564	-37.2972			-11.7236	-17.005	-19.2095	33.1998			28.3944	-53.5231					23.3184	-32.896	-17.1006	2.06303
936	42.0421	-13.4319	-21.8526	22.6358	-0.109944	-19.5014	3.19868	-36.8074			-14.2138	-13.5724	6.57422	17.5263			27.8607	-53.8368					28.3769	4.13294	-27.8693	-40.3518
937	-39.4446	27.3133	14.3932	20.2756	-5.2581	-32.0323	24.0039	-11.3969			-13.8709	-10.2118	-43.4337	-3.64074			27.1688	-22.9548					26.9149	-40.7786	-32.7098	-39.767
938	-34.6735	19.2819	27.0638	39.6499	-27.2953	-51.6477	1.41408	-39.2959			-6.55735	-19.8856	21.0547	25.932			26.2437	-53.83					21.6115	-32.7197	-9.86984	-63.3044
939	-29.9586	25.2631	40.6708	10.9537	-14.0768	-34.9983	-0.0236977	-39.8187			-11.5778	-16.9418	-44.6374	-3.77103			0.50664	-49.3005					21.7421	-32.2152	-11.0299	-63.6813
940	-34.986	28.1927	21.2613	39.7994	-28.2198	-47.018	0.325327	-37.6684			-5.8347	-3.76577	13.1636	30.4844			27.082	-52.9114					29.02	-29.622	-11.3516	-62.0631
941	-38.0986	23.7679	40.6649	3.39706	-26.9059	-51.3452	1.47107	-36.7996			-11.2698	-20.3631	-43.7555	-16.2119			25.2946	-46.033					14.6035	1.6665	-10.5995	-59.9947
942	-17.8315	16.0255	36.3837	7.26435	6.17515	-0.843243	4.33456	-36.3868			-1.61708	0.220899	13.64	29.8322			12.1697	-13.1147					26.9315	-40.4024	9.4435	-18.8846
943	8.96133	20.59	25.2263	31.2011	31.8626	19.1321	24.5981	-10.3663			16.328	6.1384	5.14655	32.6359			21.6385	-47.5146					27.7452	-35.2036	-30.9341	-40.7932
944	25.867	10.2975	40.6847	4.15837	-25.9992	-51.2751	-0.0467921	-36.7552			-4.43061	-4.03938	-43.1052	-5.83025			13.2901	-11.8912					26.1904	-24.2687	9.89825	-18.353
945	-45.626	2.41191	41.1731	1.62297	-6.64967	-31.165	5.4586	-67.185			1.53963	-1.67042	12.1763	32.4606			19.9141	-32.0468					28.182	-27.7909	-21.417	-2.64954
946	-30.0033	22.3088	27.0733	40.333	8.506	-23.6116	4.56215	-65.3253			-14.8084	-14.044	6.94155	28.0456			27.0149	-54.3871					23.4085	-32.2939	-10.8923	2.81207
947	21.7091	10.2464	36.3491	8.72949	-16.3387	-33.9902	3.43944	-35.2563			-7.01586	10.7335	8.03971	29.1467			10.3895	-49.9562					23.9362	-35.5179	-27.9446	-38.3581
948	-29.189	22.4077	41.6359	10.351	15.1473	19.5281	3.8419	-35.56			0.442494	0.444966	9.5766	28.4491			20.7103	0.273107					26.9781	-40.4364	4.02242	-15.4602
949	-34.6951	22.1041	42.0063	3.13787	-5.17932	-32.7047	3.74221	-35.4602			-10.3752	5.76822	10.8592	30.245			15.737	-10.0901					25.5029	-31.8152	17.2147	6.22942
950	21.0462	13.1309	35.911	6.8996	-3.51177	-42.4082	5.12321	-62.8773			-4.59691	-17.6474	9.02569	30.1381			13.8969	-7.66467					16.6656	-42.4706	7.02282	-19.8056
951	-29.2392	25.1921	25.1749	31.2891	-25.4465	-51.1863	-0.382057	-37.6017			-14.2768	-13.3377	12.9886	30.6262			21.8225	-48.9277					27.5945	-22.7996	-20.5903	4.85306
952	28.93	8.97553	40.1478	2.11789	22.0353	-10.9161	0.897588	-37.2725			30.0416	5.88111	-45.733	-3.92478			22.2629	-48.1957					17.1967	-43.1188	-16.7728	1.7914
953	-39.512	20.5441	37.9083	10.5025	-29.0671	-50.1268	5.55253	-66.2575			-5.08251	-0.793156	5.77957	17.4173			27.4173	-54.7058					25.5687	-34.2133	-21.3477	-2.22375
954	-21.6321	10.9034	41.3377	11.3264	-26.5703	-51.2639	4.63191	-65.2801			-5.87199	-1.66974	15.3275	25.073			20.5449	-48.5946					27.8941	-38.8212	-33.2456	-38.2798
955	-34.8972	20.1117	11.2618	25.2419	-30.1806	-51.8679	-1.03784	-39.3942			-4.12492	-1.85642	16.4338	32.1248			10.1234	-49.6059					16.2769	-41.6999	-21.0106	-4.83404
956	13.9801	19.7484	24.5517	30.5102	-8.47936	-45.1511	2.34701	-36.6185			2.80939	-0.478191	9.46962	29.9656			22.4151	-50.4274					17.2642	-41.573	9.63815	-18.8874
957	17.7235	20.6961	26.6883	39.6168	-18.9642	-32.3009	-0.634468	-37.6437			-5.05288	-1.5576	-3.25813	38.1149			16.9409	-13.2597					26.0208	-31.6707	-10.2768	-61.7153
958	11.6328	20.959	27.0808	40.812	-26.3099	-51.3302	-0.439434	-39.757			-5.45258	-2.39807	9.71867	29.8787			14.7135	-14.4386					28.3321	-28.5683	-21.9259	-0.819867
959	-35.1321	19.0244	33.7158	3.65962	23.8616	-8.05359	24.1842	-11.3294			-9.00467	-19.3189	-4.66684	14.0725			22.7997	-47.6816					25.5756	-35.0243	-33.4076	-44.9857
960	-43.401	4.46316	27.1615	38.7714	-25.0619	-50.9351	24.2275	-10.5832			-6.39826	-19.6608	-47.9812	-7.1639			14.6023	-7.21112					27.442	-40.5556	5.66942	-17.3805
961	-32.1995	26.8975	8.80734	18.8922	-26.2464	-47.4746	4.2722	-34.7855			-9.49959	6.7939	33.1907	2.68571			27.8185	-56.2802					25.9051	-27.149	-9.24535	-61.4182
962	-38.4229	25.2476	37.3439	3.73826	-26.6846	-50.8637	6.67611	-63.8304			-4.27645	-18.1703	-6.56848	37.0689			26.8333	-23.3092					20.7496	-32.8365	3.66688	-16.0238
963	-35.0012	28.3354	41.5102	9.71747	-13.9265	-36.3789	0.937055	-36.9539			-7.75566	4.18729	-5.95555	37.358			2.64393	-40.3502					25.4017	-29.7709	-21.4453	5.06023
964	-12.9815	16.8205	24.736	30.0279	-7.06877	-30.8135	5.42324	-62.8392			-10.4559	-17.5016	-42.1539	-4.82206			22.5045	-47.5744					27.516	-40.0024	-22.1689	-0.697641
965	4.53285	-8.41452	27.2394	6.32623	-12.9418	-34.8628	2.26555	-35.6559			-11.5059	-18.2557	-23.4125	33.549			25.6439	-53.8893					27.0404	-39.7819	-27.645	-40.1673
966	-38.874	20.9665	36.9312	8.06135	36.9685	-5.23492	-0.316339	-39.2426			-11.1321	-19.4274	-35.9945	-2.12938			24.2475	-48.2485					26.8532	-39.9349	-22.2503	0.777652
967	-35.8241	25.2128	39.64	2.78369	-7.7703	-37.8965	4.31769	-36.7559			-5.54665	-1.31592	-8.13565	36.8091			23.9553	-49.1825					21.5723	-31.7137	-27.8583	-38.4641
968	-36.1227	19.522	21.5355	40.4084	-10.7706	-36.313	1.06541	-36.7447			4.17451	-1.55722	-43.5549	-17.1321			9.59644	-39.3849					21.5092	-31.5962	-10.1988	-61.4728
969	-42.8608	-1.81794	11.8623	21.6635	-16.4537	-35.4365	4.89222	-63.8505			-6.10097	8.76748	-24.2456	33.3618			24.7619	-47.5324					28.8412	-29.0034	-23.4127	0.569486
970	17.201	15.132	26.9102	40.3542	-4.64662	-30.808	1.75749	-39.0386			-12.6662	-13.1399	19.2503	16.4089			21.8956	-46.6846					21.2217	-32.6557	-27.4319	-37.8518
971	-36.9364	22.6855	37.0564	3.29583	-9.60407	-40.2327	2.01434	-37.3977			-4.37998	-1.0087	8.27289	30.011			12.3563	-38.551					26.1047	-32.888	1.1164	-17.2602
972	-35.7748	25.9179	34.6871	2.76114	15.6653	-22.3174	39.0562	-5.09145			-6.01858	10.6723	11.57	22.5344			11.2355	-49.0809					23.5257	-28.5632	-9.86869	-62.1612
973	-25.0203	10.3027	37.8065	-1.3904	15.1727	20.6665	5.40721	-67.3334			-8.50598	4.60906	3.09493	18.2796			25.8283	-53.6922					25.8213	-32.9908	-12.8072	-64.232
974	-34.1662	17.0094	39.6476	10.1291	28.8506	9.50099	3.12317	-34.5958			-5.35261	-11.3052	-45.1206	-4.76598			16.2798	-13.7494					20.5427	-31.9973	-13.3808	-63.3509
975	-34.6747	18.7226	1.02776	30.1982	37.3576	-4.73848	0.853282	-38.7594			7.24531	1.62736	16.8701	-3.66338			19.8442	-19.4304					28.7968	-27.7979	-18.8971	5.39276
976	19.7389	9.80468	37.8373	3.3034	-9.42472	-37.7724	2.28369	-35.6703			-6.4734	7.90841	-17.6549	38.2438			26.0608	-54.6191					28.6562	-27.7041	-21.6545	1.47451
977	19.4013	12.6487	11.2588	23.0824	-9.58177	-39.9234	-0.0375667	-38.408			-9.82048	7.86024	6.4198	28.6658			14.329	-58.1434					13.7277	-9.06361	-21.3666	5.15293
978	33.6092	-4.6355	42.6659	0.0778956	-27.1932	-49.8861	-0.432121	-39.8991			35.3455	-5.51509	-16.0736	17.8181			14.0891	-58.1096					28.7533	-38.9864	-27.9528	-38.4699
979	-37.923	24.4295	8.86739	18.1192	-28.488	-53.592	0.0483162	-37.8319			-6.30135	-17.3705	-24.2455	33.3468			22.9356	-49.4709					21.7123	-39.1775	-33.4685	-45.3702
980	-31.2171	22.6833	27.1764	40.8208	-17.432	-33.818	-0.058297	-39.3682			-2.72202	-3.17739	8.50173	29.8272			9.9527	-49.9349					23.7976	-35.6931	-15.6121	4.30534
981	-20.6337	12.2096	43.023	6.5927	-40.9591	-21.3121	5.42511	-67.5108			-10.809	4.52306	-45.3234	-4.5355			5.19763	-34.0095					28.5688	-33.9545	-9.12546	-62.9255
982	-18.8446	13.2138	11.6994	23.9823	-7.72794	-32.5604	24.6597	-10.3729			-5.91625	8.48725	5.85091	16.9387			14.6741	-14.424					25.7967	-29.7094	-21.9401	-1.39596
983	-20.2308	6.3434	36.9145	5.90414	23.4054	-9.19121	6.69121	-63.5309			-5.78446	-2.09966	5.82866	15.5184			27.0892	-54.5882					29.0463	-27.6964	-29.2744	-38.9398
984	-28.4391	21.9351	11.3848	22.9483	9.31881	-13.4373	2.89048	-36.094			-11.2916	-16.8629	10.8124	30.8023			29.7346	-1.8779					21.3685	-8.42153	-34.6384	-39.4789
985	-27.9921	25.3954	21.5456	40.4186	-28.1103	-52.68	5.29996	-63.5354			-7.45605	9.43056	10.3698	30.4827			28.0369	-54.6514					25.8913	-29.734	-13.3342	-62.884
986	4.27695	-8.12774	44.4857	5.05583	-6.62583	-37.5612	5.39378	-67.4869			-11.6735	-16.8641	-42.296	-4.64845			16.4411	-14.4373					25.326	-33.6495	-22.7122	-0.265744
987	-37.9028	25.2066	43.0454	7.59183	-5.30889	-35.9399	5.30875	-63.3572			-15.5198	-15.6176	-31.3208	-0.32926			26.7409	-56.3008					25.9623	-26.2545	-11.4022	-63.2441
988	8.66156	22.3657	25.5431	7.19204	-40.4081	-15.3844	-0.271618	-38.2857			-9.84388	6.92671	24.5474	18.2622			10.0115	-38.9186					23.6639	-35.3731	-17.7881	6.0162
989	-29.877	25.0508	41.73	11.2821	-16.1766	-37.9741	1.83614	-36.2144			-7.02805	-17.6106	-48.1853	-6.43951			17.7062	12.957					17.217	-41.9185	3.17716	-16.4111
990	8.63453	3.73998	25.098	31.0766	-14.5288	-37.1197	5.36069	-67.506			28.5032	5.26845	6.82738	27.4073			22.016	-44.8898					17.1571	-43.1394	-12.0053	-65.3568
991	-22.8204	25.0806	37.8313	1.02461	-10.4933	-31.5049	-0.970988	-38.5477			31.2185	5.3637	8.55679	29.4169			15.8676	-11.6308					24.0944	-33.5097	-21.4595	-0.494807
992	-20.9001	10.3898	21.207	39.666	-18.9696	-33.5651	-1.42205	-38.6811			-10.4416	-20.4054	6.64509	18.2057			21.5463	-36.5026					29.0061	-39.357	-21.8684	-0.146667
993	-40.67	21.8079	38.7	9.43647	-6.36239	-30.0633	3.44373	-35.3486			-13.6919	-14.3391	22.1263	25.1107			23.2819	-49.4837					21.2873	-32.4127	-21.8947	1.64543
994	-32.1757	15.9725	37.3255	-1.76642	-17.4694	-33.3197	7.13351	-63.8186			-10.4076	-15.575	4.91518	20.4574			0.187426	-49.4595					27.0933	-29.8986	7.1836	-19.8714
995	-25.5366	26.2116	37.1847	9.32038	-1.12293	-27.2698	5.96726	-63.6004			-8.93343	5.81129	-43.9196	-4.45878			25.8632	-53.3877					21.78	-39.8006	-21.4312	-1.16621
996	-20.5821	11.9503	27.2628	38.5798	-16.947	-36.9709	5.73856	-63.6674			-7.88793	11.1379					26.4222	-52.9691					24.263	-35.0805	-32.1159	-39.5725
997	-38.5264	22.7655	27.2352	37.8006	-4.64078	-38.2259	1.68611	-35.7705			16.2646	5.75971					27.1213	-55.559					13.4919	-30.5795	-9.54484	-63.7964
998	17.7076	16.8392	25.3033	30.1192	-3.14639	-35.226	5.44082	-67.2361			-13.4567	-12.8927					0.259613	-40.5379					21.2817	-31.764	-21.7283	-0.903009
999	17.208	12.627	37.7056	6.82534	-3.48173	-42.5506	5.62585	-63.2106			-6.23472	11.0038					13.4927	-11.6698					28.3554	-34.3776	-17.0547	1.89912
1000	-28.1908	25.4561	41.643	10.6359	13.2841	22.1476	0.966949	-39.5266			-15.7439	-13.8846					9.65956	-49.7884					24.3507	-35.6752	-33.3593	-44.998
1001	16.9384	15.0434	5.69582	-10.1093	-8.6329	-44.4744	4.67147	-65.3207			-6.00113	8.08512					20.4056	-33.7327					26.3118	6.62982	-31.9009	-39.7966
1002	-39.1159	24.6376	20.9212	10.1733	26.8937	-0.597686	24.3403	-10.6348			-11.2092	5.2752					10.935	-49.5078					26.2551	-27.1814	-27.0987	-39.0441
1003	-28.9935	18.3807	24.6931	29.6238	36.897	-4.97487	5.6389	-63.8526			-9.11791	7.54913					27.0166	-54.1871					27.5382	-24.4559	-32.125	-39.5766
1004	-19.2316	11.2328	24.4138	29.751	-8.41351	-39.1126	-1.29312	-39.2814			6.7055	1.54031					17.3007	-13.1585					23.7936	-33.0708	-17.1855	2.72031
1005	26.4331	9.75967	27.1767	40.182	-5.18857	-28.8069	0.60987	-38.3644			24.6149	7.72154					23.8568	8.40753					20.2839	-32.3705	-17.2012	2.27076
1006	-32.896	15.4989	-24.3036	28.7746	-30.1207	-50.84	39.1699	-5.19593			-5.49924	-11.3623					19.7367	-19.4606					20.9273	-32.9204	-11.3956	-62.1087
1007	9.24525	16.5238	39.1432	5.42254	4.71814	-6.53677	1.48132	-36.9667			-7.08685	10.6365					11.1184	-49.6372					28.9705	-28.9116	-27.9601	-38.2677
1008	-34.0193	18.2622	38.6388	3.0197	7.95608	-23.4969	-0.278934	-39.3361			9.18071	-10.5578					23.9716	-48.8368					27.0603	-35.2616	-21.1171	-4.51237
1009	-39.033	23.6927	24.7109	30.556	36.9423	-4.71566	1.94173	-36.7628			-10.9787	-18.8345					16.0083	-7.62159					28.7643	-38.3634	-21.3391	-0.14434
1010	-28.1589	26.4772	24.8193	31.2243	-6.63549	-39.6576	2.00945	-36.0297			6.11504	1.90762					14.091	-11.092					29.1688	-28.4376	-21.5262	-1.90089
1011	-22.265	13.1572	34.8377	3.363	-26.7948	-51.2793	2.70909	-36.7474			-10.8902	-16.2949					13.3706	-11.5069					14.6964	-32.6155	-18.9331	2.66362
1012	-31.227	25.8872	21.0413	10.386	-15.2129	-32.8424	4.04591	-35.1008			4.28794	2.24548					15.6182	-11.3271					21.8849	-39.7459	-16.8445	2.18437
1013	24.1596	20.9333	20.7641	5.14222	-16.1198	-33.4949	-0.612507	-37.3136			36.6832	-3.6256					15.1816	-16.8385					28.6716	-28.085	-20.1505	0.340641
1014	-34.379	18.2889	42.282	10.0221	-28.6549	-49.2681	6.52692	-63.5453			-4.71496	-16.1689					22.047	-46.2101					21.6436	-31.5906	4.33608	-18.0079
1015	6.10652	23.7839	8.6698	19.4927	-10.029	-37.6314	2.7804	-36.6043			-8.28187	4.83488					24.2905	21.759					26.1593	-27.0101	-22.2213	-0.968054
1016	-18.037	10.6853	37.0539	1.45406	-26.3731	-41.7395	5.67346	-64.9463			-3.50928	-2.11386					13.7808	-6.29718					27.7269	-40.0928	-21.8364	-3.65851
1017	42.1878	-13.2536	34.953	2.6943	-5.58217	-38.9978	5.27481	-63.3191			-14.184	-13.8116					27.0424	-54.4673					22.0703	-32.6314	-10.7223	-61.4999
1018	-22.4167	20.5071	35.026	3.95758	-17.2418	-28.2124	5.49844	-63.5453			-9.35804	8.80446					28.3957	-55.0794					26.0085	-26.5059	-19.7127	0.968131
1019	18.9311	7.69344	35.2796	1.78336	14.9044	0.854012	3.51968	-35.8186			-4.40851	-17.8541					26.2853	-22.1405					23.7055	-32.9273	4.55592	-18.1019
1020	-39.993	5.79538	21.4333	40.2057	-6.30858	-30.6647	5.1907	-67.3631			-9.34445	4.25114					24.6904	-50.1025					28.6852	-33.901	-22.4054	-0.772743
1021	-16.8846	15.042	38.3522	7.88638	2.89166	21.3536	3.13781	-35.8048			-6.06786	10.5885					8.92473	-49.8169					28.9325	-29.0539	7.43058	-19.9143
1022	-36.9179	22.5638	36.9359	12.0577	-14.9955	-34.3119	2.99131	-36.5466			-5.84597	6.66481					27.1884	-53.9371					21.6166	-32.4488	-21.1011	-4.66197
1023	-34.1779	18.2399	35.9151	6.36825	-29.8373	-51.4655	5.41682	-67.4158			-5.72107	6.23871					19.7377	-19.4879					24.2635	-34.2438	-15.8577	2.69519
1024	-19.5205	11.0998	21.5172	40.3644	-7.00341	-34.1989	24.833	-10.5296			-5.60102	11.0833					3.03154	-43.9043					28.7871	-27.7117	-29.6971	-43.2498
1025	-34.5749	22.7452	39.6257	5.21483	-26.8114	-49.5533	-1.37399	-32.1147			-6.63029	7.95093					22.3011	-50.3919					20.9635	-34.043	-19.9302	5.57939
1026	5.04333	6.57261	24.521	30.7452	22.673	10.9856	6.02891	-63.552			-11.1043	-20.7062					13.7548	-58.0354					22.3013	-31.49	-31.6005	-41.1985
1027	-33.5061	14.6487	21.1153	10.1282	-6.99159	-31.2788	5.82605	-63.9225			-13.3161	-11.4487					3.04558	-43.9255					29.0779	-27.7906	-20.8531	-0.988397
1028	3.81694	-8.93464	27.1263	40.0492	-24.6054	-49.8752	1.80191	-36.2707			-6.73482	-17.6348					25.1007	-0.611812					25.3075	-33.3261	-17.1723	3.73285
1029	-34.0681	18.1742	11.3118	22.943	-42.2256	-21.7529	0.603835	-36.3488			28.8557	4.91328					15.0626	-14.4891					28.6679	-33.9313	-29.8182	-40.885
1030	14.0743	23.2964	33.4862	4.79971	2.48763	-34.9447	37.1935	-3.58603			-0.35976	-0.8264					-18.2323	6.50852					17.5381	-42.8512	-29.6491	-43.2232
1031	-21.336	13.7159	27.1824	40.3848	-26.3011	-13.9073	1.29834	-37.4288			-11.162	-20.4682					22.0885	-45.7273					25.7754	-27.2739	-21.7329	-0.00873027
1032	-35.2604	18.3411	35.4889	4.38544	-6.57922	-30.3847	5.95062	-63.8035			-12.2454	-8.54444					14.2679	-8.12773					17.0752	-42.2056	-17.1577	2.32775
1033	-27.8851	20.057	44.4729	3.23487	-14.8591	-36.7148	24.7765	-10.4335			-4.71036	-1.89055					20.4931	-49.5556					20.7551	-32.8201	-20.9034	3.38141
1034	-38.9257	26.2022	27.2369	38.5479	11.1497	22.1188	6.263	-63.7883			-5.51162	8.95678					23.8461	-50.4393					28.4161	-34.3118	9.08116	-18.8527
1035	-44.6267	1.80757	26.3992	9.04609	-6.29994	-31.6581	-1.37161	-32.1194			-5.93676	12.8724					11.1493	-38.4397					21.2848	-34.7278	-21.5581	-0.645694
1036	42.5001	-14.5824	35.4102	6.09241	-16.4074	-35.0253	0.195064	-39.7257			-7.47663	-18.9617					27.8587	-54.1781					27.8835	-34.9784	-10.0461	-61.9815
1037	-37.5991	23.6222	40.6015	4.74143	-38.8632	-24.6486	2.99546	-35.6456			-14.0582	-13.0399					29.2531	-1.39637					21.2171	-34.4228	-21.1449	-4.60108
1038	30.1524	5.18472	42.8261	6.57123	-11.5607	-37.6786	5.65826	-62.861			-2.86456	-2.5421					26.9622	-52.5298					22.771	-28.4795	-31.9221	-39.7797
1039	-30.2217	23.4208	24.59	30.3235	22.1806	8.67926	2.89359	-36.1682			-9.52905	-20.2554					26.7117	-54.1274					28.7058	-28.853	-27.5139	-40.1935
1040	27.4138	8.75171	33.9134	12.5964	24.6306	-9.43511	5.59923	-63.8694			-0.207083	-1.20981					21.4985	-47.5788					27.511	-40.5352	-21.3943	-1.068
1041	5.9879	24.0436	42.3624	7.39568	-13.2585	-34.7327	36.8218	-3.98874			-12.8328	-17.8132					27.1055	-53.3346					21.5961	-31.4284	-9.10356	-62.7378
1042	42.6981	-14.2183	25.2151	31.1693	-16.2495	-34.491	5.45867	-67.1068			-5.20678	10.7056					21.7895	-48.8214					20.2263	-32.7201	8.65832	-18.6029
1043	-32.5689	15.7308	11.3624	23.1843	-25.678	-50.8018	2.15555	-38.0843			-12.5408	-14.4255					0.990722	-48.0263					23.575	-34.7213	-27.6624	-38.0372
1044	-29.3206	25.968	41.9711	10.845	-17.3485	-33.3075	-0.552664	-38.0932			1.65096	-1.51096					12.302	-13.618					28.572	-34.0516	9.68624	-19.0163
1045	-33.0244	20.6259	27.1724	38.4929	-6.42406	-31.2004	7.6325	-60.503			30.4404	-3.7914					16.3682	-3.4607					18.3762	-33.6331	3.29692	-15.0616
1046	-37.0765	17.7669	14.9455	22.905	14.4058	16.4547	1.89915	-38.207			-7.93346	4.16527					0.0558363	-49.3424					24.7099	-31.8833	-22.6217	-2.50699
1047	-36.6159	24.4502	40.0938	7.73612	-30.1905	-50.7129	-0.0645026	-38.5803			-8.99731	-16.3459					6.34827	-2.86915					26.5939	-40.0906	-12.3096	-62.2791
1048	-31.3645	20.5299	24.9966	30.6916	-7.47168	-39.0662	-1.07086	-36.4162			-11.4428	-16.5201					26.0656	-49.2162					21.1925	-31.8168	-16.0564	3.1902
1049	-34.5676	25.8881	16.5682	31.7638	-7.35092	-40.5707	5.62262	-62.8475			-14.6263	-14.972					24.6818	-43.2212					21.8125	-39.7564	-31.7494	-40.1351
1050	-35.2186	24.6336	27.0865	39.4518	14.2724	-5.69342	3.91971	-34.7867			-11.4037	-20.8988					15.6287	-9.8507					23.8867	-34.9584	-9.60715	-61.5143
1051	21.3752	12.0499	24.7243	29.3235	-3.5464	-42.5446	0.97668	-37.0253			35.2179	-1.6326					26.3479	-54.6188					17.3633	-42.4837	-27.947	-38.3648
1052	-28.9408	24.2193	40.4423	6.95536	-25.1585	-51.4367	1.48506	-36.7395			-8.57168	4.80592					29.1609	-2.22975					20.2214	-32.137	-10.8977	-64.521
1053	14.6239	3.98566	2.80595	35.7104	25.1385	-10.4959	5.49202	-66.9891			36.9196	-4.44599					3.63728	-38.4887					23.8878	-31.807	-27.6482	-40.108
1054	-41.9532	23.6356	21.5113	40.3481	-30.672	-51.4205	24.763	-10.2854			-6.2847	-17.3746					23.9989	-50.3173					17.7173	-42.8607	-30.0297	-43.7007
1055	15.6214	18.09	20.6639	5.1956	29.7622	-15.3584	0.994941	-36.7714			-8.35478	-14.7382					19.6763	-19.5712					28.065	-27.5014	4.10135	-15.8329
1056	-23.7802	25.6213	36.2175	3.81491	18.8293	-5.55842	1.94643	-38.4173			-4.55511	-1.67888					14.0857	-7.93323					25.7002	-35.5983	-33.3914	-44.9102
1057	-21.798	22.556	41.287	2.89719	25.3005	-9.36199	1.44862	-38.5333			-4.76841	-0.342302					10.5685	-49.8038					24.4143	-31.9035	-21.5768	-2.75487
1058	7.60223	20.1718	26.9055	38.1142	-15.8118	-33.6477	-0.367288	-38.4097			-3.1628	-1.27546					12.1663	-11.3141					26.0066	-26.421	-17.2648	2.48503
1059	-19.4528	12.427	39.2635	2.78475	-15.7564	-35.6369	-0.918653	-39.3149			-2.21836	-1.23902					0.0605235	-49.2759					15.4764	-7.60051	-11.8384	-60.3644
1060	-27.6443	21.5093	11.6278	22.4106	-17.3859	-33.0642	24.5251	-8.77465			-6.48733	10.8865					23.6555	-49.2561					16.9323	-43.386	-27.5752	-42.1805
1061	21.9402	9.91976	42.278	2.08561	-7.99942	-31.251	0.359279	-39.6002			-13.934	-10.0333					9.27461	-40.3694					22.4034	-31.1767	-12.6111	-62.2089
1062	-30.3068	23.337	24.8347	30.993	6.60615	-24.0381	5.33557	-66.0843			-6.03898	-1.61527					14.6589	-14.4293					25.1257	-32.8211	3.01891	-14.9604
1063	-27.8066	26.6345	24.7195	29.7334	-1.62084	-35.1391	5.86503	-63.769			-10.0137	7.10455					20.8339	-48.3178					26.9063	-24.8282	-27.6857	-40.2163
1064	4.96418	-9.6664	27.1253	39.0406	-6.73514	-31.2902	5.49544	-63.6693			-6.50944	9.90515					11.7024	-50.1848					24.6222	-33.4329	-22.0204	-1.01302
1065	-17.8155	12.4435	24.9732	30.9211	-8.51019	-37.8366	5.12298	-63.5328			-13.0013	-11.1547					27.4464	-50.0026					28.8514	-34.1747	4.7152	-17.9096
1066	-34.795	18.5504	40.7399	3.36849	-19.203	7.01444	-0.540568	-39.068			-5.92245	0.693068					16.1673	-14.1649					28.8006	-28.3321	-17.5493	1.19918
1067	-43.8564	5.83107	40.4403	-0.676178	-17.8492	-33.0811	0.124404	-39.8778			-13.9085	-11.0211					15.6891	-4.51448					28.0363	-28.2844	-27.6671	-40.219
1068	-19.7978	6.68389	44.2175	6.02386	-4.19937	4.76241	5.41934	-67.2038			-6.3882	7.17411					11.5505	-50.2277					20.3296	-31.8781	-22.0512	-0.567262
1069	-28.2172	26.3303	21.4241	40.1417	-5.08416	-45.3143	1.66617	-38.2884			12.5337	0.505048					19.7381	-19.4534					27.1776	-40.3283	-21.7155	-2.37113
1070	-23.8431	10.745	25.6922	9.55567	29.742	-15.3821	38.8213	-4.80561			-2.75295	-20.6229					9.19604	-37.4212					24.1297	-21.158	-22.594	-0.892407
1071	-32.5762	13.4007	20.6161	5.14071	24.9792	-7.50487	5.53229	-63.7093			1.84713	-1.49376					27.2832	-23.0715					23.0871	-30.6764	-9.25209	-63.6172
1072	-32.4635	19.9338	11.2825	24.8131	-30.258	-50.6645	0.206	-37.7475			-13.7086	-12.1377					24.8404	-48.4886					21.8152	-39.7643	-30.4089	-38.1356
1073	-22.0669	10.5857	24.7336	31.0609	13.7456	-39.9805	4.59521	-65.0327			-3.88257	-14.977					10.2699	-50.0577					28.6299	-34.1857	-20.8431	-0.175183
1074	-29.8596	28.0635	32.9386	6.16123	-6.07489	-32.7622	5.8004	-63.1618			-5.4013	-11.4508					23.2685	-47.821					24.7828	-31.7412	-27.6606	-40.2509
1075	-38.467	26.4279	26.8088	40.5199	-15.5371	-36.4881	6.41545	-64.1462			-9.95672	4.64923					16.8184	-9.00273					25.7837	-35.4188	-8.91948	-61.7703
1076	-43.7289	-0.690133	27.1796	38.5693	-9.31199	-39.6011	1.71378	-34.7714			-10.5692	6.00178					14.1837	-58.1451					28.0478	-26.7245	-18.0078	2.77393
1077	-40.3832	20.4494	40.3918	2.75477	-41.8467	-22.1109	6.5434	-61.7015			-6.18022	8.38454					21.0675	-42.4094					22.815	-33.8976	-31.591	-38.9205
1078	-31.818	17.7659	27.0935	38.4773	-8.59383	-45.0471	-0.364415	-37.4985			-12.5988	-13.8464					24.2651	-53.5308					28.3865	-29.0245	-16.7533	1.93718
1079	-36.7634	24.8481	40.4016	4.66526	-6.90092	-32.4629	5.46589	-67.1636			-13.5344	-12.4127					8.88473	-40.1295					28.8074	-34.2672	-11.16	-60.8911
1080	-36.0343	25.694	25.0736	30.8532	-4.14361	-22.5817	-0.230809	-38.5721			-10.667	-16.5609					10.629	-50.4866					28.1023	-28.5726	-21.7676	-1.31766
1081	22.8214	8.33744	11.8214	24.409	-27.4597	-45.7658	4.8418	-64.1705			-8.34093	6.7441					26.4451	-53.1508					27.58	-40.7025	-30.313	-40.0109
1082	-44.3043	6.0123	25.1755	30.7845	-6.69197	-30.7948	1.82624	-35.7139			-14.8898	-14.4551					28.8328	-54.3355					17.1795	-42.3672	-17.5933	1.6366
1083	-33.3943	16.2136	35.3478	2.44045	-9.54718	-40.6494	0.276472	-40.6464			-5.46347	-11.425					9.99521	-49.8561					27.6457	-22.1108	-22.2922	-0.621843
1084	-44.2808	5.32531	24.9215	30.6312	-7.89029	-39.9515	4.29966	-36.3018			-17.0014	-13.447					1.35004	-37.6202					25.4776	-33.1961	-16.0903	2.21239
1085	-12.6663	14.0957	37.8552	11.2107	37.2455	-4.34449	5.85854	-63.9077			-11.4205	8.80748					27.8155	-53.7482					29.5355	-29.1965	-27.8184	-38.2567
1086	-43.7405	6.88353	12.5549	22.5397	-6.90635	-30.925	5.60779	-63.8743			-9.9679	-19.9665					25.1746	-48.9995					29.1531	-28.5041	-6.28388	13.1048
1087	7.39622	23.2465	27.4612	39.3719	-5.17884	-29.3509	5.58701	-63.4924			-10.9347	-20.5976					17.0079	-13.9204					22.3836	-31.5406	-9.58643	-63.4326
1088	5.01243	-9.24793	37.2712	10.8449	-4.97571	-29.7701	36.3	-3.33718			-10.9892	-21.5103					12.6884	-13.8353					14.6007	-32.6078	-27.8848	-38.3803
1089	-41.4883	7.39125	2.27089	29.5117	24.6763	-9.11652	4.99804	-63.2806			35.4942	-4.37654					9.55737	-50.0243					28.8112	-28.6294	-18.7347	1.37292
1090	20.0166	13.1632	27.1946	38.5678	-8.53879	-44.7862	4.88894	-65.1349			-2.38481	-0.829114					11.248	-50.2476					28.5848	-28.9823	-19.026	6.01785
1091	5.11787	-8.59161	26.6647	38.1462	22.5891	4.47639	5.19337	-63.348			-7.00241	7.68539					28.1057	-56.4865					23.4749	-32.9224	-21.8578	-0.0722935
1092	-28.6797	21.4319	39.3112	-1.09497	-7.73165	-30.6325	4.59473	-65.3911			-5.99847	9.50982					20.8895	-49.088					21.8802	-32.9921	-12.7573	-63.4256
1093	-37.1886	24.3792	44.9528	3.89805	5.99921	4.17395	4.84114	-64.1134			7.69058	2.88332					5.8113	-33.4026					27.0727	-40.5034	-16.957	2.2504
1094	-29.3076	27.1794	27.8562	38.1746	-11.22	-35.227	6.37208	-64.0576			-6.66737	-17.8582					23.2978	-50.1297					14.4151	-9.95371	-21.5662	1.37153
1095	-4.71051	17.3669	11.267	22.1324	-27.6375	-45.859	24.1898	-10.9801			-8.46339	-8.76508					26.7445	-54.9356					21.9748	-31.7578	-21.0053	-0.442592
1096	-21.4712	10.9378	41.6067	11.0939	-6.04597	-28.6106	-0.577728	-39.5188			-8.42309	-19.3916					11.7272	-11.2302					23.285	-34.196	-8.30363	-61.7837
1097	-29.9836	27.2919	21.1071	10.1036	-13.998	-34.3862	0.508702	-37.1861			-13.8137	-10.6533					27.1779	-49.2275					28.3685	-29.028	3.07607	-16.3275
1098	-36.9038	24.175	21.3784	40.0721	28.0575	24.2714	6.06249	-63.2918			-8.69241	9.98464					0.165652	-49.5717					20.606	-30.7853	-10.2225	-64.6385
1099	-21.5567	15.4018	38.4632	9.43819	-26.4687	-49.9545	0.273461	-37.115			-6.36241	7.9822					25.8129	-55.1952					28.1711	-38.7132	-27.6963	-39.0846
1100	-35.2231	19.5455	25.009	31.0142	-4.18004	-20.7811	5.53781	-63.8271			-8.64747	4.92493					25.3878	-48.8695					28.5927	-28.5326	-32.0699	-39.5007
1101	-33.6989	15.5671	35.331	10.4937	5.26587	-7.66892	7.52748	-62.0958			-9.38664	-19.5662					21.9102	-50.9504					23.3642	-36.9782	-18.6945	0.452145
1102	21.1803	11.2124	24.9708	30.9518	-9.34507	-39.6529	-1.62367	-37.7384			-3.97717	-3.33105					0.603576	-50.2082					24.0669	-37.3067	-20.3707	3.91077
1103	-19.8534	8.87219	35.7799	8.26221	-6.20443	-37.617	0.0405729	-35.5881			6.19137	-0.204115					26.9518	-53.8329					22.0263	-39.2091	-13.0724	-63.7018
1104	-18.6711	10.6571	27.0178	40.8165	22.5689	22.1644	5.03121	-64.2085			-8.95905	-16.9249					27.5944	-51.8244					26.7851	-34.1096	-12.2276	-61.3248
1105	18.4784	12.0092	21.5405	40.4032	-6.88065	-31.2363	1.8316	-35.9831			-6.34542	-2.40486					17.0209	-17.5395					17.4278	-42.3199	7.35626	-20.0702
1106	-25.8251	9.39943	20.4191	34.527	-2.53587	-36.609	5.65865	-62.6932			32.1422	-6.25107					26.841	-53.8701					27.7966	-35.0931	-21.7527	-2.17998
1107	16.3792	12.463	38.1936	9.7244	-26.3361	-51.129	5.79153	-63.9919			-9.18393	-20.6209					25.3554	-49.7083					22.2512	-32.3834	-29.0297	-39.8279
1108	17.8703	12.8363	21.0997	10.1233	10.296	-2.77318	5.40856	-67.2906			-8.23403	8.34017					0.844762	-49.8748					26.701	-41.0244	3.34139	-16.4809
1109	-33.3543	17.5438	39.9493	6.09896	-14.2122	-37.0127	5.26303	-63.8324			-6.8134	7.90752					10.179	-49.9921					22.0093	-30.9006	-26.3862	-39.2145
1110	-34.6419	18.1031	33.0692	4.27448	-14.0321	-36.5446	2.30554	-37.6736			-6.11539	8.64291					28.0851	-54.3274					28.2991	-39.0852	-8.94017	-61.5348
1111	-36.3	26.0522	41.358	10.8261	22.254	-1.42366	4.54783	-35.3689			-2.74832	-3.7712					8.83655	-39.9312					28.7513	-33.9377	-21.4936	-0.868754
1112	-24.8495	11.2306	39.4717	10.1706	-6.70866	-31.4064	0.549849	-37.9212			2.9857	-0.947432					21.6806	-48.3917					26.8353	-33.8754	-14.6303	2.95665
1113	-37.9359	22.6107	32.055	5.87937	24.061	-9.32948	24.1817	-10.0378			-7.45024	10.2592					25.5567	-55.1832					26.6649	-39.2229	-12.2369	-63.3693
1114	-44.0578	-1.67775	21.5192	40.3717	-29.3246	-51.3273	24.768	-10.2012			-9.78542	4.79852					24.9144	-1.63327					22.423	-35.988	-21.183	-4.54121
1115	-21.7997	10.8798	27.0363	39.8073	9.78878	-4.98908	1.92258	-35.4797			-5.58504	-11.9406					11.3937	-50.1682					21.7429	-39.8467	-30.2577	-39.9414
1116	-2.48925	13.236	40.4586	7.1633	38.6335	-8.10786	5.5052	-67.0935			-14.2652	-14.2001					11.299	-50.1709					29.0617	-28.8378	9.50619	-18.5158
1117	-33.5976	18.5064	24.6293	29.8571	-9.29442	-39.9814	4.76515	-65.4799			-6.01738	-20.1722					23.3638	-45.9785					24.9896	-29.9557	-30.3822	-39.6749
1118	-38.0964	17.0791	42.4703	5.09987	18.7766	2.92274	6.63779	-63.5887			-16.8085	-13.5537					10.7131	-50.4249					26.1129	-26.4025	-20.4023	0.643643
1119	-36.8485	24.9622	36.8094	8.08734	22.1816	8.11379	5.7333	-61.42			-4.78289	-0.410327					14.3508	-16.2428					22.3839	-34.4535	-8.53314	-62.845
1120	-18.9415	11.7525	40.9908	8.9946	-7.39723	-31.6845	-0.336995	-39.661			-10.246	5.94134					13.5474	-11.5201					33.4983	-10.0211	-33.3958	-44.9573
1121	42.1266	-13.6267	37.3197	-4.85686	-27.4065	-49.6762	7.67294	-64.663			-6.82326	-17.5827					0.124149	-49.8174					24.2522	-33.8738	-12.9467	-63.387
1122	-13.9802	11.9331	25.224	31.2232	-17.176	-32.5637	3.33732	-35.7127			-13.9623	-9.82902					24.301	-47.7156					29.0579	-29.1418	-29.6766	-43.1101
1123	-33.4004	21.1259	30.4085	9.84781	-10.4634	-40.6719	5.43877	-67.1982			-13.8816	-11.506					16.3646	-13.6677					17.9763	-42.654	3.14141	-16.884
1124	-33.0576	20.6775	25.136	30.6326	-26.6864	-47.2337	24.1042	-10.9044			-8.89219	7.17587					11.4205	-49.9422					27.9072	-34.8439	7.10204	-19.3279
1125	-19.3526	7.06466	1.68001	29.9123	8.32099	-3.02556	-0.33033	-38.3271			-6.45257	10.5894					8.75424	-40.5258					27.4655	-40.6192	-32.6342	-42.3437
1126	-30.8489	19.0189	27.2338	40.504	-10.2402	-36.134	6.31703	-65.6179			-3.89085	-1.64817					20.4822	-49.0226					22.2369	-36.0673	-19.8629	0.912998
1127	-35.0882	18.3932	8.05485	19.7774	-16.0362	-32.7663	-0.181619	-38.1453			-2.47401	-3.46122					15.9307	-9.58353					21.2468	-34.1579	-21.7766	-0.536887
1128	-22.0766	10.9374	41.1871	10.113	-16.1739	-32.7236	4.48617	-65.4089			-13.8972	-14.0979					22.1335	-50.573					23.624	-32.9184	-17.8057	4.97725
1129	-23.3306	11.4531	15.8772	28.2993	-29.1284	-49.6253	5.52872	-66.9852			-10.3603	-16.5114					15.7894	-3.29889					18.1359	-41.2974	-8.52957	-63.778
1130	-38.029	17.4704	36.4532	3.1834	-13.7675	-36.8929	-0.336153	-39.6639			-6.10992	7.31899					18.3909	12.86					28.8728	-28.1683	-17.0053	2.29399
1131	-18.5507	11.7532	39.926	4.85154	8.20162	22.9101	4.73959	-65.1298			-12.3782	-16.0241					17.32	-15.737					13.0766	-31.2997	-21.1175	-4.62973
1132	22.3644	12.4492	21.068	9.62595	10.9721	-1.37088	5.49099	-63.6495			-6.09662	8.23323					28.6421	-54.3692					27.8078	-35.1312	-17.1615	-0.51474
1133	-14.0628	10.9888	36.6392	1.79763	-40.8705	-21.8046	3.34021	-35.6784			-16.3968	-15.3999					8.11038	-38.9455					16.7333	-42.0856	-8.71498	-64.4531
1134	-26.1499	25.6447	21.2593	39.7514	-16.5563	-32.7412	2.23236	-36.8394			-6.66364	8.55942					27.1475	-54.8381					28.9776	-27.8056	2.66728	-16.8957
1135	-31.106	27.9929	-29.4087	16.295	-26.1787	-52.0181	1.20226	-38.9747			-14.8825	-14.6434					11.7523	-50.0625					28.7387	-33.8039	-20.409	-3.95225
1136	-23.2765	7.72515	25.3381	30.1196	-26.6817	-51.4495	-0.766976	-38.1336			-16.7719	-11.6202					19.7387	-19.4589					21.8442	-39.8088	-21.077	-1.21095
1137	-18.8713	6.99798	26.989	39.8788	-17.1866	-32.45	35.6138	-2.37389			-6.04147	-3.54967					27.3877	-54.3633					25.6876	-33.2247	-14.8584	1.23248
1138	-37.8727	25.9218	11.2199	23.5587	-8.84994	-38.2225	3.30043	-37.5602			-9.81794	6.97492					-0.159378	-49.0044					26.2249	-27.1344	-29.803	-39.6066
1139	18.237	-2.60561	29.775	22.1583	-14.1228	-36.2498	5.37887	-64.999			-10.3011	5.66744					11.0633	-50.2364					21.7924	-39.8059	-20.9845	-4.82323
1140	17.8757	21.9313	25.0855	30.9844	-8.8602	-37.8225	3.74648	-35.7805			-2.90776	-2.41144					-20.5973	5.23306					17.2871	-41.7896	-10.8704	-60.0934
1141	-38.7176	24.8899	34.3324	7.16586	-14.6335	-33.5935	24.4622	-10.7095			33.794	-0.131733					9.49576	-50.234					19.8822	-32.6856	-8.20912	5.94499
1142	18.781	14.2869	37.4114	10.6143	-17.1829	-33.1483	1.70359	-36.6654			-6.44818	8.6741					16.3838	-14.0763					27.9805	-38.9664	-28.1233	-38.0531
1143	17.3919	13.6746	25.1849	31.1094	-26.9882	-52.2996	5.38533	-63.788			-11.788	-20.8502					25.7005	-50.5101					27.6857	-39.8971	-21.4077	-0.336999
1144	-35.2462	25.5866	4.61767	30.4657	-16.7317	-33.5451	1.54637	-38.2898			-15.5261	-16.2374					14.9789	-6.52143					24.3437	-34.0967	-20.0875	1.11998
1145	-28.813	18.5471	24.7322	29.6622	-6.3956	-33.6354	1.94627	-38.4173			-11.4493	-20.091					20.455	-33.0644					28.6576	-29.2789	4.17797	-15.4072
1146	15.6238	16.7096	34.4069	14.508	-25.6416	-50.112	4.41557	-36.1626			31.7838	-6.39315					8.71045	-37.392					28.1439	-38.8527	-18.8077	4.22698
1147	26.2673	7.0498	38.8596	7.28069	15.4888	2.78883	1.54239	-37.1569			-8.19316	10.0852					26.6615	-54.4775					18.2779	-33.7658	-17.965	1.90097
1148	-28.36	20.2392	21.466	40.2428	-30.5059	-50.8866	5.1585	-63.148			-10.6712	-21.675					21.6757	-49.3379					20.8629	-32.6793	-14.4553	4.84591
1149	-13.3749	7.92054	-41.5754	-2.26457	-17.7266	-33.9663	-0.534962	-38.1407			17.679	5.05096					15.7743	-9.49116					28.2815	-34.579	7.31626	-19.5289
1150	-28.105	26.4013	27.1588	38.879	-8.43918	-31.7535	5.45869	-67.2357			-13.8819	-10.2376					28.6529	-51.347					27.9678	-38.8398	-16.8507	1.71171
1151	-21.8405	12.6111	27.1768	39.7439	-30.2564	-51.9659	-0.729746	-38.1791			-8.04893	4.58854					15.2792	-17.9954					17.0508	-42.0725	-10.0774	-64.0533
1152	-6.29164	19.3108	37.2171	7.64407	-8.45051	-38.1984	24.0034	-11.6679			-8.62748	6.11338					29.7531	-54.8152					26.7235	-40.3766	8.46012	-18.7344
1153	-36.2498	22.3226	36.6911	3.06727	-29.6648	-51.434	0.78448	-36.7303			-4.18253	-17.469					28.3601	-0.849404					28.6813	-29.0642	-19.3046	0.411148
1154	-18.7162	12.8825	41.1997	2.03824	-6.36723	-31.3386	-0.342272	-39.958			-9.38851	-20.9068					19.7082	-19.4019					23.2283	-32.8442	-21.7959	-1.9185
1155	-16.9675	7.75706	37.4262	-0.614992	28.5038	9.74141	3.00821	-37.4577			-14.5255	-14.4466					27.3705	-54.2464					16.9699	-41.4806	-27.5524	-40.1565
1156	-30.099	23.1779	26.8907	39.8825	-28.5494	-48.717	2.77235	-38.0158			-3.6124	-1.08852					28.6351	-54.044					21.856	-32.0557	-21.0783	-4.8166
1157	-39.4601	20.782	38.184	8.0056	20.6054	-1.24317	-0.376651	-39.4675			-10.3025	6.0733					22.5652	-50.3294					27.2353	-39.6515	-17.2006	2.13517
1158	19.1359	15.1877	25.7382	28.2891	-11.4069	-36.4782	-0.452498	-39.1939			-10.2777	6.36276					29.1677	-55.543					28.5059	-28.8969	-13.4145	-62.5173
1159	-39.7294	22.8469	15.487	22.9535	20.0434	10.3848	5.19678	-62.2229			16.2585	15.5279					28.2522	-55.0915					27.2197	-40.5087	-15.0381	4.26699
1160	-30.8744	23.1029	37.5393	-0.503717	-30.2556	-51.4677	0.664014	-37.0149			-2.48439	6.06123					15.6382	-10.1364					23.945	-35.8451	3.65686	-16.6377
1161	-26.5445	26.2615	20.6816	5.16771	23.631	-6.84259	0.801082	-36.9151			-15.1127	-15.7217					19.8032	3.22654					22.5468	-31.526	-16.2309	5.87358
1162	7.54226	21.9585	40.619	2.70593	-5.10984	-45.4019	5.46277	-67.1789			30.8026	-2.54244					19.6221	-19.6438					25.5554	-33.3543	-9.21157	-65.0684
1163	19.9746	10.7859	40.7169	9.68251	-5.92235	-32.7315	4.25795	-36.2673			-2.63819	-3.439					2.7484	-40.3487					25.3039	-32.0213	-10.7586	-62.3709
1164	-35.6668	26.0086	38.6763	3.36122	16.3626	-4.87354	4.33452	-36.3869			-6.77027	-17.6295					19.9448	-14.3001					22.9733	-29.6212	-22.1387	-1.05328
1165	-29.4607	18.4168	27.3094	37.6036	-2.80565	-21.5264	5.51967	-63.5823			-5.77871	9.65041					21.2945	-45.3761					21.6411	-39.0892	-21.3805	-1.17688
1166	42.3597	-13.6073	32.9028	3.88583	-29.4971	-53.7336	-0.96381	-37.8608			32.0552	2.94425					27.158	-43.8962					24.684	-34.7147	-17.2857	2.46526
1167	-34.2482	27.4161	26.9403	38.1014	-15.6068	-30.9688	5.46896	-63.0684			-14.8656	-13.8944					23.8553	-48.6174					27.2059	-27.6011	-9.21607	-61.3848
1168	-38.039	27.2161	27.3526	38.8809	-9.38015	-44.9666	24.7801	-10.3507			-15.3989	-15.336					27.0852	-53.9287					17.8736	-42.5799	8.94457	-18.7072
1169	-28.7792	23.3376	20.7473	5.13449	-16.7691	-34.4469	1.36546	-38.4602			-11.5551	-19.8978					14.2251	-58.1076					25.1863	-6.06806	3.1832	-17.2936
1170	-31.3271	22.2911	38.1957	0.432752	22.6755	-5.23479	2.25861	-36.9317			-9.36796	6.40724					8.52119	3.07654					27.5427	-39.7368	-19.3835	5.90479
1171	-36.0363	20.3107	33.4656	4.88753	-14.0144	-36.9431	4.68692	-65.0512			-5.53173	7.65058					4.70771	-34.5117					28.9106	-34.8551	3.74003	-16.2398
1172	14.2249	20.9095	41.2075	1.15406	-9.49332	-39.4798	5.37516	-67.4593			-4.41537	-18.4561					6.60522	-31.4359					22.465	-35.9775	-17.458	2.14964
1173	-37.5853	22.8119	20.4162	34.4572	-27.1819	-51.9724	-0.188334	-38.0594			-4.74778	-1.97451					14.196	-8.06118					13.1267	-31.1639	-17.8048	2.9485
1174	-20.6034	10.3735	21.2475	4.74444	-16.6811	-33.3668	0.492851	-37.7928			-11.5828	-16.8925					27.4497	-53.306					24.4835	-34.1935	-10.5149	-61.1024
1175	4.88786	-9.34679	35.5575	5.47108	-7.87959	-33.1572	5.3576	-67.5641			-4.33029	-3.02828					14.0309	-3.53798					23.5153	-35.4492	-19.2637	1.71268
1176	-29.1544	25.7259	24.6773	30.5246	-43.1385	-16.3147	0.698244	-38.349			-5.53087	8.81706					22.9012	-44.0747					28.604	-28.7102	6.8898	-19.9622
1177	-19.1743	11.0767	2.16272	29.4869	-29.1154	-50.4788	5.17333	-63.6065			-3.50565	-2.74719					12.7468	-14.4876					18.511	-42.7504	-19.8278	-2.93602
1178	-29.9524	24.1146	2.15041	29.5354	-6.78526	-32.3402	5.44133	-67.2383			-7.76284	-0.868072					16.0406	-13.3363					28.7225	-29.3444	-21.1709	0.909979
1179	-40.9423	23.931	37.4919	-4.28811	-29.5472	-41.2042	5.4874	-63.7679			-14.0123	-11.9635					25.2439	-40.0651					21.9531	-34.2436	-19.8363	0.754669
1180	-37.2296	23.7572	36.4863	7.83482	-12.1682	-34.9968	-0.439649	-39.7569			-5.5163	-11.3464					12.2927	-13.142					24.6748	-30.3873	-20.0522	4.58457
1181	-34.3533	24.3136	26.6908	37.8972	27.3105	-2.77245	6.68238	-63.8756			34.9914	-5.05077					10.2805	-49.3158					18.9665	-33.4834	-27.2385	-37.6558
1182	-31.9852	18.198	38.4246	12.2917	-7.03011	-33.0349	3.21371	-35.2789			-7.98216	11.648					23.0462	-0.701256					8.66182	-2.13173	-12.8746	-64.3652
1183	-17.5341	19.7299	23.6784	26.4089	-7.59493	-7.19177	-1.04542	-36.4437			-4.38111	-17.831					16.4313	-14.1642					27.2648	-40.3822	-11.4246	-61.3128
1184	-42.2101	23.0833	34.6886	2.5196	-29.9901	-50.8479	1.95278	-36.2406			-5.87622	7.47724					12.1461	-7.57599					21.1118	-33.8269	-10.7987	-63.8962
1185	-44.5218	1.80478	21.2347	39.6926	-7.55917	-45.448	0.0392911	-37.4836			-9.3007	-20.4076					15.1257	-17.1854					27.1418	-13.1869	7.38228	-20.1424
1186	19.1046	13.357	45.4211	5.67422	-9.4141	-39.5181	5.43356	-63.2249			-9.9602	6.21585					27.7623	-55.5358					26.7579	-40.3554	-8.59361	9.06701
1187	-33.3797	17.1462	20.6899	10.0251	-27.7147	-51.5984	5.08381	-63.9494			-7.35854	4.05878					19.9603	-31.6989					28.4867	-39.331	-33.149	-42.6776
1188	17.4652	22.7482	21.3484	40.0045	9.69282	-5.08033	0.649355	-37.0545			-5.36514	-11.476					-0.196477	-47.8419					22.3569	-30.3222	-12.3352	-61.2725
1189	-29.8252	26.8824	39.6116	12.2454	-2.30347	-31.8152	-1.30361	-32.2298			-10.9422	-20.0623					16.2533	-13.6848					23.3754	-35.613	-33.4215	-44.9855
1190	-44.3509	4.84536	37.6631	-0.529777	-8.34098	-31.0698	24.7315	-10.4775			-14.1609	-14.1329					27.6899	-54.8793					21.8085	-39.7538	-30.7965	-41.1019
1191	19.4808	14.1464	20.636	12.164	-1.94833	-20.561	0.254052	-37.6656			-16.0983	-13.7213					20.3026	-49.2472					16.9083	-42.8807	-11.1323	-60.331
1192	-45.3067	3.65947	38.5701	6.15338	-17.4952	-35.1652	2.63037	-35.306			-4.89029	-1.76897					23.3116	-46.8407					21.0065	-32.0171	-18.5836	3.43706
1193	-37.4098	22.9602	2.09365	29.6297	27.206	-2.42065	3.44985	-35.5107			-13.3176	-17.6611					27.9959	-51.8458					22.4367	-39.7712	3.84685	-15.7274
1194	-37.534	19.3289	37.7524	10.8475	24.4842	-3.45742	4.68208	-65.4672			-3.22825	-3.41903					12.276	-12.9515					16.8698	-41.4589	-18.3793	4.07042
1195	-19.5148	6.88434	9.22169	20.1419	-29.0886	-49.3995	6.29705	-64.1271			-14.8333	-14.374					28.4215	-52.3013					25.525	-33.2289	-9.92609	-61.2627
1196	26.8239	11.3782	33.282	6.2567	-7.10487	-29.1198	3.98913	-36.1704			-8.5614	4.16802					1.83029	-39.2335					17.9995	-42.4171	-31.5081	-39.0847
1197	8.42127	22.6607	21.2556	39.7923	-28.6848	-35.261	-0.990972	-39.3124			-14.1083	-13.7607					30.0001	1.65447					17.1294	-41.6093	-20.5422	5.56131
1198	-17.3117	20.5263	9.51464	25.9039	-17.0022	-34.4991	5.39545	-63.6244			-5.97313	-0.700924					25.5739	-44.8622					21.6967	-39.7437	-20.2225	-0.705768
1199	2.74679	22.5559	11.4331	24.8541	-26.8931	-51.2781	-0.030152	-39.9673			-9.65982	-15.6806					14.055	-57.9158					25.7518	-33.1763	3.52033	-15.772
1200	-21.1687	6.83303	38.6359	5.57613	-30.4235	-50.007	5.39696	-67.4002			-8.46194	11.1963					22.082	-46.7786					21.3893	-32.1626	-30.5727	-38.8251
1201	-21.8774	14.7907	26.6249	40.4864	-5.60146	-30.0203	-0.241957	-38.1511			-5.45577	7.4572					27.3378	-54.1638					23.5317	-34.186	-9.31878	-62.6381
1202	-19.0347	12.504	26.5458	7.47932	-17.5584	-32.3059	0.21875	-39.8815			-3.3564	-3.59682					19.9948	-48.9544					26.8326	-22.2243	-27.2412	-39.7862
1203	-27.1851	26.6589	38.1265	9.14493	18.1606	2.35928	-1.62357	-37.7384			-3.73817	-1.68212					28.5476	-52.3198					25.492	-34.1165	9.09867	-18.2452
1204	23.2667	14.6299	38.6072	7.069	12.1059	-3.48973	23.4703	-11.0143			-10.254	7.50441					27.1262	-53.7055					27.2184	-39.5691	-11.1912	-62.015
1205	-20.4618	6.5901	33.0409	7.03134	-13.76	-36.5828	5.49051	-67.0711			-15.7832	-16.3786					19.377	-31.7996					23.6075	-35.1261	-11.082	-60.3139
1206	15.8798	19.2473	40.0518	-1.5156	-26.4312	-52.7356	-0.89935	-36.5369			-13.4317	-14.2531					27.1602	-54.3799					23.3556	-31.811	-10.5014	-60.6866
1207	22.8747	9.5192	41.9923	6.68664	-9.22787	-33.3547	5.50617	-67.0809			8.87624	1.08473					26.92	-55.8598					25.7345	-33.1043	-27.8157	-38.3841
1208	-8.92772	15.8052	39.5495	8.10208	-11.863	-34.9352	4.66901	-34.7976			16.3437	13.606					16.867	-13.3412					27.7351	-35.1534	-21.4659	-2.28142
1209	-35.8739	19.399	35.4332	-1.25505	-11.9419	-34.2991	24.0136	-11.7778			-9.87548	6.39981					23.2729	-47.6542					28.4466	-28.2285	-21.0391	3.29636
1210	-30.4123	20.2417	27.1064	40.2802	-30.4205	-51.0797	24.7367	-10.2662			-10.4372	-20.1872					13.1333	-11.7875					28.7424	-31.006	-20.3137	5.72601
1211	19.3821	39.6266	41.356	2.19725	12.4038	-2.49322	1.71507	-36.4227			-8.25839	11.3422					13.9319	-58.0722					22.9836	-30.8649	-21.1011	-1.63583
1212	41.9864	-13.9246	24.8987	29.9103	21.5243	4.48877	-0.446056	-35.9772			-6.17588	7.65176					24.0907	-47.024					21.7736	-31.0458	9.60961	-18.8143
1213	-21.3087	13.1402	37.3618	-0.129032	-6.85838	-37.6027	5.44634	-63.2189			-5.02341	11.4147					21.3254	-5.24512					29.0302	-33.465	-19.4242	4.53494
1214	-32.0842	23.3245	40.269	0.287347	-27.1247	-51.1522	5.53679	-63.3672			17.6741	5.25632					26.6538	-53.5738					23.5248	-34.5458	-17.6405	2.31721
1215	-35.2542	17.3018	32.503	5.60081	-27.2825	-49.5093	2.14316	-37.2727			-5.7941	8.37547					37.6559	-4.62212					28.0031	-35.257	-21.4705	-0.399133
1216	-39.3754	24.1189	36.3404	13.5658	-30.5149	-50.2939	5.97988	-63.8502			-5.79497	8.21558					26.7641	-54.4132					25.7903	-31.7288	-32.6221	-43.8863
1217	-30.3045	23.3455	10.898	25.7031	-27.075	-51.4617	1.12749	-36.502			-15.916	-13.6419					13.7374	-11.2675					28.5817	-38.8554	-27.8906	-38.4612
1218	20.799	11.3111	20.42	34.5288	-10.2991	-36.2433	5.48308	-67.2311			-11.2227	-20.0849					15.637	-7.83573					22.5655	-30.7031	-20.3831	-2.71469
1219	-37.0685	17.8915	27.0841	37.5021	-16.5067	-33.1952	6.11377	-63.9219			-5.36769	-11.5088					29.3613	-52.7202					27.4502	-34.9877	-21.6789	-2.44921
1220	-37.3882	19.9784	20.3695	34.5045	9.67148	-22.3037	5.56184	-63.9277			-14.1695	-14.8403					16.8199	-14.0183					24.1082	-37.4643	-10.5817	-62.8395
1221	29.4059	19.9375	36.2828	5.93295	1.85888	-31.8671	1.93652	-38.9053			6.36671	1.97331					26.0178	-55.1906					16.8146	-41.5521	-17.6578	2.89998
1222	-37.5881	17.3381	-41.2684	-15.3933	-5.60908	-30.25	23.4557	-11.2083			-5.52914	7.32623					23.5005	-46.723					22.1652	-31.7747	9.46337	-18.7904
1223	-30.4681	23.2761	27.0145	40.1911	-17.9446	-31.9494	-1.29312	-39.2814			3.59219	0.189087					27.2566	-54.1749					18.8246	-33.313	-22.037	2.43823
1224	-35.004	20.7258	21.5042	40.322	3.01149	-6.21231	36.3578	-2.53996			-10.8531	-18.1788					26.2109	-53.4123					21.8497	-32.0706	-21.5839	-0.305063
1225	-20.1854	13.0991	32.8825	10.5687	25.2282	-1.42093	5.40671	-63.0744			-11.0091	1.30581					4.77501	-34.4629					27.3864	-22.8415	-16.1539	1.0836
1226	7.57131	22.617	41.8032	6.66958	15.0209	-43.9985	23.4699	-11.0141			-10.7773	6.8296					28.5144	-53.4171					26.3358	-31.8433	-9.98046	-60.5501
1227	-27.4922	21.7105	36.4359	10.8501	26.3233	1.36017	2.1408	-38.3015			6.70493	2.76857					6.36733	-34.2498					25.705	-35.7067	3.02698	-17.2407
1228	-21.7294	10.284	42.3153	6.25486	38.5828	-8.12426	0.847379	-37.0904			-7.5941	11.7624					27.1811	-55.2161					27.7048	-35.0365	5.1875	-17.4487
1229	18.9234	13.1185	38.4224	6.11267	-27.4956	-46.4974	2.18959	-36.0196			-3.79612	-17.3668					18.3487	-10.1238					27.7692	-35.0791	-20.5975	-1.81121
1230	-22.7219	19.9638	35.2926	1.18901	-13.4568	-33.9723	24.1472	-11.2015			-10.4065	-21.711					3.72503	-22.1512					23.7645	-32.0165	3.0722	-16.5954
1231	-35.328	21.8241	39.0813	10.6665	-6.27924	-31.3837	-1.29533	-37.705			-16.6652	-15.3012					25.626	-54.5483					24.867	-34.7401	4.82511	-18.9457
1232	-18.7222	11.6383	-32.4908	21.201	-6.36242	-30.9418	0.819549	-36.828			-4.21896	4.68199					21.7741	-50.3489					22.9669	-30.9212	9.83184	-18.832
1233	-25.1001	28.9157	2.18047	29.5225	-8.82289	-45.1736	-0.630998	-38.3337			3.51979	1.91647					26.238	-55.3171					16.9176	-42.3213	29.1469	-5.406
1234	-28.8437	25.7453	35.351	9.40648	-5.06484	-45.2845	1.47241	-36.3869			-9.57948	3.35081					0.184364	-50.0894					23.7613	-33.0087	-20.7843	4.63635
1235	-38.3969	24.9456	26.6075	39.6737	28.4926	9.54474	5.82298	-63.7979			-2.46556	3.39103					16.1751	-13.9849					27.8278	-22.4982	-21.2579	-2.87838
1236	-10.4669	18.5544	21.5323	40.3977	4.69713	-7.51998	25.3234	-9.36347			-10.4995	-20.8791					10.9334	-49.8547					21.7358	-32.1464	-11.6637	-62.9518
1237	-38.4702	24.003	25.025	30.3314	-1.2265	-32.3128	3.51162	-36.0268			-9.03412	-17.8143					24.1033	-49.0048					28.0502	-28.3622	-29.0315	-40.2536
1238	-45.5388	4.30459	11.9289	23.2327	-18.1029	-32.6958	5.7323	-63.371			-6.43121	-19.7575					27.6966	-56.5133					21.2186	-31.9964	-11.0572	-62.4117
1239	18.9167	15.0948	15.3567	26.1479	-15.8606	-36.7818	37.0302	-3.72445			7.00581	2.8162					18.5974	-19.2624					26.8857	-30.8784	29.5479	0.926651
1240	-23.4293	9.73158	14.2807	20.4019	-30.5559	-49.361	0.723737	-37.8936			-9.432	-20.3593					11.3744	-50.1008					22.3533	-35.8401	9.7183	-18.6779
1241	-31.5622	29.5477	29.7978	20.8677	-16.6898	-33.44	-0.159493	-39.4591			-5.7546	-0.328243					16.4848	-13.239					28.7066	-27.462	19.1431	-3.22646
1242	24.7176	15.8633	2.06455	29.4857	12.683	20.4001	0.118422	-37.4059			30.7969	5.1676					9.27316	-39.3107					21.6758	-32.816	-20.4085	5.70899
1243	-36.4445	16.1897	1.99785	29.0536	-4.93314	-45.3238	6.15874	-62.1721			-10.3133	-21.8438					22.7695	-50.2262					24.8594	-31.532	-11.3067	-64.6618
1244	-36.8341	23.5204	21.1833	39.5982	-6.04597	-29.6157	7.68087	-63.1545			-11.7008	-21.0403					8.94748	-39.6209					25.5723	-33.4246	-8.8165	7.4485
1245	18.0801	6.98517	21.5242	40.3806	25.071	-7.13204	4.97558	-64.2106			-10.9289	-17.2645					28.4128	-54.8555					24.8858	-34.579	-32.4813	-42.2429
1246	-26.9535	27.9921	35.8357	9.16302	-27.079	-51.7185	5.80805	-63.7806			-14.6541	-11.8285					1.88198	-32.6491					29.0014	-28.9898	-22.3846	-0.397819
1247	-36.8694	19.4114	11.0397	23.4797	-26.6583	-47.2	-0.0726052	-37.496			29.8748	-2.37396					13.0824	-12.0068					17.2906	-42.3398	-10.8473	-63.0668
1248	-17.9848	6.75968	14.5	20.3327	-16.1481	-30.9371	6.24687	-63.7859			1.64482	-1.63571					27.0912	-23.3019					21.5728	-33.9862	-21.9053	-0.137322
1249	-36.3233	25.7853	21.2889	11.2187	-14.2632	-36.776	24.6006	-10.6276			-6.26373	-19.8943					17.347	-13.3807					28.1729	-28.7559	-10.0085	-62.6303
1250	-34.9737	21.407	21.1956	39.6222	-43.7024	-20.481	6.31364	-64.0467			-1.10408	-2.84335					24.6821	-48.0585					23.337	-32.794	-33.4055	-44.973
1251	-36.6017	23.9868	34.4205	3.24904	-8.47308	-33.3615	35.1005	-3.9167			-10.2074	4.17086					24.6616	-40.915					26.2307	-27.1745	3.49168	-17.0178
1252	41.6435	-13.8484	36.7901	8.96719	-19.1097	-31.7705	0.452952	-38.0989			-12.6484	-15.5869					0.184463	-49.5611					22.165	-31.3809	-12.5517	-62.7136
1253	-19.7315	13.82	33.7821	7.38916	-5.30935	-21.9038	4.81705	-64.3891			-14.7317	-12.0659					19.6056	4.21957					24.136	-33.9972	-17.357	0.795508
1254	-19.2663	12.2087	33.3181	4.77959	-16.1616	-32.5374	3.11184	-36.2435			-1.54951	-4.76153					0.0957126	-49.1243					27.8648	-34.9449	-9.52246	-63.3079
1255	-31.1948	22.7843	27.1358	39.4897	-1.30377	-27.0043	4.06184	-35.6361			-5.66644	8.59682					27.0717	-20.144					23.5672	-37.7812	-9.76737	-63.6145
1256	-7.78871	14.7126	27.1322	40.4789	-8.5349	-38.5462	1.88635	-38.47			-5.85263	9.68621					11.1044	-50.0585					22.3283	-33.3628	-14.8687	3.4154
1257	-32.7482	21.5914	21.3619	40.0205	6.95267	2.57148	-0.345396	-39.2492			-4.08444	-17.896					21.6186	-49.9457					24.5215	-34.0464	5.62148	-17.3971
1258	-44.1779	5.60893	-19.086	6.74569	-27.881	-51.1747	5.52807	-67.1006			5.53124	3.14493					26.9233	-53.4345					24.3309	-36.4616	-27.8466	-38.144
1259	-28.9822	24.3115	27.2323	39.9897	-29.1236	-45.2261	6.4625	-62.9509			-10.9903	-16.3821					20.765	-48.1391					27.858	-34.9252	-27.6174	-39.7998
1260	33.4813	1.40289	24.6375	31.0985	-1.68166	-39.8363	5.37873	-66.4192			-13.6702	-13.8451					-20.7761	5.93317					28.6759	-34.3366	4.11818	-15.3471
1261	-39.7686	26.0059	27.1171	38.2846	-14.4239	-34.1196	5.53124	-63.2348			-10.8711	10.743					13.4323	-8.29789					16.6495	-42.5883	-10.0104	-61.2706
1262	-38.8015	24.4157	39.3915	4.04385	-10.769	-34.8335	1.13443	-36.5671			-3.91377	-1.5754					21.1026	7.5054					27.5444	-13.071	-11.19	-64.217
1263	-38.2158	20.6246	24.7158	29.6521	28.3439	9.03655	4.52492	-65.4055			-11.442	-17.2403					17.2233	-13.0398					27.3311	-22.5477	2.8194	-15.9367
1264	26.4687	6.91625	40.5632	1.23802	-26.2381	-51.1165	3.88146	-36.4132			-2.86172	-1.4531					9.76931	-39.7307					17.7053	-42.6136	-14.1204	6.28143
1265	-21.0789	12.5069	21.3474	40.0303	22.3394	8.24869	1.84493	-36.5586			4.45358	2.66789					9.27249	-39.4371					16.9592	-41.0838	-30.7517	-40.8338
1266	-28.5373	20.4438	40.3384	3.01096	-27.4925	-45.4543	5.37374	-63.8171			5.26194	3.61154					14.4276	-8.78095					17.5593	-42.2709	-11.1849	-60.1617
1267	-28.8255	25.5402	38.7543	3.22494	-17.5125	-37.0052	4.66337	-34.5094			-8.72748	6.12199					0.911972	-48.0103					14.4833	-32.5651	-10.8777	-61.9281
1268	-28.9012	20.3672	24.411	30.5114	-28.2136	-46.9728	5.57125	-63.9347			-8.53449	11.3761					16.7547	-10.2961					27.1251	-40.4067	-21.0182	-0.581858
1269	-39.0742	25.3713	38.0809	6.3173	-13.9558	-34.5413	0.16818	-37.9007			-6.48858	-19.7684					15.0695	4.99154					23.5956	-32.8917	-21.1121	-3.26806
1270	30.7736	7.17302	26.9508	40.1525	-14.4873	-37.4579	0.863157	-35.9608			-7.42126	8.79711					24.3228	-48.7398					26.8588	-24.3125	-10.1766	-65.2814
1271	-25.887	21.6557	25.5203	30.8807	11.306	-31.3713	3.10166	-35.9994			5.76932	1.68977					12.6831	20.8514					21.4803	-39.3478	-21.4759	-2.52659
1272	14.7649	16.2374	34.6455	5.92305	-42.2403	-21.5445	-0.730101	-38.2148			-11.5661	-14.1475					16.8477	-11.9707					27.8901	-28.9424	-9.50695	-65.1341
1273	24.5447	14.2202	12.3941	21.7642	-7.08927	-31.7444	-0.610535	-37.5604			-6.15135	-0.0116509					23.3807	-35.9198					27.7669	-35.1134	-31.8811	-39.6699
1274	4.13505	-9.401	37.5246	6.77133	20.7757	27.7657	-0.83604	-38.3165			-10.7984	-20.0723					12.8317	-46.3521					26.6089	-34.2516	-11.9577	-62.3489
1275	16.431	4.17818	11.8357	23.6872	-27.3459	-46.7012	-1.26783	-37.0388			-4.23669	-17.6624					28.725	-55.733					28.5305	-34.2884	-9.42601	-65.2118
1276	14.1388	20.0007	36.9662	-0.626492	-14.5025	-34.4309	6.14774	-63.6968			-10.1501	4.61665					16.4855	-14.0629					27.6034	-23.0084	-16.6596	5.14212
1277	-18.6253	20.4942	33.4408	3.95074	16.6786	2.59345	-0.509299	-38.7605			4.30993	2.65708					0.510953	-49.6205					28.0855	-28.9612	-33.3295	-40.6044
1278	5.48283	-8.97661	27.0163	40.4569	-6.56016	-31.6402	5.63969	-65.4195			-8.13653	-15.51					23.8053	-49.4924					14.4083	-32.6647	-22.3341	-2.3792
1279	-35.3465	22.061	11.3382	23.1188	-4.98165	-39.6682	2.97738	-34.9385			-11.2485	-20.0738					23.372	-49.1583					16.7724	-41.5962	-30.6648	-41.0429
1280	-27.834	19.8321	21.5281	40.3653	16.0218	19.8383	5.30663	-67.4598			-1.86937	-3.3272					23.0069	-47.6657					27.6505	-22.3412	5.78086	-16.5537
1281	5.32969	-9.14474	45.4779	3.33005	-6.18527	-31.595	2.58308	-37.6889			-4.21358	-16.9625					14.7739	-14.3219					24.6796	-34.4076	-31.6939	-40.5809
1282	-35.7263	25.4843	11.9295	21.8061	4.78307	-33.5303	-0.202005	-37.959			-9.27621	8.11885					27.8689	-53.7031					26.387	-34.2376	-27.9347	-38.0991
1283	-32.0028	22.1346	24.582	29.527	-6.35247	-30.9801	5.30091	-63.3563			-7.6244	2.24788					26.0344	-6.92284					16.6988	-41.5933	-27.7226	-40.2334
1284	5.38041	-8.95632	15.905	19.5375	9.30951	-4.08683	37.9929	-2.98911			-12.8658	-20.8508					3.0336	-43.9329					24.3623	-31.7471	-21.2226	-3.69879
1285	-29.9442	23.8568	34.8887	8.55479	-38.4622	-25.2348	0.053599	-39.7854			-11.7729	-16.9019					17.6349	-15.6816					22.0004	-31.3335	-10.1174	-60.7895
1286	-35.5075	18.9827	36.5187	6.35115	-1.31127	-27.0096	24.995	-10.1574			-11.324	-21.0366					21.2908	3.40645					28.0713	-29.223	-20.3044	2.31698
1287	-28.8437	25.8992	8.02505	19.651	-6.0104	-32.6025	3.98173	-34.4963			-9.57619	-20.7939					24.3029	-48.5892					23.8434	-32.9737	-11.1191	-62.6185
1288	-33.0209	21.5879	13.2521	22.5705	-8.17018	11.9952	5.59583	-64.2947			-0.811407	-3.53075					2.56533	-37.7325					21.7409	-32.1349	-16.9769	2.94566
1289	-37.8814	17.9232	27.2953	37.805	-5.49462	-32.7974	22.8674	-10.1114			-10.0437	9.59071					0.0181844	-49.9265					24.7762	-30.6722	3.41237	-16.67
1290	-33.9588	16.6227	21.2401	39.7487	-28.4908	-50.1497	3.39533	-35.8234			28.5874	6.05672					29.0819	8.40116					28.1639	-39.1273	-32.5982	-42.2997
1291	-38.687	20.0869	10.9505	22.7244	-28.0308	-49.6993	-1.32109	-39.7385			-2.97694	-3.23298					26.5467	-50.5389					22.2808	-30.6345	-21.6659	4.54071
1292	-36.0877	19.1924	25.2816	31.2791	-7.95968	-41.0558	-0.528869	-39.3687			-11.5121	-16.9348					10.0037	-39.7065					26.9934	-33.7293	-20.9113	-1.90701
1293	-36.3836	24.4563	35.3081	1.92955	-7.80554	-30.0295	24.9499	-10.0067			-13.2357	-16.7754					23.978	-37.7575					28.795	-28.8633	-12.2832	-62.0596
1294	-26.7641	21.665	2.14237	29.5502	26.4433	-10.4938	5.34324	-63.7999			-5.56586	9.91268					0.260262	-49.5955					22.4184	-32.2674	-11.0982	-60.252
1295	17.1494	20.1332	27.0834	40.7167	-9.14641	-37.6006	22.6366	8.05251			-7.19697	11.2171					19.9723	-14.2608					23.7222	-36.6508	-18.3597	3.22033
1296	-37.0953	27.1578	12.7844	21.9653	-25.3034	-52.6012	9.23785	1.48154			-14.3635	-15.7435					13.1289	23.9449					28.3771	-6.15904	-17.6103	1.88148
1297	-16.4796	10.151	24.9468	30.7345	9.55821	-0.672526	31.0876	5.19844			-4.54544	-16.3665					24.0086	-48.2562					28.2517	-28.0427	-21.096	-4.69814
1298	-28.5031	24.0157	9.36548	21.3086	-27.1476	-51.3985	31.0571	4.89596			-7.52141	-15.7127					8.79409	-40.427					22.3175	-31.6681	-19.9864	6.28485
1299	21.2827	15.3158	1.55657	29.8124	-26.751	-50.9485	29.3472	5.36846			-10.1798	-18.8085					23.5652	-6.47198					21.7768	-39.7501	-15.8104	2.06932
1300	24.3735	13.3698	34.2152	3.31626	-7.04767	-31.6107	27.4559	7.95771			-6.07373	9.11058					25.9066	-48.4648					27.0411	-40.6024	-22.0986	-1.71522
1301	-34.5244	17.2815	43.9121	2.23785	37.7958	-6.66051	37.73	-2.34325			-6.596	8.82515					22.8189	-49.0594					17.1701	-41.9014	-21.4028	-0.205231
1302	-34.4797	17.5986	33.0436	6.06431	-9.43258	-40.2054	34.7264	11.6155			-5.58701	-11.3158					13.3382	-10.8693					24.7837	-34.6669	-11.6901	-62.8214
1303	-37.8432	23.6707	42.1375	11.2142	7.80363	20.3013	22.4708	13.6048			-14.9916	-15.1814					0.26656	-49.6249					27.3048	-24.1682	-21.4362	-2.05778
1304	-39.1547	27.1664	10.6864	24.2398	-8.05976	-44.8785	33.0601	3.41427			-11.6445	-16.8777					9.24978	-39.7443					21.0195	-32.9997	-19.7533	1.03315
1305	-43.9513	5.23741	11.4211	23.3189	25.41	-8.48191	22.3007	9.87009			-5.12051	-0.965129					8.79978	-38.8524					21.1496	-31.9703	-30.6	-38.6106
1306	-37.1347	16.6819	27.1979	38.5529	1.76779	-25.6744	36.4384	-3.4442			-7.95928	4.17838					28.0223	-55.8734					21.6735	-31.6216	-9.36056	-64.2913
1307	11.0338	23.1905	21.5017	40.3013	25.7063	-8.93026	36.4317	-3.5869			-11.263	-17.1461					21.4115	-48.9246					25.9911	-27.0386	-11.6807	-64.2911
1308	-28.3596	22.5645	33.5935	3.37034	-14.2795	-37.3529	25.6345	6.42941			-3.832	-2.29636					15.4606	-5.40404					20.7356	-31.8749	2.47937	-16.8861
1309	-39.3465	21.3322	35.1893	7.55056	-6.92039	-32.265	-36.0598	-16.5702			-5.06055	8.90914					25.2576	-50.1091					25.7097	-35.6903	-10.5167	-63.3576
1310	10.6624	20.211	22.5635	10.0589	-6.42221	-30.7468	21.0802	14.2559			-5.68461	9.30918					3.57839	-7.36746					25.7035	-35.4593	-20.4024	0.944318
1311	-29.1301	19.6675	26.9428	39.7074	7.85802	23.4754	26.8873	5.5318			8.5146	2.8841					14.0448	-58.1298					27.4338	-22.8066	-33.0742	-42.7989
1312	-40.2368	23.1592	35.3389	2.66752	-7.56966	-37.3287	41.2625	-26.6104			-5.43095	-11.2935					7.41412	-40.1853					16.9494	-42.8535	-12.3254	-63.7126
1313	-20.4905	24.4684	27.0842	40.3101	-6.92634	-40.4612	41.6584	-4.1766			5.60147	1.23742					16.243	-5.62927					28.8012	-28.4695	-33.4154	-44.9912
1314	-39.0653	18.6407	27.0404	39.549	-5.83743	-31.1536	-39.9258	-5.31833			-12.5618	-20.358					28.1854	-54.6485					28.2694	-28.7971	-21.6864	1.48503
1315	-37.3868	23.1829	43.19	2.65729	-16.3984	-33.8411	-42.2451	-15.8773			-8.00647	-0.149106					4.93177	-32.3403					17.4515	-41.3996	-32.7225	-43.2127
1316	-26.5026	24.3632	40.6946	3.7505	-29.8498	-37.8697	28.0727	7.72312			-2.96095	-0.0307094					27.5346	-54.3054					21.7824	-39.1455	-8.87458	-63.0578
1317	25.9093	9.20795	36.4292	6.78132	-9.27995	8.84079	35.575	-1.6684			-14.0384	-9.24442					20.1497	12.6611					16.9748	-42.2879	-11.3568	-63.785
1318	-36.9467	25.8516	19.3375	11.0004	-8.6327	-39.4363	15.7302	-3.3089			6.40628	2.12075					16.9886	-5.75656					28.6522	-33.8818	9.00179	-18.6631
1319	-37.0033	23.6527	37.7394	0.513966	-6.4047	-31.1525	31.1892	12.4241			-3.81899	-2.54027					26.8303	-54.96					27.4344	-40.1161	-19.0968	1.132
1320	-36.6518	27.238	21.3513	4.80358	-9.0063	-39.2287	25.2481	-7.58305			-8.90033	5.91934					15.3483	-7.38879					26.8032	-28.2153	-17.0575	2.35603
1321	23.9355	19.6533	27.1223	40.5778	0.290735	-35.2128	25.5633	14.1938			-13.1685	-15.9707					14.9478	-33.4736					28.8808	-39.0343	-26.2239	-39.3418
1322	-21.3925	23.6901	30.5725	9.66559	37.364	-6.45411	34.421	0.907716			5.04529	0.484835					5.40821	-37.6253					28.2692	-38.8245	-31.5233	-38.9758
1323	42.0406	-13.739	38.4656	0.187002	37.2922	-4.75451	-35.7783	-5.97667			-4.17628	-1.46401					18.0969	-10.0838					27.7524	-35.1499	-13.3714	-63.9891
1324	-32.8459	29.1392	37.8758	4.20889	-16.2403	-34.2302	28.7297	8.96389			-15.7213	-13.9776					13.4342	-12.1579					29.1547	-29.1521	-11.6074	-63.9302
1325	42.3666	-15.3251	34.6893	5.32229	10.7904	23.4169	45.81	-5.36843			-15.9925	-13.5559					7.31424	-35.4356					27.8062	-35.0539	-12.5932	-64.7363
1326	32.5334	-4.90082	25.0287	30.1076	-2.12636	-21.0135	16.6405	-8.17501			-9.02001	5.68318					18.0244	-10.7529					25.2483	-34.0749	-30.3322	-40.1379
1327	-23.2036	25.5018	28.0906	15.36	6.8534	-28.7733	21.084	8.95918			-2.51955	-4.98739					5.86283	-35.0648					28.6668	-38.4665	-18.2899	-0.63122
1328	32.3185	2.28425	36.9966	6.95984	-27.6656	-52.1737	20.0631	15.0934			-6.71078	-17.8144					11.8169	-40.0839					25.1296	-8.67045	-13.2323	-63.3274
1329	-28.8641	20.8889	9.0084	21.4294	-9.0959	-44.4919	29.6298	7.38166			7.17443	1.30817					6.83562	20.5967					18.9673	-37.4847	7.3048	-20.2334
1330	-39.6273	20.8013	14.7852	19.983	-6.45984	-38.1167	12.9968	-0.646574			-11.0329	-21.3239					-0.459658	-49.4624					28.1011	-29.0918	-10.6195	-61.8997
1331	-39.313	22.4202	27.312	40.1086	37.742	-6.61926	26.5235	7.96355			-10.5603	-20.3746					26.8947	-23.3546					23.9642	-31.5744	-20.6927	-3.80159
1332	-36.7391	24.6864	39.1513	7.3486	-6.61975	-29.8199	-45.5115	-18.3686			-9.60125	5.42245					-8.42642	18.051					16.5346	-42.2138	-22.3838	-0.241968
1333	-37.2816	27.2167	20.4295	34.571	17.2142	-2.32154	30.4485	-0.18602			11.1565	-2.88343					25.6484	-52.2915					25.8996	-27.1819	-10.1316	-60.7642
1334	25.402	6.44439	38.3564	10.7888	-27.7166	-46.6558	19.4194	7.10689			-4.97758	9.70885					21.9199	-48.4393					23.4621	-35.3324	-10.374	-61.0428
1335	-37.5583	20.7957	39.1173	2.7728	-29.0185	-50.7301	-34.26	-18.6853			-0.729983	-1.60205					16.7595	-13.758					21.6972	-34.434	-30.5862	-38.7368
1336	-12.5724	7.83001	36.43	0.435354	-29.2601	-46.9001	25.0314	13.8355			-8.91154	-17.408					24.5171	-47.7655					25.4602	-35.5564	-29.603	-42.4066
1337	-34.2621	25.0848	-17.7164	7.88863	-26.2624	-51.4204	35.453	-5.69685			-10.9876	-20.6932					21.0219	-5.68932					28.3587	-34.3963	-15.4331	4.88325
1338	42.3171	-15.1829	20.414	34.5232	-4.9516	-28.3445	24.3114	12.6075			-9.36312	10.1246					20.8429	-36.1261					23.275	-35.0284	-21.8808	-1.77477
1339	-18.9189	14.3233	26.7801	37.9429	-5.73503	-36.9706	16.8786	-0.293362			-9.82387	6.81562					16.4542	-14.0913					17.2199	-42.4042	-13.5251	-63.8933
1340	-32.9442	23.7216	25.1511	31.0243	26.2945	-1.98367	-36.0128	-16.5964			30.5631	-0.359107					30.6786	-52.5606					21.6732	-39.7693	8.72077	-18.5569
1341	-29.0357	19.5294	36.6771	6.98021	-28.4005	-48.9839	34.8375	-2.15702			-5.62497	-11.4906					21.8841	-50.1486					26.6762	-40.1784	-17.5098	2.02138
1342	-33.0141	20.5836	24.7548	31.0827	-9.04202	-38.9049	17.0288	4.86066			-2.80319	-2.6983					11.1907	-49.9922					16.4996	-41.3257	-9.65452	-64.2473
1343	-38.0319	23.9007	36.621	5.60615	33.3579	-3.5502	40.396	-26.6961			-4.18196	-2.67326					20.3363	-48.7009					28.8065	-29.1233	-22.1765	-2.73723
1344	12.7663	23.8	21.3326	39.9173	-14.4607	-37.1874	16.9162	7.51865			0.414647	-2.25041					23.0972	-42.1518					28.2258	-28.1817	-23.5676	-1.07386
1345	-30.6392	21.2991	21.5055	40.3505	8.00536	2.6899	32.6616	4.33435			-12.4793	-20.1152					25.3943	-48.3781					22.0929	-31.2719	9.57543	-18.7877
1346	18.6933	12.4645	24.734	30.297	-25.8073	-50.9619	24.6332	9.06573			-14.7377	-12.8242					8.77122	-38.4974					17.3345	-42.4968	2.96797	-15.708
1347	-22.3207	7.18978	2.25517	29.5664	-8.44897	-38.6058	19.4944	19.8201			-15.052	-14.3977					10.1402	-49.8552					28.9075	-28.972	-21.061	-4.55352
1348	-37.6676	25.3502	26.9724	40.1342	-30.6552	-38.3084	34.3218	-0.91042			-6.56567	-20.3239					27.4771	-55.4927					21.9187	-31.0443	-12.2671	-60.7485
1349	-45.0299	3.37981	36.888	4.12985	-1.31175	-27.0007	41.4882	-2.64316			-16.5862	-15.4743					4.39994	-39.4388					29.9847	-0.638371	-18.5784	1.61919
1350	-24.4412	10.6538	35.8997	6.66142	-5.81141	-37.8615	23.7372	5.12538			-14.1945	-13.6873					13.1992	-11.8911					24.9935	-31.4578	-33.4076	-44.9506
1351	-19.2325	10.8595	21.5215	40.3496	-8.4542	-38.5684	25.7067	-7.67582			-9.2126	2.41802					22.1477	-48.3242					27.5083	-27.6404	7.34224	-20.2449
1352	-33.9263	28.627	41.8325	10.7279	-27.4106	-42.7135	14.7868	2.52755			-5.83012	8.79891					23.0349	-44.6225					20.8534	-34.0711	9.98692	-18.4274
1353	-33.9202	25.4102	41.5782	12.4267	-25.8876	-52.1415	23.1555	9.87993			5.13276	1.70018					10.4296	-49.0683					14.0633	-9.87469	-31.3939	-41.8224
1354	-33.932	16.5672	11.2001	16.1076	-11.6376	-37.3592	17.2326	4.65234			-4.66202	6.60528					24.0326	-47.8871					17.2208	-42.9018	2.92039	-16.076
1355	-35.2895	18.6535	35.1323	5.90006	-11.5321	-33.8677	14.5497	-8.1983			-9.90896	5.04339					15.6548	-9.70138					18.0655	-42.8531	-11.0344	-64.9293
1356	-8.13024	17.2256	37.8051	-0.42592	-14.8329	-34.6565	42.1259	-26.6898			-16.5035	-13.7028					14.0204	-6.99415					21.0464	-34.2164	-13.0522	-63.552
1357	35.5551	-4.32531	21.4001	4.79335	8.70842	-3.40738	23.2105	15.1818			-7.54016	11.671					22.5755	-47.9496					21.3168	-31.5834	-20.6358	-0.721485
1358	-43.5455	-0.903521	41.5426	10.5595	-25.8885	-52.4395	22.1407	7.88106			-6.25511	8.32923					-0.0345975	-48.3861					22.2782	-36.1969	-29.266	-41.0288
1359	-20.3783	12.3472	28.5071	1.34208	-8.70443	-44.4901	17.4388	15.2606			-2.01228	-3.68887					28.4498	-1.5299					28.4688	-28.6942	-17.0374	2.76271
1360	15.6867	23.3566	21.5208	40.3634	-25.8675	-50.738	46.3707	-2.77322			32.9377	-6.13893					27.3318	-53.931					21.8937	-39.7529	-22.4025	0.415752
1361	-37.7675	25.4618	24.8172	30.2259	38.6403	-8.29077	29.5491	-4.69151			-3.11802	7.92404					22.2093	-35.3666					26.889	-40.3301	-20.7507	-3.12614
1362	-28.3408	26.1599	24.7971	31.0822	11.4109	1.11019	25.1942	11.4876			-8.05692	10.0831					2.18231	-40.4123					24.8415	-30.7658	-19.3556	0.522397
1363	-30.0926	24.1944	26.9705	39.8412	15.1874	-5.625	18.6064	6.52865			-3.00545	-3.84935					21.5221	8.7253					27.4192	-37.3619	-29.7515	-41.1996
1364	26.7794	4.77584	35.7786	8.32926	-9.56106	-39.6792	26.2305	6.07509			-7.36935	12.9762					26.5878	-52.9488					25.9804	-37.0683	-22.9872	-1.28567
1365	42.2721	-14.2768	21.0849	39.6605	-29.7736	-50.7611	32.8032	11.5841			-5.84033	-3.49085					14.0515	-58.0972					26.47	17.3028	2.92051	-16.6754
1366	-38.2499	23.7127	34.0387	13.836	-26.1866	-49.8155	14.8741	0.0489045			-8.02049	10.7522					19.8359	-14.2894					15.4027	2.24786	-30.1124	-40.912
1367	20.0853	13.7826	27.0482	40.2766	26.4362	5.55268	31.1575	8.19923			-11.3231	-16.3738					9.77253	-39.7857					21.118	-34.525	-23.1854	-0.510315
1368	17.0728	16.082	14.6072	20.079	-14.7257	-34.1877	35.7132	-4.45023			-4.98149	0.849505					28.2584	-52.8279					28.4532	-29.0457	-27.6403	-39.4106
1369	-36.1859	24.8851	38.7368	6.79572	-10.7179	-35.7046	18.9533	5.85817			-9.27308	5.17337					27.2694	-56.0718					20.4403	-31.8622	-10.0889	-62.2414
1370	-28.4264	21.858	27.0145	40.1091	23.5366	-7.99703	29.337	8.50263			-4.97963	-1.27271					23.4675	-47.4469					26.812	-39.7645	-17.6644	1.65247
1371	-39.5475	20.6148	27.1034	38.3296	-0.258312	-34.5088	30.4739	7.60063			-7.71902	1.31443					0.132823	-49.4942					17.1031	-41.9478	-30.6563	-38.6191
1372	-21.7928	21.137	40.887	11.2067	-15.4846	-32.7386	19.6051	8.30656			-2.04203	-4.07822					28.2803	-55.8726					17.592	-42.7647	3.74343	-16.5723
1373	-34.0897	17.9471	38.195	8.11765	-12.4416	-1.19247	20.5597	-3.19808			-6.02645	9.53049					21.3472	-48.9776					21.397	-31.9905	-10.9565	-61.4361
1374	-27.9409	26.1266	21.4983	40.3215	-25.8589	-52.2485	35.2545	-3.39511			-10.4956	6.52837					25.9107	-55.9605					26.2429	-27.0404	-12.3455	-64.182
1375	-19.7044	6.70723	41.9247	3.67824	-11.7075	-33.802	34.9524	0.413175			-9.08213	-20.7322					9.65164	-39.71					20.6114	-32.775	8.20289	-18.0817
1376	16.2506	16.4356	26.5179	8.01212	-8.66016	-37.5293	24.133	8.26519			-5.93188	6.96402					23.3171	-47.602					28.709	-39.0816	3.61549	-16.9176
1377	21.2292	9.60957	27.0933	40.4296	-13.873	-37.8306	32.9248	11.7746			-12.6561	-20.968					31.345	-2.37382					28.5392	-38.5083	-10.9586	-62.779
1378	41.3604	-15.0968	42.1662	5.65058	-9.18969	-39.1322	29.6618	11.8216			-11.1252	-20.2633					16.4508	-13.9322					17.9246	-42.8715	-12.8428	-63.4848
1379	19.8744	10.6422	44.777	2.31346	-25.0722	-41.3286	23.6274	10.8192			-6.81961	7.96339					27.0326	-46.5755					28.4494	-27.5649	-10.0125	-62.9719
1380	-31.7208	22.2809	38.533	7.30761	-29.1339	-50.6482	26.303	-6.874			-9.14262	2.40432					6.12718	-35.1249					21.8903	-39.7262	-10.1282	-60.8338
1381	13.957	22.7358	20.4028	34.5082	-16.3527	-33.5629	36.0867	10.7417			-4.04634	2.63546					23.9599	-52.4104					19.0582	-33.8585	-12.1149	-62.3198
1382	23.532	13.0631	24.6953	30.6675	-25.7433	-52.4476	24.9608	-8.4053			-6.93214	11.9196					23.4606	-47.7024					8.93619	1.95572	-33.2121	-42.579
1383	-34.2038	25.6282	21.5328	40.421	9.10929	-38.9541	28.6259	8.898			6.93186	1.82389					12.7419	-48.7514					20.9589	-33.7187	4.68211	-18.0526
1384	-33.3926	22.5709	25.0817	31.0297	-16.225	-32.1741	-36.0329	-16.566			-8.40216	3.60203					27.5649	-52.7255					18.9603	-16.4706	-21.2954	-0.559254
1385	-24.8662	18.2165	36.7301	10.2749	-14.2479	-34.5628	16.1972	-2.71017			-15.6677	-14.8584					8.25018	-38.631					28.4224	-39.2356	-21.4556	-0.8504
1386	4.40417	-8.28302	25.0593	30.4873	-6.29549	-31.1487	31.7896	3.36299			-7.25192	11.4225					13.5055	0.527959					28.9501	-39.0941	-9.56612	-63.6601
1387	-38.9634	25.0294	41.9812	11.5518	9.94986	-0.312436	33.262	3.17481			35.2698	-5.38673					29.7928	-54.28					21.6544	-39.7773	7.04366	-20.2009
1388	-32.5824	20.7115	35.056	8.98537	-16.7263	-33.2416	21.9816	14.2612			-11.647	-17.0908					19.8115	-30.6005					14.1944	-8.25281	-11.7656	-61.1428
1389	17.6001	14.3385	-40.4306	-9.10559	22.5997	-8.11953	38.152	-1.7928			-6.72636	-19.2007					8.66928	-39.425					21.86	-30.803	-21.8224	2.43328
1390	26.796	24.4781	21.4447	40.2294	3.49138	12.6754	18.4272	9.1211			-10.7878	-19.9847					26.6628	-55.2992					18.3319	-42.6293	-20.0718	1.0368
1391	15.7872	21.053	38.7352	1.31067	-6.57999	-37.4716	-19.604	36.0277			23.4159	1.00237					13.0022	-13.9128					25.0169	-30.6924	-21.4884	-1.62182
1392	-37.7401	22.9803	32.3755	13.1992	-12.4489	-37.4671	-6.1862	33.9028			-6.80056	8.62998					20.3196	-48.9366					28.4419	-27.92	-21.5917	-2.82219
1393	-16.178	16.1859	37.487	8.59452	0.818449	-25.7254	11.5794	9.7345			-10.7491	-19.5621					22.1942	-47.2132					21.9297	-32.0037	-19.8587	0.473104
1394	31.4119	3.69033	26.8974	38.0907	-15.8618	-34.0716	18.9077	16.7869			-14.7873	-13.4567					18.708	1.75631					20.6213	-32.1899	-19.8097	0.812113
1395	-39.0541	18.2303	25.8848	9.23339	28.0029	1.54964	21.7047	8.48107			-4.3134	-18.0399					20.3821	-31.5563					21.7465	-39.7048	-9.99797	-60.6834
1396	-28.329	27.2842	24.4956	30.4254	-5.90751	-43.9726	-4.3178	35.5897			1.97613	-1.41759					28.998	-52.8336					21.697	-32.5852	-34.6173	-39.484
1397	-25.7967	23.4034	8.40044	19.5587	-18.0907	-37.2004	25.6174	17.714			-16.3212	-13.5155					15.6894	-10.2272					23.1118	-35.6862	-12.2364	-61.8946
1398	-35.5924	22.514	33.3761	5.16297	-8.21143	-45.7763	20.0402	12.6875			14.7245	13.6593					13.7826	-58.0051					26.2936	-26.8778	-32.8967	-36.7482
1399	-30.3985	29.7605	21.5203	40.3684	-6.39822	-32.7794	17.3418	9.93774			-5.42176	-1.53351					23.024	-47.2256					27.1078	-40.2076	-30.3162	-39.9732
1400	-21.0844	12.9193	34.4123	3.30818	-16.7704	6.79601	10.4527	19.9945			-6.95352	-17.7882					26.7095	-53.5522					22.9773	-30.1573	-16.5324	2.90517
1401	-29.8069	17.6931	36.2571	7.09085	-4.82335	-20.4295	5.8986	17.3283			-14.0051	-12.039					22.2718	-48.7152					27.9585	-27.5664	4.52976	-18.0701
1402	-35.325	19.5789	41.8257	5.00587	-18.3548	-34.2142	25.9403	25.1307			-5.08195	-1.77067					24.7317	-48.1587					17.6062	-42.3485	-10.8591	-62.5447
1403	-29.7469	22.2488	26.927	39.8933	-15.34	-32.6677	-0.520388	32.7429			-6.74206	-19.6676					0.400611	-47.4423					28.8486	-27.5288	-9.73875	-60.5858
1404	-21.1532	13.3207	24.1957	30.6332	-10.2034	-41.4966	27.1036	22.9467			-12.3877	-19.1835					7.90914	-37.4365					20.9412	-30.4696	-16.9266	2.38421
1405	-36.8373	23.7039	26.2321	38.6874	-2.21571	-9.27891	20.5915	20.2999			-4.55719	-18.9418					11.3104	-49.9699					27.4588	-22.3544	-31.0145	-40.1398
1406	-36.8082	25.0159	27.2387	38.4442	-26.9572	-51.6032	-0.226544	34.7185			-8.63615	3.59125					27.8379	-55.4584					16.9455	-42.0973	-20.3937	0.751902
1407	-31.9104	21.9625	21.5023	40.3263	7.97136	-24.4695	-0.769306	32.0576			-2.28003	-0.548622					29.3941	-55.5742					27.5533	-40.6364	-11.0448	-60.2391
1408	-27.2245	21.5932	20.4018	34.5034	4.19448	-8.5802	-38.8098	-11.4196			7.34519	1.26897					24.4083	-12.5598					29.0423	-34.9614	-9.89553	-61.582
1409	-22.4198	10.6223	25.3069	31.1369	-29.0806	-51.1707	-9.34712	36.6522			-9.05418	3.17934					14.7339	-14.3853					24.6703	-8.77607	-21.8623	2.22089
1410	-33.8894	23.901	38.7574	5.85248	-9.60048	-38.7629	19.1383	16.093			-5.04691	-0.308532					6.70592	-33.5584					28.1524	-34.4325	-29.5843	-42.283
1411	42.1478	-15.0875	36.8702	8.24132	-7.4902	-30.1381	35.3707	-1.89982			-5.3222	1.08718					0.324801	-49.6302					29.509	-28.5122	-20.3287	0.761996
1412	18.0932	12.0321	27.1109	40.2854	-14.3556	-34.5415	-1.22928	36.8615			-3.27395	-3.72783					26.9785	-53.8407					28.8804	-28.6684	-20.2601	-1.70745
1413	11.7976	19.4273	25.3946	36.691	-7.02294	-31.1564	-4.19944	33.2038			-5.48335	-11.3239					27.3673	-23.0054					25.5268	-33.2803	2.80384	-16.245
1414	-19.3329	10.5074	26.1014	37.8096	-0.15859	-23.2626	23.3675	16.1238			-3.4215	-3.07249					14.9388	-6.17819					27.0682	-40.5243	30.4972	-6.33037
1415	21.9084	10.3286	43.8499	2.55373	-6.83915	-37.6027	14.247	-9.6142			-14.1198	-13.624					24.1585	-48.9669					22.2632	-32.1821	-19.1503	5.99783
1416	-31.8879	20.2707	37.1756	10.2816	23.2152	0.287727	-1.45048	34.0744			-7.7627	3.6518					26.4493	-55.9316					22.1138	-39.7859	-17.6988	2.92691
1417	-19.6363	23.131	40.052	3.09193	-6.78762	-31.5453	-34.0128	-5.83777			-11.566	-12.987					0.454218	-49.1565					23.5273	-35.4605	-12.9198	-64.3738
1418	-37.0655	17.7885	10.7932	23.5643	-17.066	-33.3013	13.6705	-0.139486			-3.16226	-4.41565					32.4726	1.61128					27.1011	-8.44737	-10.8055	-62.454
1419	15.6549	20.8036	21.1996	39.6296	27.4247	-2.6177	-2.88088	33.6732			-4.05349	-3.80721					13.5599	-6.76315					25.7131	-35.7364	-12.9751	-63.7754
1420	-40.0371	24.6414	40.486	-0.508445	-8.10823	-38.8349	-1.17508	34.248			28.3779	5.72008					14.0849	-5.86592					25.0362	-34.4177	-12.9022	-62.0364
1421	-23.2843	9.2604	26.6027	39.9035	-14.4322	-35.9148	-6.65151	36.0954			-14.4005	-14.4673					19.6545	-19.0665					24.2283	-34.9195	-20.2937	-2.87673
1422	-21.5581	10.7855	24.894	30.4692	-27.0099	-51.0061	-10.9052	34.5291			-10.1435	-21.373					24.7171	-48.5093					16.9461	-42.7939	-16.9671	2.34145
1423	-37.7051	22.4757	43.5119	9.35104	-9.90383	-36.0649	-4.40634	35.4746			-5.39887	6.31174					20.8539	-48.7557					22.9232	-33.8811	-12.1364	-64.3515
1424	-35.5281	19.3242	38.8737	2.33795	-27.2571	-49.9925	-8.57424	34.7502			-12.5896	-20.3626					15.6888	-9.66014					17.3032	-42.5847	2.92193	-15.9156
1425	-35.5906	21.7649	20.0708	23.3492	-16.8036	-33.8367	22.4016	13.0649			-8.41169	5.68443					24.8026	-46.8928					18.3064	-42.5767	-19.8856	-0.819935
1426	-34.5368	19.81	1.66772	29.2996	-4.9982	-45.2817	-5.4429	34.3851			-15.0349	-15.4182					16.3737	-12.8424					21.5282	-32.9308	-29.8084	-41.2482
1427	-37.1373	26.3465	27.1034	39.573	-1.25482	-20.1286	-4.03006	33.895			29.1302	6.12083					27.2085	-54.5654					28.3917	-38.5085	2.9763	-15.052
1428	-37.2344	23.073	2.37082	29.4713	2.73782	-34.9155	20.0744	12.588			-9.96593	4.96912					25.0685	-52.4605					28.0163	-38.7812	-21.3013	-2.57321
1429	-25.1505	23.8759	20.4024	40.0346	-28.1141	-46.9702	9.77244	13.8435			1.63213	-0.699564					28.0911	-48.5581					21.2501	-31.8825	-10.8906	-61.7146
1430	-18.1022	11.8752	37.2447	7.40588	-16.7427	-33.4764	14.9274	4.09269			-2.8553	-3.74973					8.16003	-33.3427					26.726	-25.7676	-8.90699	-62.5175
1431	-32.4591	28.2705	36.9751	5.36686	-6.83462	-32.9247	5.50622	-63.2089			-4.77586	-1.49828					10.9425	-49.9357					20.9836	-32.1248	-21.9051	-1.04083
1432	-8.5929	15.5069	11.6421	23.2465	-14.9522	6.68527	-1.7112	33.6949			-6.0926	9.25092					12.9052	-10.7246					20.9689	-32.7421	-9.5908	-65.0561
1433	-34.4282	20.8854	38.9995	5.29513	6.13453	2.63553	-1.18804	35.2802			-6.7617	12.8952					20.8447	3.2631					16.9892	-42.6779	-30.8559	-40.8336
1434	21.6867	10.1941	43.1146	5.63695	9.99214	-0.390439	-47.3714	-11.3823			-15.1545	-12.4036					4.53638	-37.4204					26.872	-39.9997	-10.2705	-64.7722
1435	-32.7018	17.2486	40.7217	10.9066	-14.4078	-36.753	13.7599	27.0001			-10.4942	-21.6093					20.8263	-50.8566					27.4769	-13.9021	-10.7216	-64.9007
1436	-28.1577	25.7943	39.5332	5.874	-12.1012	-33.6814	20.3351	10.9588			15.5365	-2.31324					27.3148	-55.1171					22.1796	-34.1701	-17.0849	1.16006
1437	-18.1311	17.8261	40.5839	6.33505	-3.40801	-42.45	-1.46793	33.3342			-6.95993	12.2582					18.3055	2.4607					16.9964	-41.6809	-17.2634	2.11266
1438	7.27677	24.2074	11.6301	22.7019	-17.9139	-32.0775	20.7648	15.3607			0.540421	-2.11156					23.8573	-48.5891					27.5663	-40.0602	9.37624	-3.58642
1439	-15.8714	10.2812	14.7694	25.2727	-7.27487	-32.2809	-10.4753	35.5542			-4.27376	-17.7451					0.139574	-49.6027					21.6115	-32.7113	-18.2745	1.37981
1440	-18.8891	13.3915	8.51767	19.4094	-17.8995	-32.9588	1.74785	35.6672			-13.8798	-14.4588					22.9966	-47.866					22.1277	-31.6554	-20.6648	0.154424
1441	-29.2625	25.0072	2.26838	29.357	-8.5276	-38.4898	2.19831	39.0624			-5.95863	-2.8211					12.717	-14.3982					18.2073	-42.6778	-10.5405	-63.5755
1442	15.0366	17.8693	27.113	38.6889	-26.5968	-47.0552	-7.69769	35.2804			-9.57846	4.51524					16.26	-13.9423					21.7198	-39.8545	-9.8596	-62.6951
1443	-32.4299	17.4976	24.6642	29.8657	-7.36931	-31.6545	-34.6996	-5.40903			33.3231	-5.7725					14.4927	-10.5489					27.3352	-31.1525	-27.7997	-40.0154
1444	-36.4116	24.3357	13.6992	31.602	17.3086	4.31995	-5.25915	34.4211			-6.41505	9.22646					1.16484	-39.3819					32.1668	3.88338	7.04813	-19.131
1445	-29.7184	22.8317	41.5025	11.4719	-15.7245	-33.6922	-14.9887	36.8562			-6.24832	8.74747					28.8471	-54.5381					28.8955	-28.7764	-6.22254	12.8511
1446	22.9077	10.7157	20.8795	10.0853	-40.8335	-21.9184	-9.41146	35.8574			-7.17602	8.47346					31.3768	4.27396					23.2228	-33.1003	-22.8565	-1.20951
1447	28.8122	2.97189	35.4933	13.9055	8.45273	-22.7044	-8.40878	33.6793			-6.30741	9.58565					8.98503	-40.0215					21.6728	-39.8053	10.5202	-17.1507
1448	-18.9306	6.57166	37.2262	6.37969	-29.945	-51.4908	-0.112748	18.5243			-5.37079	7.41248					16.3221	-13.9415					25.5141	-28.8304	-17.7995	1.96611
1449	-27.591	23.8968	26.3982	39.9089	-14.0092	-36.5612	16.9503	24.927			-13.1008	-15.2071					11.3563	-43.7842					22.5114	-32.4868	31.1988	3.91382
1450	-37.4901	20.785	12.1065	22.9181	-12.3313	-33.7951	34.5053	1.95382			-7.59023	5.91612					12.8274	-14.4204					22.2817	-31.1261	-30.1304	-41.4392
1451	-27.7767	15.7691	41.5008	-0.0414077	-19.0403	7.20767	20.5287	14.0816			-15.9111	-14.1428					10.0709	-49.4282					16.514	-41.8255	-10.0973	-60.8608
1452	15.3678	22.7614	26.1548	40.6221	-6.99138	-32.1179	19.8443	15.2761			-6.80065	-17.6763					13.6955	-6.76479					29.0679	-28.0378	-21.4296	-0.268127
1453	-21.8036	21.0371	24.542	6.49989	3.8351	-36.6774	-8.01965	36.2621			-5.49298	-11.345					27.3054	-54.3927					22.0055	-31.9317	9.41539	-18.6433
1454	-40.448	23.2064	36.5535	8.17163	-29.1346	-47.6142	21.0275	25.478			-4.85507	8.2842					5.14004	-35.5359					28.1673	-28.4161	-19.7114	5.23942
1455	26.208	7.79928	33.4914	3.70792	2.24278	-37.1697	-5.16871	36.4547			18.3982	12.0129					15.6693	-13.4291					24.6651	-36.284	3.59923	-16.8648
1456	-29.878	22.9902	42.3899	8.58576	-8.77505	-44.2954	19.1431	7.42775			-10.2134	-15.0758					27.0648	-54.0792					25.7317	-35.5917	-10.2519	-62.8648
1457	-37.9118	24.4836	25.3334	30.511	-29.0133	-47.724	16.1123	16.9204			-4.83068	-17.9276					19.6579	5.31134					26.703	-26.8643	-33.4266	-45.0242
1458	13.091	-0.511656	37.9958	6.77207	-9.63534	-29.5669	16.7651	8.86362			-10.0219	-14.9184					28.4338	-53.6013					16.7088	-40.9095	-20.0159	-0.874154
1459	-30.1944	28.3888	20.7017	5.13031	2.39874	-26.7694	-47.5849	2.73273			-5.91274	8.43384					10.2011	-49.359					28.2166	-34.2623	-10.2478	-62.3269
1460	16.5345	21.81	36.0491	1.10647	-13.6687	-32.0809	33.9737	-6.99048			32.6246	-4.83807					0.199501	-49.5793					17.0019	-41.7002	-21.1986	-2.29434
1461	-37.1892	25.9307	36.5949	12.418	-25.8797	-42.0046	0.0197951	36.5503			-10.1812	-14.991					1.06759	-48.1764					17.8199	-42.7113	-21.1176	-4.64619
1462	21.1579	10.385	36.1953	11.6769	-7.43425	-31.1987	18.7085	25.539			-10.3782	-21.7611					20.3527	-49.9145					18.1571	-42.9511	-27.8774	-40.1679
1463	-15.8734	9.78915	38.9448	9.31821	-0.962605	-23.8389	-8.14989	35.6623			-6.22502	0.293649					8.17041	-36.9357					21.0405	-33.2241	-10.0426	-62.7024
1464	-37.3682	22.6861	25.0239	30.402	-7.47959	-37.3511	19.0906	29.2738			-10.2782	6.05527					19.3677	-18.4499					24.4563	-37.7451	-27.6833	-39.9247
1465	-28.1364	26.5018	36.7299	9.88194	37.5133	-6.17699	8.83916	7.95892			-4.16651	-2.35642					26.4886	-5.44822					27.8325	-28.2165	4.55859	-15.9353
1466	-35.378	20.5649	21.1833	39.6076	-6.27511	-32.8552	7.5162	24.4667			-9.17195	-19.8995					26.5122	-43.9979					27.1599	-40.4961	-14.9918	3.48062
1467	-21.8111	11.7806	39.4061	9.4669	-26.3864	-50.7558	-3.95646	36.9878			-14.4576	-14.1814					34.1132	-3.10868					21.3204	-33.258	-21.4156	-0.684269
1468	-38.2831	17.72	38.7402	6.22866	-26.2246	-52.7148	-0.142789	32.5491			4.76559	0.64809					28.6789	10.3007					27.4063	-40.4908	-21.4456	-1.33929
1469	-27.4099	26.3833	12.2512	23.2311	-39.6217	-19.8804	-7.13407	34.8789			-10.1219	-21.665					9.93952	-39.3747					28.6947	-34.1655	-29.6817	-42.4171
1470	24.8676	8.40667	39.1865	-0.56658	23.224	-9.97596	4.74577	-8.40847			-7.47195	2.63143					24.511	-48.8517					28.8406	-34.7463	4.37105	-15.9619
1471	-17.1553	16.7622	42.0816	10.8	-9.95698	-2.98109	-11.2967	35.7409			-11.9215	-16.5522					10.3694	-49.139					27.8367	-27.3751	-21.4614	-2.5392
1472	-37.0636	25.0255	11.4048	23.3297	-3.87936	-42.5041	-9.3096	37.2054			35.385	-5.84957					27.5086	-1.47462					17.4523	-41.9433	-16.741	0.515652
1473	-26.9212	24.9449	33.6927	7.14628	-14.8182	-34.8748	15.652	24.4451			-6.29073	-20.1554					27.473	-53.623					22.4245	-36.0183	9.69042	-18.9475
1474	-29.1296	24.0648	24.6818	30.9541	-28.2972	-36.1137	-5.02864	34.2066			-5.89969	7.61582					1.07866	-49.128					28.2218	-29.05	-22.2769	-1.62581
1475	20.608	24.989	26.6949	40.149	-5.56781	-36.9842	-7.67853	36.0165			-6.55966	8.04143					22.1468	-47.4741					28.3261	-27.4859	-6.81631	13.7568
1476	3.88219	17.2711	41.1129	3.68344	15.1457	-39.0054	16.7722	36.6964			-11.0482	6.62422					26.6934	-23.6166					28.2504	-27.7969	-17.7366	3.90989
1477	-32.6706	23.7061	35.6592	3.07078	-5.85326	-31.1364	13.4674	24.0134			-2.29129	6.99862					26.8665	-54.0819					27.754	-22.6365	5.44374	-17.2853
1478	-34.1577	18.1079	21.3169	39.9267	35.6049	-2.4171	-6.82374	35.4571			35.8683	-2.19343					9.71534	-49.9426					17.5524	-42.3623	-16.2396	1.56002
1479	-34.2433	16.1774	36.5241	12.7878	-7.39289	-40.1978	-37.9064	-9.42693			-5.51988	9.95654					4.01942	-34.2856					26.1178	-26.424	-21.4191	0.228835
1480	7.89282	-3.6011	39.3862	5.43335	-26.5418	-51.2284	-1.13806	33.8048			-9.27239	6.79972					3.92346	-35.3371					23.02	-35.7478	3.44744	-16.4747
1481	-11.8219	23.2877	20.3689	34.4728	-26.3969	-50.7215	-35.5307	-5.46055			-9.32726	-20.7208					36.3253	-2.86709					23.8468	-31.71	-13.761	-63.5711
1482	-36.4534	23.4601	2.63214	29.1459	-8.25088	-39.2826	-5.11624	35.7738			-5.65667	12.1119					27.5075	-53.3723					27.9185	-31.9784	3.77707	-15.6252
1483	-18.13	10.0849	27.0863	40.2511	-4.19237	-26.4279	-7.7821	35.7096			-14.3198	-9.777					17.1738	-11.2439					23.4645	-30.3743	-17.7723	2.49922
1484	-29.2564	26.1032	24.7165	29.7404	-0.878061	-35.8441	4.16072	25.3333			-6.39734	7.84643					9.41149	-39.6388					29.208	-29.1799	-32.6492	-42.3551
1485	17.8831	23.8886	27.1222	40.7068	-17.8087	-33.1241	-3.07896	33.3186			-10.3554	-14.9708					0.891736	-48.7256					29.2096	-35.2229	-11.5162	-65.1855
1486	22.7097	13.8129	34.9161	7.31815	-6.61715	-31.2649	11.6368	34.775			-5.75826	-0.950036					-0.0164606	-49.6477					24.8552	-28.9439	-21.3411	1.47424
1487	-21.2201	10.7646	5.84483	-8.56027	-27.9145	-50.6165	-47.2408	-2.78914			32.7627	0.695554					17.7557	-10.5423					24.5388	-36.4615	7.31258	-19.9772
1488	-12.9378	13.7442	27.2932	40.0467	-13.9952	-37.4576	6.05113	17.5899			15.8583	14.7473					29.7338	-0.558507					29.0387	-28.4737	-29.4453	-41.1915
1489	-37.5136	26.5078	24.7342	29.7567	5.68792	-0.271114	24.9132	9.36059			-14.6176	-13.8372					12.4185	-11.9107					26.6382	-25.9193	-11.5484	-61.9473
1490	-31.9371	22.1923	27.586	39.8386	-17.3044	-33.2654	-7.90387	35.2087			6.16034	4.1031					15.5895	-12.3557					22.6858	-30.5201	-13.7867	-63.2963
1491	-32.024	27.2187	42.8192	2.41885	-24.4267	-50.8203	-7.52809	36.09			-2.01282	6.55803					29.1431	-54.4243					27.9933	-38.8992	-19.1406	0.424825
1492	-22.086	7.32677	25.1229	31.0578	37.6908	-5.99858	-38.0172	-4.86183			-11.1452	-16.4887					9.6581	-49.8133					24.5548	-33.0291	-33.5181	-44.8235
1493	-20.2137	13.1857	38.4589	6.34255	19.4802	1.81082	19.8043	15.1817			-9.46169	-20.4637					0.745834	-48.9871					28.1095	-39.1508	-21.7638	-1.41113
1494	12.6185	22.2805	21.2116	39.6751	7.43704	-2.47397	26.481	23.8489			-10.8268	-17.2204					28.2703	-53.1286					23.3267	2.04715	-21.3791	-0.609964
1495	-33.3812	20.1265	41.0337	8.37957	-9.05094	-37.5783	-2.89144	33.8282			-0.0867509	5.34152					20.9714	-48.5207					21.7478	-34.5626	-27.6864	-40.1923
1496	-17.1195	17.2467	27.0487	40.6477	-16.5595	-33.7216	-7.07243	35.1486			-15.9967	-13.7584					9.05041	-32.372					26.0748	-30.8935	-29.0004	-42.7436
1497	20.7842	9.06481	25.3556	30.9908	-14.1309	-36.4587	-7.22329	35.6065			-8.90582	9.03665					29.6529	-54.9992					17.2327	-42.1448	9.77468	-18.2042
1498	-29.875	23.0459	40.3038	5.05061	-7.92178	-39.428	0.419668	35.4187			-8.21994	4.00347					26.061	-53.4452					28.8044	-33.7584	-21.2811	-1.45324
1499	-34.7554	16.6783	21.2677	39.7965	-24.9653	-50.1475	20.7879	10.7347			33.3574	-3.43009					20.3479	-49.1324					28.18	-28.076	-32.6347	-42.3427
1500	-38.5206	26.6059	26.9639	40.3418	26.5513	5.49624	5.49118	10.824			-6.8965	2.50289					20.5528	-51.1945					24.4768	-30.123	-17.0604	2.12448
1501	-32.9346	14.0758	3.91659	30.2371	-26.6286	-51.3597	-33.9675	-6.5416			-14.8755	-14.626					-23.2111	5.41712					28.6646	-27.7869	-10.2718	-62.5076
1502	2.11055	7.73902	31.7482	6.58559	-5.12187	-32.3961	-37.8623	-7.74528			-10.2289	4.78177					24.9631	-48.2549					27.7762	-22.6655	-13.53	-63.1476
1503	4.43458	13.4371	39.9661	2.58862	11.5893	-5.28133	-10.0134	36.0765			-7.33221	9.89772					20.3746	-48.887					21.7954	-39.2302	-20.1	2.10134
1504	-1.98707	13.3233	24.8824	31.0433	-7.5565	-31.5472	20.5282	9.7831			-5.88559	-0.7348					10.7742	-38.0612					21.3916	-32.7898	-17.2838	4.78584
1505	-31.7158	13.982	27.0647	40.1812	-14.0314	-36.8899	16.8798	24.4079			4.28613	-0.901688					22.6705	-49.885					26.8843	-40.4403	-30.8329	-40.5539
1506	-36.223	23.2668	27.2787	39.6036	-7.21373	-30.5923	15.2182	9.69857			-15.2001	-13.3446					0.145889	-49.7207					28.2323	-29.51	-10.3528	-62.6235
1507	-31.0403	22.8193	9.08569	18.0014	-7.46639	-30.5027	11.8497	-9.33547			11.3855	2.08857					0.21412	-49.3735					27.9902	-38.713	-11.4834	-61.4503
1508	4.48837	-7.90139	33.2886	5.00864	-6.38487	-32.5366	-6.84183	36.8597			-6.6533	7.64588					18.4953	-10.3417					17.2137	-41.9746	-11.6905	-63.1391
1509	-19.923	6.56595	39.2803	9.53181	-29.9483	-50.6166	19.9482	19.9356			-12.587	-20.8665					16.4716	-13.6467					21.8693	-31.2036	-20.8658	-0.686642
1510	32.6612	2.56696	27.1449	38.8568	-9.779	-32.2302	-7.61438	35.5207			-1.39651	1.58201					26.7041	-22.5287					21.0162	-32.7363	-20.6286	-1.36988
1511	-23.6436	25.6108	36.933	4.55243	37.7878	-5.08378	-3.93867	34.7399			5.62514	1.83563					24.4533	-49.3065					26.9484	-31.7871	-18.0855	-0.700565
1512	-30.3141	25.1366	41.7349	11.1188	-1.30658	-27.0061	-2.7938	34.3114			-15.495	-15.5065					27.7235	-54.3008					28.8092	-29.1387	-11.1536	-64.0862
1513	-37.4058	24.4821	25.1285	31.1817	7.35964	-0.21375	-3.38726	35.0505			-10.0269	-14.9391					24.2037	-49.0658					22.4697	-6.00744	-20.2972	-2.41526
1514	25.0009	8.2422	40.3481	3.25251	32.1345	0.443979	20.4506	12.666			29.4758	4.54923					27.7506	-53.329					28.7614	-34.0184	-17.2612	2.09123
1515	-36.6739	24.1999	26.7338	39.4378	-3.58782	-42.4453	-38.801	-4.59075			-10.0587	4.58815					27.216	-53.8572					26.774	-25.1637	3.75917	-15.3322
1516	-30.8633	20.2865	29.8792	22.1758	20.3469	3.14578	-3.67328	33.8288			-2.67978	-3.11979					15.1716	-16.7882					21.3137	-32.2082	-10.5778	-64.368
1517	16.015	20.4275	35.5232	0.457212	5.18621	-7.1771	28.587	14.7474			-5.37816	-11.4038					20.0293	-14.3106					8.48138	1.56522	-10.6359	-61.3328
1518	-15.5959	8.14347	20.4149	34.5314	-5.09844	-45.2903	-0.834095	34.9562			32.2493	-6.59057					10.4715	-50.144					24.3639	-34.6893	-33.0085	-42.6685
1519	-35.6532	19.5368	2.28211	29.4834	-8.02307	-43.4844	-6.58047	34.5228			-1.15383	0.418789					23.5509	-47.7051					14.6387	-32.5024	-18.6554	6.36456
1520	42.7997	-14.1673	34.447	4.02989	-26.1151	-53.0502	-9.07178	35.2921			-2.95365	-4.34886					26.4772	-53.0665					16.9921	-42.5707	-30.5156	-39.1031
1521	-37.7809	26.0622	40.2975	10.3791	-30.4298	-52.1302	-0.90138	-36.056			-7.18203	8.38504					26.809	-22.906					25.7147	-27.7322	-11.9567	-60.4184
1522	-23.2649	25.4717	42.3626	4.6815	-0.6485	-42.9439	-5.80881	27.0302			-5.98073	-20.0147					33.1788	-2.57438					28.6553	-28.9706	8.53341	-18.5195
1523	42.201	-14.2511	21.2972	39.8902	3.8849	-22.8655	-3.31301	33.7259			-2.48259	-20.2421					25.6201	-46.0012					28.6124	-28.8955	-10.1937	-63.1707
1524	-21.794	7.39921	8.82134	18.3526	5.95052	-23.5384	-0.701892	-32.8343			-12.5344	-16.9798					22.6314	-48.3053					26.2792	-30.2076	-29.8509	-41.2412
1525	-36.4224	22.2706	41.1398	10.6317	-28.6787	-52.6134	-3.84448	32.866			-5.76476	-11.41					9.30235	-40.301					17.3657	-42.8694	-19.5849	-1.36789
1526	-39.5499	27.8889	25.0691	30.7966	-11.7874	-40.6248	20.3623	15.3379			-1.98024	0.847937					29.0517	-54.6969					28.2658	-39.2481	-30.7882	-39.2073
1527	-27.9226	18.1954	21.2304	10.2188	-15.1575	-30.6811	0.003897	36.2524			-7.55364	11.2565					8.9459	-40.0356					23.7247	-33.1587	-10.1642	-64.542
1528	-39.5316	19.556	24.7823	30.1228	18.163	5.61066	-9.86336	35.6994			-7.33104	-18.6477					16.5802	-13.7425					24.1975	-33.2941	-30.9867	-40.8713
1529	-34.5991	15.7748	34.9428	6.00277	-6.55259	-25.864	-1.24086	36.7962			-6.10626	-20.3546					12.7771	-14.2478					17.0844	-42.2838	4.72167	-14.8404
1530	-21.8418	9.3205	2.24093	29.5034	-25.495	-52.0884	-7.81352	35.8371			-12.8399	-20.3395					18.8492	-19.6625					24.3507	-35.0721	-8.54304	11.6066
1531	-20.0049	6.34889	41.9756	2.99346	31.5787	2.34026	-5.78327	35.8911			-3.47267	0.71381					-20.113	5.80651					26.7823	-40.768	-30.6557	-38.8403
1532	-38.9787	26.8479	40.4344	6.95225	7.00998	-7.75603	-8.39287	35.0693			-15.4758	-16.2339					8.97495	-39.8669					25.6449	-31.8619	-16.675	0.612775
1533	-37.9004	16.934	37.6039	4.71991	-17.3128	-32.9262	-3.89841	32.306			-6.11871	10.7907					16.6519	-7.42985					29.2283	-28.1755	-15.4287	1.53747
1534	24.257	9.02207	39.1002	3.10075	-8.57372	-44.665	-36.0692	-16.5225			-10.2079	5.84011					27.4329	-53.8453					22.3622	-36.0631	-17.9489	2.16608
1535	6.19588	23.2879	20.9947	4.98342	-7.53135	-31.7506	-7.27682	34.631			-2.96253	-3.04123					3.01328	-43.9056					17.6046	-42.5789	2.83541	-17.2259
1536	17.3091	11.9855	27.2031	38.6208	-7.12308	-40.1286	-6.70247	34.6632			-8.48357	-8.73355					1.67827	-49.6631					16.7096	-42.2598	-10.8243	-62.6064
1537	42.3263	-14.8527	27.8465	36.9935	-6.73328	-37.9653	4.56243	28.2083			-7.68753	5.25069					8.88894	-38.666					26.9665	-40.4544	-17.9066	0.396922
1538	-27.3039	26.8979	27.3986	39.8803	-23.6992	-45.7981	9.40713	15.0461			-9.41202	-20.1605					26.1409	-48.4457					20.779	-31.905	-18.8651	1.58519
1539	16.3113	15.6191	21.5034	40.3258	-16.8642	-33.0976	-6.84635	36.0368			-12.2592	-20.562					-0.0803085	-49.5954					28.9443	-34.1628	3.65202	-19.8015
1540	-30.7686	26.3344	9.28623	20.0729	-7.41584	-34.9561	5.30893	16.7947			-1.23718	1.05676					16.6453	-13.2508					27.9562	-27.3388	-16.2176	2.89711
1541	-37.6129	17.0019	35.2265	2.50152	-11.9601	-34.5373	21.3578	19.5086			4.68467	0.137482					20.0001	-14.2496					28.1399	-27.5158	-8.5497	-63.2418
1542	-21.6543	10.7039	38.4784	7.07184	-7.42975	-23.3813	-6.77722	35.755			-6.18524	12.634					16.6822	-14.0366					28.3641	-28.85	-12.1307	-62.741
1543	21.6675	8.27246	41.1326	10.4364	-6.70858	-30.9555	-4.65053	33.3103			-4.69142	-16.1318					0.596444	-49.0413					23.4095	-35.3946	-9.28516	-63.2455
1544	-36.6112	25.6785	44.4018	6.6977	-9.3442	-38.5684	-31.5548	0.634616			-16.9355	-15.114					14.0313	-7.93483					27.9299	-28.656	-31.7806	-38.8911
1545	-32.616	32.3324	26.7669	40.0071	-28.0038	-49.45	-9.57454	35.1611			-16.5859	-15.541					26.8685	-54.7543					19.23	-30.9149	3.86137	-16.0075
1546	-41.8525	22.9893	36.18	7.56624	-25.5721	-51.8386	20.845	16.6293			-10.0565	4.59327					-0.105862	-49.327					18.1515	-42.8368	-27.5632	-41.7163
1547	-44.3304	5.38799	42.6665	8.62267	-35.278	-24.1416	24.9128	4.61893			-2.67107	-4.16039					28.725	-53.9363					25.6103	-35.1263	-20.9109	-5.17825
1548	42.3103	-14.174	40.6167	5.03078	24.9262	-9.22462	-8.31054	35.9845			-3.47641	-2.2523					21.1214	-7.66376					26.5882	-24.9932	-32.9013	-40.2566
1549	-23.7642	17.3843	43.4912	5.67751	24.1386	-8.08685	16.827	26.2259			-5.55147	8.90779					-1.66831	12.8655					17.114	-41.9371	8.32214	-18.2821
1550	-31.4946	21.5057	21.2331	39.7605	-28.4873	-49.8085	-9.37644	34.8609			-13.9537	-12.7773					26.1694	-55.6808					25.7219	-35.631	-27.6753	-40.3815
1551	-19.1672	13.7302	42.9428	9.61866	31.4201	-8.73044	20.8653	19.6484			-10.1143	-21.5801					34.3028	-4.03855					34.3507	-10.0316	-11.1763	-61.9941
1552	16.7135	15.7754	24.6543	30.5692	-17.8173	-33.0677	-1.95352	34.5701			-12.9068	4.52026					13.157	-5.9593					25.1057	-30.4022	-11.9999	-63.8491
1553	5.37525	-8.9977	37.2653	-0.71637	-6.88027	-31.3782	23.4458	15.833			-10.4094	-19.0969					21.2493	-49.0491					13.417	-30.9201	-9.77622	-62.9694
1554	-38.8356	25.693	20.4076	34.5011	-9.06175	-39.1314	5.84867	6.31262			-6.50317	-17.6274					10.9397	-50.2244					16.9994	-42.5886	-11.6662	-63.803
1555	-28.1454	25.9298	25.2624	31.2275	-15.4755	-33.5489	-4.65327	14.0798			-11.581	1.68401					20.8066	2.90729					25.0995	-32.8287	2.70093	-15.3953
1556	24.7527	11.3398	36.5056	8.67401	-13.6317	-35.1206	22.3813	13.3567			-10.0328	4.96296					18.1847	-2.25892					24.2738	-36.4286	-29.2078	-38.6448
1557	21.8437	19.3416	11.0902	23.7438	13.74	-19.8156	16.5125	33.6628			-11.5851	-15.5756					17.6655	-13.2989					24.39	-31.6669	-30.8751	-40.9051
1558	-23.2157	13.6414	37.6583	2.53302	-28.0806	-48.9543	3.57809	17.8765			29.9421	4.76145					28.5853	-53.6349					28.161	-38.8767	-11.4508	-60.7927
1559	41.3536	-14.168	24.8512	30.3624	-6.82506	-37.2598	-10.0044	36.4833			-5.65815	7.82521					3.02638	-43.9247					16.9073	-41.88	-9.58079	-62.9263
1560	-33.2877	23.8505	40.2509	3.70952	-0.420683	-34.3753	-7.92805	35.7387			-12.7946	-20.7953					27.7247	-52.8693					17.4577	-42.3386	-11.0257	-62.399
1561	-39.8133	21.1371	44.0495	2.68332	6.70315	-8.05365	-6.34821	35.2179			-6.2025	10.8239					-7.96619	5.86347					25.7378	-35.6073	-9.88175	-63.6302
1562	19.417	11.8586	36.8629	-0.256762	-7.05342	-31.9671	21.5088	20.2631			-13.1152	-12.2989					26.346	-55.0396					27.8568	-21.9204	-11.1596	-63.0737
1563	18.4891	14.6448	21.4681	40.2503	-14.6526	-37.3935	30.1618	-7.28349			-11.6453	-20.694					6.67202	-34.3626					26.9251	-40.3505	-21.1639	5.5575
1564	-29.7512	22.9641	13.4659	21.7028	4.67001	-34.3785	-11	36.8683			-8.86459	-19.1205					27.3944	-55.7852					29.5974	-29.5664	-16.5626	2.35707
1565	-44.7407	5.16093	35.8818	6.88004	-10.1164	-36.1336	-3.25653	33.7608			-10.005	6.03115					11.9055	-49.6186					28.1781	-34.5913	-20.6853	2.4787
1566	-20.761	6.21734	21.4893	40.3187	27.0337	13.3482	-9.64014	36.0173			-1.15565	0.703583					13.8465	-58.0492					17.4395	-41.8067	-20.4165	-0.975809
1567	-19.9056	6.21354	25.5883	30.8411	-30.2005	-51.1473	-35.9591	-16.2595			-5.90878	8.88745					27.1133	-54.8491					29.4396	-28.9376	-11.1675	-62.5892
1568	-35.3483	19.9986	39.0841	8.38382	22.7634	6.11928	-12.6755	37.0437			-5.82948	10.2546					28.7557	-53.9648					20.4247	-32.4462	4.55329	-18.3557
1569	-38.2535	21.3044	11.3615	24.7568	-36.4562	-26.742	-8.95381	35.7849			-2.54782	-0.908865					0.0364993	-47.5503					24.4379	-34.1233	-11.5323	-61.0441
1570	19.4589	14.6749	21.525	40.3667	12.027	-2.81031	-4.40219	34.3741			-4.14755	-2.79572					26.6976	-54.8225					24.7451	-31.7118	-15.8219	2.65104
1571	-27.9953	25.8017	39.0943	9.02129	-8.74561	-44.5468	15.2909	27.2195			-11.4707	-18.4924					0.152283	-49.557					28.7124	-38.592	-20.7599	6.31591
1572	-20.5859	7.65402	20.7319	5.1227	10.9145	-6.71336	2.21867	22.0231			-3.95483	-3.56628					16.1641	-13.8129					21.3861	-33.4551	-27.1408	-37.6908
1573	-32.4318	30.1396	42.6466	2.22449	-8.62756	-38.2119	27.9716	6.1112			-16.0625	-14.8517					-0.228559	-39.1373					20.9665	-33.9505	8.466	-18.7033
1574	14.6784	21.42	2.2277	29.5088	-16.8554	-33.3019	-3.73032	34.1752			-6.73053	12.3938					16.8384	-13.7561					27.6772	-30.088	-20.7952	1.17722
1575	-40.0435	21.3258	37.4178	4.78525	-16.5632	-34.7529	-9.07914	35.4258			-7.99977	10.5914					31.1425	-1.69798					26.4385	-21.6009	9.45236	-18.9448
1576	42.3835	-15.1768	25.0512	30.2693	-9.49643	-39.8356	-3.43408	35.7443			-6.90838	10.7684					10.2928	-50.1803					21.9291	-32.1235	2.42963	-16.4664
1577	-39.0477	17.8592	25.28	30.1029	9.29161	-2.16204	35.0097	-4.43905			-13.7374	-10.5022					22.566	-50.2449					28.7878	-29.2049	-21.1756	-1.15884
1578	-39.2511	21.6994	14.5661	20.2705	-9.01776	-37.6112	7.33407	15.4196			-10.17	-20.5282					3.00874	-43.8985					25.5599	-30.2103	2.84043	-14.9263
1579	22.6945	11.3997	39.784	4.00222	-15.7001	-35.3198	-8.4222	16.6172			-2.61984	-2.6404					10.1927	-37.6759					16.7518	-42.1938	-10.0356	-60.8674
1580	-19.3778	12.1746	37.4744	9.19054	-28.0003	-46.8316	21.3302	21.6903			-2.90358	-3.42241					20.7107	-43.7476					16.5672	-41.563	-9.23917	-64.295
1581	18.6636	22.4142	36.7855	0.770764	28.7497	15.5879	-36.1688	-16.5497			34.9771	-2.53792					21.485	-11.0128					27.2459	-22.8929	-16.2751	2.88688
1582	-27.6423	19.4347	27.2845	39.7807	-17.449	-33.1533	-2.26688	35.9127			-12.7212	-20.3193					21.4604	-36.8465					25.2072	-34.0734	4.5147	-17.9096
1583	-10.1916	14.8544	37.265	5.91246	-6.63788	-31.77	-36.1033	-16.5604			-10.1317	-18.8221					22.888	-49.4053					26.5195	-34.3444	-29.2218	-37.7378
1584	6.99714	23.647	35.27	6.55182	26.196	-7.6021	-10.4853	36.1215			2.90832	1.07558					14.2854	-10.1471					27.7174	-34.881	-31.3726	-41.2149
1585	39.0671	-12.0083	37.132	1.43292	11.6255	-31.4145	16.2617	27.611			-5.9913	10.1077					1.22582	-50.2123					24.3663	-37.3103	-11.9675	-64.9407
1586	7.95036	20.9979	42.4618	6.61644	-40.5554	-21.8476	-1.82718	34.6308			-10.3939	-20.8215					13.641	-9.59729					23.722	-34.9736	4.52736	-18.0645
1587	13.7989	23.8961	36.803	5.07465	9.50969	-0.299629	-3.47084	35.2053			-10.3323	-19.3848					1.25749	-48.0627					27.7558	-35.1941	-11.5853	-63.4031
1588	-13.9446	14.9799	27.2316	39.8552	-27.7967	-48.9623	18.8593	15.1251			-13.7609	-14.3397					11.4969	-47.2702					28.6143	-34.0686	4.55731	-18.1143
1589	6.13201	-9.80361	25.0452	31.158	5.12046	3.02014	-4.22789	33.2575			-3.87919	1.7451					9.15506	-47.8266					27.2184	-39.5045	-16.2066	1.58866
1590	-27.4306	5.00837	24.6903	30.6188	-39.8729	-24.4736	-7.08584	36.8367			-15.5405	-15.8478					22.8258	-50.7331					23.9843	-31.6858	-18.1208	1.58491
1591	-29.3987	24.1832	35.9647	5.45738	-14.5209	-34.4412	-16.8616	39.2013			-14.4909	-13.9284					23.1519	-52.514					28.4311	-29.1133	-19.5418	5.68536
1592	-16.8954	19.7599	21.232	39.726	-1.30642	-27.0019	7.31766	17.7079			-12.3232	-20.2001					5.41878	-36.6636					28.1596	-38.7745	-17.5196	3.41327
1593	-17.7987	9.13745	39.3319	7.08595	-27.4516	-46.6759	25.0531	24.4904			-10.5667	-20.7325					17.6761	-9.9293					22.037	-32.3943	-30.5302	-38.8367
1594	-27.2117	20.2936	27.1293	40.5505	-9.92992	-30.6193	-19.5688	36.5782			5.34309	2.33094					13.873	21.3345					18.638	2.88549	6.80096	-17.7099
1595	-44.8691	3.45017	24.9919	30.5327	-5.61277	-32.8696	0.36283	34.0981			-5.95033	-3.96959					20.6686	-48.8499					26.3908	-30.0789	-3.69823	11.6231
1596	-49.2417	2.49374	40.3615	4.94231	-6.32653	-30.8935	21.0894	22.5083			-16.6914	-13.7371					27.2198	-54.4069					28.9948	-29.1155	-22.2503	0.349701
1597	-37.187	23.8379	37.3146	7.6356	-28.6214	-52.7978	1.31806	35.2778			-5.22543	3.73342					18.8914	-33.4365					17.1358	-41.8196	-31.9711	-38.4921
1598	-34.5863	18.9379	42.1054	4.63927	-40.9066	-21.8064	31.7835	15.5971			-12.4327	-17.2387					17.2517	-4.34324					19.9729	-1.32856	8.21325	-18.6677
1599	-39.1827	18.2842	26.5357	7.03571	-15.6488	-31.434	21.6046	17.8416			-13.8733	-11.0258					9.37331	-39.7952					14.4871	-32.3712	3.85471	-16.3599
1600	3.13441	12.6928	10.3963	23.1758	-1.31689	-35.866	22.6662	10.7175			-8.28852	10.8704					0.354524	-49.1776					26.6707	-40.3621	-29.6079	-42.4012
1601	-23.0905	25.8811	10.4901	20.8366	-9.04702	-44.712	19.3057	15.7279			-11.1679	9.94086					16.5977	-13.1931					28.6824	-38.5669	-17.4625	2.24536
1602	23.8591	22.1021	27.1968	38.3201	-9.86578	-39.5596	-8.16142	35.563			-6.70721	-17.672					28.5034	-54.3715					24.2353	-35.0823	-28.0845	-38.1419
1603	-31.0169	23.0651	26.8281	39.8205	-21.9938	-48.0253	-2.12887	33.4038			-5.82096	-0.943354					21.536	-36.4502					27.5662	-21.2883	-20.008	2.81125
1604	10.8349	22.4974	37.3722	0.813374	15.1912	0.79702	15.2194	24.7216			-16.3339	-13.3982					26.8018	-23.3038					27.021	-39.7788	7.35673	-20.1726
1605	26.7929	12.3435	27.132	39.7474	31.4585	-8.73668	21.7474	13.737			-11.9176	-9.78046					9.88023	-49.5912					24.0184	-35.3298	-27.9497	-38.2437
1606	33.4382	-5.63997	39.2228	3.94802	20.9633	-7.01775	33.7213	-1.99876			-9.9335	5.40987					12.4775	-13.3383					28.35	-29.203	-21.8372	-0.396642
1607	-36.8452	29.4908	40.0681	1.32873	31.7825	-0.348196	22.5318	9.06263			-9.23815	-20.5544					24.0678	-49.6467					22.1596	-32.8156	-21.6177	-3.43186
1608	-35.6054	30.5953	8.95135	18.4359	-12.4352	-34.5387	-47.3146	1.10351			-4.28061	-2.4298					14.7006	-14.3393					22.1119	-31.9886	-20.9702	-0.291627
1609	-30.8049	14.9713	37.2542	7.57219	-16.4865	-33.1891	-0.502367	36.0055			-6.77659	-17.764					11.0114	-50.3449					36.8784	-1.26185	-20.9281	-1.63753
1610	-35.652	15.2979	33.9286	13.0359	-8.96216	-31.3551	21.6346	18.4923			-4.70241	8.18309					20.5514	-48.3285					24.5217	-28.3793	7.18261	-19.3028
1611	-32.8606	23.0886	41.6301	9.51404	-19.6702	-34.8803	25.9607	5.6863			-6.7116	12.6125					26.7888	-46.2289					16.4298	-41.8298	1.55181	-18.8054
1612	-20.0633	11.8239	26.9707	39.1424	-27.6023	-41.2847	20.0214	28.6661			-4.97579	8.99304					-0.173116	-49.579					21.7841	-32.426	4.17936	-15.3991
1613	17.6609	14.1553	25.0482	31.057	-6.33684	-43.1971	-9.32936	34.9085			-9.71003	10.1733					17.1651	-11.354					28.8535	-39.0587	-11.8066	-62.8873
1614	-39.2836	23.2359	15.1631	20.0641	10.2886	-6.26975	-8.0486	35.6131			-8.55747	4.69138					21.4319	-48.8956					24.8408	-31.7667	-18.9093	5.36304
1615	-33.573	27.7129	27.1805	40.2454	15.6757	18.9386	-34.8321	-4.04488			-11.0143	-15.551					27.563	-52.8322					20.768	-32.9046	9.5857	-18.8193
1616	-43.711	-0.973805	27.6393	38.3651	-3.51798	-42.3604	20.1394	15.3705			-15.8034	-14.4482					23.9991	-50.7803					18.2233	12.4252	-22.177	-1.81786
1617	-36.7147	23.6828	38.5803	7.98303	-7.49166	-44.6398	16.3316	9.9333			-1.61657	-3.87477					20.4145	-48.2548					26.2755	-27.4161	-21.4322	0.0938287
1618	-32.8686	19.4637	43.9185	6.7833	6.48827	-8.58194	-10.1497	34.3257			-1.79279	0.558434					29.8702	-54.0081					13.3355	-30.7538	-20.9189	-0.374812
1619	5.48223	-9.14156	21.4514	4.66957	-3.78927	-31.8735	-6.49527	34.5017			-6.25761	7.76671					21.0587	-48.7914					23.9477	-32.3502	-17.8514	1.71161
1620	-19.4753	13.9082	37.0829	-0.630172	26.0449	-9.23114	-1.27001	32.2046			6.59213	2.13488					28.0949	-52.0586					23.7613	-36.2503	-27.6661	-40.103
1621	13.8461	18.9404	19.8929	20.983	-16.4874	-35.6065	-9.03647	36.3513			-4.70762	-2.9051					26.3617	-53.1196					40.5689	-3.04229	-9.35137	-62.1632
1622	15.774	18.5758	11.739	23.403	-0.552252	-35.0552	-9.40539	34.4862			-5.48468	-11.4041					23.7112	-47.3425					27.2419	-40.4576	-10.8176	-60.52
1623	-20.1275	6.38955	33.8959	4.23622	-25.8833	-42.0106	21.5476	37.7159			-5.41832	7.75011					27.2488	-54.636					28.2242	-39.83	-27.8596	-39.4877
1624	-36.0937	14.9593	38.7383	6.0816	-17.6329	-32.6427	1.20907	31.9253			-9.99947	6.49412					27.3463	-22.7765					16.7656	-42.7655	-9.6661	-64.5567
1625	-9.96688	14.9059	38.6196	9.01666	-10.4192	-33.7154	-10.8143	36.0942			-9.47687	-20.0489					27.3695	-53.3372					25.7039	-20.1355	-33.1283	-42.7425
1626	-38.4523	23.1364	27.0394	38.2619	-40.409	-21.2862	1.76301	33.2578			3.60428	1.71438					22.3784	-48.8765					28.1577	-34.6526	-12.3337	-63.4531
1627	-38.2304	17.1015	35.5893	5.42725	8.28503	1.07836	28.4748	6.23719			-10.4131	-15.6271					20.023	-48.8637					26.6595	-27.1832	3.40376	-14.9537
1628	-33.6719	24.6665	24.9963	31.016	5.80498	-33.6393	-2.30773	33.8065			-8.9532	-19.9931					8.75112	-40.493					28.0415	-28.0468	-29.134	-38.665
1629	-30.112	23.097	25.3118	30.2897	-7.67288	-35.9166	-5.82963	35.6279			-3.69559	1.63744					25.7619	-45.7104					17.0331	-41.9451	9.52219	-18.6822
1630	14.4926	22.6673	25.3724	31.143	-28.2963	-52.6684	-34.988	-4.53073			20.5063	8.13106					13.2725	-11.9775					29.4207	-28.7014	-27.7513	-40.165
1631	-18.2731	9.10134	10.5464	24.2498	11.5384	-2.43283	-8.96268	35.39			-11.9418	-20.6143					29.7273	-52.6329					29.8168	-28.509	7.14469	-19.2741
1632	-23.2068	9.51225	38.8941	0.673514	-9.09232	-45.9369	-0.1519	39.2416			-9.41964	6.12851					17.7478	-15.0719					22.8915	-29.6545	-11.3897	-62.2083
1633	-36.0304	29.704	20.4071	34.4488	-10.4263	-37.7212	20.4538	6.8318			-4.57727	-20.7327					23.9993	-45.7255					21.6963	-31.5606	-19.6522	5.84194
1634	-34.7103	18.3917	26.7195	40.0806	-7.37183	-42.1053	25.7999	22.115			-15.4763	-15.8136					21.4047	-49.0272					22.1247	-31.9282	-29.5111	-41.2677
1635	18.8787	8.19694	24.8245	29.7799	-6.77027	-31.1627	-0.711704	34.3848			-4.84658	1.54818					-0.0675744	-49.7064					27.6221	-26.8389	-21.3419	-2.38184
1636	15.2461	22.1159	37.3459	8.17647	24.4172	-8.38769	17.3435	27.8451			-5.46956	-11.1658					27.3302	-55.843					27.1395	-40.1807	-29.5633	-42.4156
1637	-33.7777	16.6604	27.0352	38.6544	-8.01982	-45.1521	15.052	4.87308			-15.3607	-14.5536					34.9532	-4.1683					27.664	-21.8685	-29.6242	-42.5486
1638	3.85865	33.3153	24.7855	30.0994	-3.42437	-42.3137	-7.07189	35.6973			1.45884	-1.53226					21.4708	-48.2956					27.1413	-25.5824	-17.7953	1.59338
1639	-28.2579	26.5444	24.8508	30.4411	-27.1353	-51.608	2.78724	34.3149			-15.8031	-13.9722					14.4118	-6.14528					24.4883	-31.8716	-21.2994	-2.2695
1640	-37.0795	24.8178	38.0923	11.2145	-30.5481	-50.9515	10.8552	22.7307			-3.62489	-1.10219					12.6706	-14.3516					23.2939	-34.0655	-20.9693	-4.91183
1641	-30.6036	23.0311	9.48941	19.4742	-7.73531	-37.2325	17.0513	21.9156			-5.90515	7.81288					20.8114	-45.8713					26.0921	-25.0972	-11.1591	-61.3985
1642	-19.8271	12.8625	27.2058	38.8193	-17.8428	-30.9997	-2.02941	33.4134			9.26516	1.38934					16.2064	-38.2905					28.9328	-34.5775	5.42336	-17.2969
1643	-34.2762	18.2438	35.4915	2.71485	22.1783	0.108571	-8.39326	35.7146			2.98243	1.06247					9.46184	-50.5682					22.2908	-30.9911	8.4553	-18.9467
1644	42.1	-13.3249	40.5335	3.1199	-3.66724	-42.4879	8.53623	14.1341			-6.8102	7.9801					9.36826	-39.4764					21.757	-39.8248	-21.5414	0.0830029
1645	24.8816	5.70243	27.0684	38.1714	-8.82883	-38.4294	-6.8747	35.648			-9.93046	-16.8685					28.2681	-52.0571					26.8373	-38.0088	-18.3137	0.0719771
1646	6.92627	-6.72545	35.5088	6.7486	-3.59185	-42.4772	-47.9576	2.30524			35.1606	-5.71572					13.0762	-11.9857					25.2668	-34.5795	2.38009	-16.3061
1647	-38.4306	29.5108	27.2186	39.9366	-8.87465	-44.2795	-19.3475	36.0747			-11.0909	-19.6229					21.0411	-48.9686					24.1312	-35.2304	-21.4454	-1.14922
1648	21.5787	15.8759	37.5349	5.4435	-15.4313	-33.9655	6.631	16.5159			0.953395	-0.870852					14.6643	-6.2059					20.8667	-32.9259	-9.76293	-63.2261
1649	-35.3751	21.3655	8.77206	18.6604	-9.76452	-37.5839	22.3105	11.7907			-13.8641	-9.89764					28.9341	-54.1421					28.6286	-35.3775	-16.3952	2.33424
1650	19.8534	17.5512	36.1547	8.56247	-41.2034	-22.0861	-4.98242	38.1974			-14.3914	-13.6462					2.76367	-40.4879					25.0886	-34.3603	-30.8631	-40.9399
1651	7.51554	-6.04515	36.826	10.3053	-10.1992	-33.205	0.202727	35.6906			-8.64937	3.38024					33.8428	-2.97585					28.099	-27.2882	2.77799	-17.4715
1652	-43.938	-0.289909	38.4717	7.26989	-40.7648	-21.4826	-4.03589	33.4225			-14.4855	-13.7533					10.236	-49.2836					22.8683	-34.6735	-21.9788	0.0653548
1653	-8.14467	13.9647	20.9603	5.02407	-18.4376	-33.7045	-6.29411	35.7225			-5.64633	10.0607					25.8098	-54.296					27.31	-23.5583	-13.3556	-63.9268
1654	18.4945	13.9647	34.8729	8.73805	-9.07083	-44.6488	-3.9087	34.2859			-6.30125	8.18243					16.3599	-13.8104					21.5	-31.8264	-20.2893	5.21491
1655	-23.7972	20.4379	21.4334	40.1639	-25.9679	-52.4186	26.994	5.48011			-7.92054	6.04823					9.77011	-49.7339					22.6591	-31.5495	-10.2256	-62.0777
1656	-36.7675	23.488	27.1775	38.1601	-28.8109	-49.6277	2.43667	14.5574			-4.48197	8.12652					27.9905	12.6043					27.7822	-35.0028	-27.7893	-40.1516
1657	-30.7255	18.9348	27.1473	39.9941	-28.4572	-48.0294	-16.5451	38.4643			-9.2534	-20.6063					8.89415	-39.7529					28.1677	-39.143	-31.7839	-41.3451
1658	42.3149	-15.2558	38.1264	10.66	-8.31457	-41.007	-1.4797	27.4824			-9.35074	-19.7878					22.7842	-48.7992					24.9094	-32.1264	-21.0894	3.01842
1659	-28.1505	25.8077	13.1879	24.0509	32.6628	1.00695	-0.0946245	35.9962			-3.12942	-3.97037					24.6165	-48.8296					20.9424	-32.5744	8.89733	-17.8387
1660	-34.61	23.7802	27.0939	40.4201	5.46881	1.55539	-9.22028	34.6114			-5.96918	9.55676					22.9573	-49.4922					21.8099	-33.2383	-10.3225	-62.3757
1661	14.835	20.3168	39.5828	11.265	-9.63621	-34.7276	-8.85264	34.9933			-7.33589	5.13111					22.2393	-47.4143					17.1402	-41.994	2.80737	-15.8907
1662	3.83391	-8.064	39.9974	0.693603	-26.2528	-52.454	15.5018	25.8382			-15.5354	-13.7164					25.3266	-45.768					28.5899	-34.2754	-29.4951	-38.1185
1663	-20.576	11.9881	20.4175	34.5063	-8.70704	-34.5932	-4.65308	35.2855			-7.51569	11.4386					7.48757	-31.3084					23.6569	-33.8095	-11.3925	-62.1698
1664	-16.2306	16.7362	38.0946	9.82383	24.3584	-8.89034	24.6745	21.5776			1.46274	-10.7133					26.1951	-55.0436					26.3908	-29.3663	2.82052	-17.4837
1665	23.6768	10.8874	43.7886	4.7162	37.7876	-4.99779	3.19206	42.495			13.9564	13.4638					6.51455	-32.702					19.0808	2.92808	-15.0807	0.83685
1666	19.1435	7.68274	35.5636	11.7038	-7.8701	-31.3314	12.5334	31.2131			-3.35682	-2.8041					10.929	-50.1006					25.6346	-28.3126	-21.5677	-1.70175
1667	-28.3532	20.1179	26.992	40.6401	-6.86914	-32.3523	-9.3332	36.743			-9.10424	-20.7113					9.01169	-39.9606					26.9969	-40.3182	-12.0811	-61.1114
1668	41.9158	-14.8011	-34.9346	-0.312636	-29.038	-52.7158	32.1272	-7.53922			7.83647	2.30854					19.714	-14.1331					16.7162	-42.6881	-5.43538	13.0843
1669	-36.2887	23.514	39.7904	-2.02374	-16.7505	-32.8792	-7.86636	35.6516			-4.34874	-17.9862					-11.9175	12.0588					28.0248	-38.8104	-17.5801	2.28449
1670	-39.1289	20.8058	36.8217	10.5675	-6.17746	-40.1259	-2.03552	26.5377			-10.3453	5.60037					1.94977	-39.3939					22.5898	-35.9823	7.13226	-19.2658
1671	-22.0138	11.1706	40.2328	4.74347	13.1938	21.7443	-37.3978	-7.00217			-4.27068	15.9086					16.122	-14.1002					17.1079	-42.6636	-16.9637	2.58426
1672	-29.3075	24.9848	34.4279	7.53814	-14.2787	-30.3538	-3.29052	36.3205			12.1751	2.02134					24.2507	-48.9235					28.6531	-33.978	-30.5768	-38.8247
1673	-37.7299	7.78521	38.1132	9.64549	5.45724	-4.3198	16.789	24.7279			-4.83434	2.99923					11.4779	-43.9547					17.3629	-42.6446	-22.133	-0.236668
1674	-37.6869	20.8852	25.2454	30.3986	-8.76464	-31.3456	-2.72715	33.6416			29.4077	-5.61588					23.2654	-48.1394					18.0973	-42.7628	-23.5167	0.236324
1675	15.8545	24.8699	32.7374	4.70008	-6.55018	-31.3319	0.897436	23.4264			-14.3282	-14.2009					15.6769	-10.0545					22.3367	-30.8157	-13.4034	-62.7533
1676	10.6427	23.6917	37.5353	0.261415	4.65993	-7.74431	-6.25104	34.3645			-6.80807	3.07601					11.8489	-47.5503					23.6455	-35.4127	-28.0762	-40.2399
1677	-9.6923	16.4958	39.6921	5.11947	-8.6258	-44.8953	-3.40141	34.0505			-6.4734	-19.8337					21.0583	-43.2132					22.2779	-36.3013	3.59929	-16.567
1678	-25.8516	25.3995	13.3988	22.5786	-25.4181	-50.4261	-0.280129	29.0746			-4.78054	-17.7283					2.83752	-37.7188					27.0922	-39.9069	14.4106	-8.20905
1679	-21.4168	10.2549	11.3922	23.1361	23.2587	-0.0888628	-39.0473	-5.63055			-3.85036	-17.3592					10.7568	-49.8219					24.5168	-31.6868	8.58422	-18.5359
1680	-33.3497	18.6833	38.1021	1.33056	-26.8101	-53.2853	-33.6146	-6.98106			-6.43404	10.2979					24.7125	-7.04337					29.4265	-28.4672	-30.4281	-39.5995
1681	23.8296	10.0945	38.1466	4.10038	-14.0995	-36.6161	0.9893	33.2199			-10.7338	-16.3828					16.215	-13.0573					28.1929	-28.1246	-19.9193	2.97558
1682	8.2239	25.4908	30.3315	9.15322	9.68924	-4.99904	10.4539	19.3168			33.6299	-5.85328					9.19591	-39.661					26.5547	-7.97001	-17.1404	1.89215
1683	-40.962	22.3454	21.5355	40.4095	-8.26152	-28.9246	-2.8689	34.8096			5.96608	3.02053					24.7961	-49.239					21.7072	-31.4214	-9.14692	-63.4073
1684	-35.0461	17.885	42.3627	11.4799	-7.88071	-31.9518	21.5998	9.6431			-6.23591	9.24443					9.07439	-40.2292					28.5183	-38.692	3.49807	-15.1098
1685	-34.0612	17.6683	24.5774	30.6242	-7.99426	-44.543	-9.40956	35.12			-7.56031	9.46156					30.9863	2.98861					23.4621	-36.9538	-10.2369	-63.3529
1686	-36.8827	20.0108	24.322	30.1799	9.71744	-5.14063	-15.1141	37.7086			-11.5928	-16.4999					27.7609	-53.8318					28.5647	-38.6918	9.52168	-18.8415
1687	-34.9183	21.8879	38.8307	4.2094	6.72025	0.0719339	27.6497	21.6629			-15.8648	-12.2166					21.7565	-44.1973					21.2917	-32.048	-17.8303	1.55098
1688	-26.2863	24.4332	21.0772	10.0997	-12.8784	-33.7579	-14.8013	37.7286			36.6528	-3.715					26.9158	-55.7248					23.062	-33.7065	4.13299	-14.8478
1689	-20.1884	10.5725	27.0304	40.4395	-10.0786	-31.5095	-2.47399	34.5297			-3.1992	-1.72777					26.6738	-54.5747					23.753	-33.0007	-19.2256	1.13707
1690	-38.0664	23.1237	40.4347	9.48042	-16.709	-33.4954	13.0529	7.79868			-14.1484	-12.058					26.3611	-53.2526					28.1318	-34.3376	-21.095	-4.28283
1691	19.9056	22.5284	24.4062	29.742	-8.71637	-44.8515	-1.70609	34.1711			-2.64586	0.660898					21.341	-48.4813					28.7822	-38.6351	9.20543	-18.8251
1692	22.3335	11.1661	37.3434	6.9775	22.1579	-5.84605	-8.50987	30.9028			-6.77556	11.4943					22.5866	-47.8739					26.3719	-31.6738	-30.3737	-39.9145
1693	-36.1436	26.2808	21.198	39.634	2.68087	-34.5789	-9.70607	36.7879			-11.8449	-16.9205					11.0046	-50.1019					27.7963	-35.1404	3.15918	-14.9214
1694	-43.56	0.590176	21.3009	39.8718	-6.8655	-32.6916	-0.707869	35.0708			-6.31235	-17.1337					5.5497	18.3079					24.4158	-37.304	-21.073	-4.62805
1695	-28.6806	25.7058	37.8401	5.61388	-15.542	-31.4928	-7.34403	35.7476			-4.16368	-4.47217					13.1045	-11.9647					22.3656	-30.8327	3.95705	-15.9295
1696	9.42367	21.7144	27.1304	38.6066	35.7684	-2.41914	-9.52378	35.0583			-6.44415	-1.6539					9.91134	-49.8415					23.3415	-32.5771	13.1751	23.7441
1697	-17.1128	19.2665	41.0147	11.4026	-16.9767	-37.3264	-9.08659	34.5374			-12.8585	-19.816					24.6406	-47.3649					23.8409	-35.5786	-9.07231	-62.2493
1698	9.67529	19.3207	40.2546	2.93615	-28.2139	-47.139	20.0796	14.4955			-14.9135	-14.4281					3.99292	2.66301					19.2334	-33.3944	-10.3464	-61.0837
1699	-34.6573	29.0093	38.9336	3.52375	-30.4126	-52.0927	-2.94824	32.1275			-10.2956	5.47797					15.1435	-9.54539					27.3211	-22.3046	-22.4622	-2.17735
1700	-17.1643	21.4025	29.6495	22.3522	-7.73408	-32.3218	-1.40129	24.4151			-16.6612	-13.6701					27.3152	-55.4305					23.6288	-33.167	31.4822	-10.9067
1701	41.8553	-14.4082	26.4531	39.444	-7.36371	-32.148	17.1664	30.0843			-10.1451	5.87					29.3278	-1.96299					21.3747	-32.3693	-9.56119	-63.1037
1702	26.1963	6.82474	25.151	30.9892	-4.37754	-39.7768	-3.36826	32.6019			-11.0783	-19.9977					29.9082	-54.849					29.4752	-28.8628	-23.2167	-0.797097
1703	12.8812	18.0389	10.4908	25.0894	-7.18289	-29.791	-15.194	37.464			-1.34523	-3.23809					14.222	-58.0449					28.2205	-38.9773	-17.7494	3.57168
1704	19.6529	14.8916	12.659	20.723	-23.7903	-51.2904	-9.18736	36.1582			-3.53122	-1.8402					19.9274	-14.2793					17.4596	-42.106	-20.9856	-1.10246
1705	-38.2289	23.5965	12.3426	23.3392	-27.0237	-51.8024	-3.38258	33.9439			-6.04116	-20.3904					19.7704	-19.5871					29.3388	-28.2321	-10.7809	-61.4357
1706	-20.7102	12.14	37.4565	8.18831	-10.834	-28.467	-9.52333	35.8363			-6.12011	-19.612					14.0638	-5.79351					16.3144	-42.2808	-20.1057	1.47026
1707	-27.5542	19.6193	21.5195	40.3605	-5.79186	-40.0188	-1.24923	30.9326			-7.12996	4.09152					21.6721	11.7665					28.0354	-38.986	3.8214	-14.9876
1708	-29.448	21.1437	36.905	-0.912701	-26.932	-51.0781	16.7368	5.19879			-7.68524	4.36951					26.7429	-21.1251					17.7425	-42.2995	-27.7436	-38.8567
1709	-38.0539	23.1122	40.8404	-0.0667258	-9.13912	-39.1283	-30.586	1.43976			-14.0336	-13.4663					22.4721	-48.5744					42.7226	-2.86865	7.32435	-20.0602
1710	-38.4088	24.5837	21.5073	10.1033	-6.53491	-37.565	-5.45812	36.2999			-4.66716	-2.62308					10.8076	-8.25762					18.6997	-33.6578	5.09605	-17.6342
1711	11.8853	-8.41586	37.9458	0.030012	24.7492	19.3509	-4.62362	36.9342			-5.84979	10.1127					0.131062	-49.5522					22.0188	-31.8907	-30.9616	-40.8736
1712	34.8579	-2.77674	36.3668	4.4652	-26.9978	-51.0249	-9.90232	35.1661			-12.4813	-17.1416					28.5675	-56.3129					29.2751	-29.3527	-12.6791	-63.3011
1713	6.96141	22.4051	41.5966	8.36233	-5.32821	-29.9704	-0.213941	35.392			-15.912	-16.2304					9.31148	-39.3248					24.2801	-35.1644	-13.8636	-63.5449
1714	-38.5438	26.9948	27.1516	40.3958	13.0806	20.7673	15.8573	5.37878			-10.4589	-15.1736					21.6394	-49.0617					25.7901	-35.6994	-19.6647	4.53767
1715	12.7762	22.3727	37.1795	7.41318	-35.8506	-23.3207	-16.0893	42.7057			-12.0309	-18.9137					14.2779	-58.1227					21.9937	-39.6978	-27.9761	-38.1814
1716	-38.4179	24.9425	26.7844	38.6875	-11.2463	-34.3189	-3.28949	31.9702			-14.8015	-14.8232					0.806129	-48.8527					28.6254	-28.3989	-20.5525	0.730586
1717	-22.149	21.031	21.22	39.6723	-17.1034	-36.3507	16.8825	8.99433			-8.42599	4.83781					0.236273	-49.4864					26.2521	-31.2224	-22.5484	3.21088
1718	5.07782	-8.86354	27.1859	37.9433	-2.47834	-21.5278	9.48075	18.4049			-5.78624	8.87456					27.059	-56.6399					28.0487	-27.384	-29.7614	-43.3171
1719	2.39233	36.6447	37.291	-1.04647	-5.12964	-35.8198	-4.84286	34.0065			32.996	-3.744					23.8022	-46.1323					27.3218	-27.8961	-26.5684	-39.683
1720	-34.1927	18.3468	10.3272	25.0415	-1.3032	-27.0038	11.8525	11.586			-6.02485	-18.0576					27.3432	-54.5528					21.929	-31.2012	4.55125	-18.0543
1721	-10.5193	7.46993	11.6252	23.071	-5.90672	-26.2653	16.2974	9.60052			-0.946654	-1.69293					12.356	-49.2773					22.4676	-35.8338	-11.4637	-60.4095
1722	-31.1499	20.1013	24.3885	29.109	-2.4352	-37.6276	1.06972	34.8194			-6.56615	-1.40737					23.3811	-49.0419					26.4802	-22.3668	-26.7703	-39.5456
1723	8.05747	-6.32467	41.2851	11.3131	-8.98235	-44.3082	23.4814	21.776			-11.2484	-18.5288					25.4697	-46.5069					25.5819	-29.9136	-11.1118	-63.8219
1724	-24.4644	27.2202	24.9688	30.6654	36.9269	-5.20512	17.1849	28.1146			-5.5447	-11.2794					19.9459	0.475129					21.7357	-39.7693	-21.4366	-0.67729
1725	6.29116	22.0438	11.3078	22.8207	-7.34505	-30.6063	13.891	-0.735955			5.88017	1.70256					25.1545	-49.4348					26.8051	-30.7378	-20.0708	0.316321
1726	-28.8618	20.3987	27.2587	39.8834	-30.7929	-43.3588	24.3546	19.7853			-0.102062	1.45007					14.0597	-10.1881					22.3171	-30.4177	4.1628	-19.483
1727	11.5496	18.975	38.4593	7.0422	-1.3007	-27.0115	0.316155	32.9654			28.4651	5.83214					14.6872	-5.70659					28.7431	-38.9829	-11.6021	-64.6511
1728	-35.2788	26.042	41.3156	7.69212	-6.50916	-31.0242	-51.5671	-14.9612			-7.24486	-3.05433					21.8792	-49.9989					28.9331	-28.6965	-8.99001	-61.3819
1729	18.7645	18.5821	27.2641	37.8751	-15.349	-33.885	18.4657	19.5247			-5.67337	-11.4617					22.7357	-50.1821					24.863	-30.5618	-8.75562	-63.1905
1730	15.3516	22.4334	20.903	10.1122	4.64775	-8.41879	2.47784	39.1232			-5.50161	12.7322					8.93341	-40.5302					20.8076	-32.5798	-20.9882	-3.02953
1731	-27.5511	29.373	14.7906	22.2967	-41.0479	-22.1656	-2.10548	33.4877			3.38194	-0.846913					14.7956	-12.6898					23.0617	-33.8415	-9.70592	-63.9054
1732	-18.6493	26.5107	27.5056	39.544	25.3955	-1.19678	-6.26388	35.5112			-12.9751	-17.165					10.4942	-49.8797					22.3855	-30.7352	-11.6731	-64.8283
1733	-36.0548	22	27.1418	40.3854	-15.5695	-36.3308	27.3091	-3.08619			-8.24964	5.75353					25.9752	-53.596					22.7656	-30.0779	-20.6218	-1.89364
1734	-29.3836	25.2851	25.0598	31.0177	14.4575	-6.06073	5.04907	16.8137			36.0648	-4.97123					13.2747	-56.9278					27.1187	-40.369	-5.98741	12.3124
1735	-21.0167	13.4635	11.2268	22.5897	-28.0139	-48.81	6.34048	16.8092			-8.92537	4.88544					21.2065	-49.0785					26.0678	-31.403	-29.683	-43.2284
1736	5.57252	-9.28866	24.9318	30.8586	-18.7577	-33.4782	-5.50944	26.6103			-7.95975	6.26069					25.0932	-55.1639					14.4272	-32.6487	-9.51112	-62.9243
1737	-36.1538	23.8144	27.2102	38.2605	-8.67374	-45.3937	-35.4236	-5.29203			-16.7118	-15.0945					10.7075	-49.8831					28.3884	-34.575	-20.8749	-0.878662
1738	-27.9072	18.7739	26.2653	8.66642	-16.7385	-31.9305	8.36649	10.3655			-1.8011	1.64833					27.9833	-55.07					17.2913	-42.0047	-19.9986	5.39821
1739	-45.8517	2.33885	35.5301	3.20873	-1.30747	-26.9968	19.4605	14.8224			-3.4292	-16.1644					26.6381	-54.6576					22.623	-35.8521	30.0835	-3.89892
1740	-18.8168	12.2351	24.6276	31.064	31.1994	0.196522	1.88218	33.6083			31.2928	-5.9919					8.60745	-40.443					24.6432	-31.92	-27.9637	-38.1536
1741	-34.2535	19.6695	2.24401	29.5448	-29.4856	-49.2217	-2.75668	32.563			-9.05759	3.99819					6.24721	-37.8195					28.0986	-27.6265	9.68467	-19.0331
1742	-38.8935	23.857	25.3981	30.3062	-17.0615	-36.5743	-0.428627	35.2545			16.1847	4.97339					27.6341	-47.5519					25.0312	-34.2148	-31.4293	-39.0411
1743	-19.9931	11.3106	39.2863	3.37259	-14.8355	-33.6381	16.3734	18.6262			-9.95684	4.96304					23.4807	-49.2702					34.6852	-7.7632	-12.3962	-62.3231
1744	-29.5101	22.4103	27.2945	38.0871	22.3096	-10.3435	-6.52975	32.4176			-6.11354	8.2969					14.4569	-58.1828					26.1189	-31.1694	-19.006	5.92712
1745	-23.094	17.516	21.5371	40.3805	2.18193	-26.8397	2.40317	10.8063			-9.94902	2.88546					28.3389	-53.9848					21.7244	-32.0905	-27.6824	-40.1889
1746	-30.394	31.2506	25.0795	30.9529	-16.5804	-32.2157	-3.07816	33.8373			-8.33118	10.1625					27.0031	-54.5901					26.3554	-11.168	-23.0032	-2.31943
1747	-33.832	19.8368	20.8784	5.04671	-6.85881	-40.2981	-36.4365	-7.27735			-2.45729	-2.8082					10.6989	-50.3441					21.8196	-39.7098	-11.9589	-60.8484
1748	-29.0083	19.721	11.7675	25.7956	-20.5453	5.84406	-48.8219	-1.52934			-14.3644	-15.3309					10.9753	-50.1998					25.4013	-31.3802	3.37665	-16.1688
1749	16.8107	22.8521	42.2236	9.70336	-41.0365	-21.4989	32.7449	-3.72287			-4.32142	-2.44277					19.7462	-19.4752					28.1181	-27.3566	-27.9408	-38.174
1750	17.9427	20.5074	27.1597	38.4166	-28.3469	-50.2344	-10.2165	35.7167			-11.1668	-19.7726					9.20013	-39.579					25.5898	-35.492	-22.8527	3.01474
1751	-35.1286	19.3147	33.2873	5.48609	22.0883	5.26456	24.4262	13.1086			-10.401	-21.6948					20.9534	2.73439					16.7189	-41.9917	-21.5985	-0.885493
1752	-42.8334	20.9624	38.176	7.11258	-6.6208	-38.0041	-13.7967	36.6032			-6.99254	-17.4524					16.0091	-10.9134					26.8435	-27.9867	-31.0745	-38.4803
1753	-10.1382	17.5909	37.5282	2.1879	-9.03958	-37.9677	-10.4006	37.0371			-0.959484	-1.97022					24.5768	-51.9508					27.7063	-35.0713	-19.8278	5.27967
1754	21.7397	15.8034	39.253	-0.171864	-28.3457	-48.4368	-2.02221	36.6106			-4.42842	-18.2101					26.9908	-54.3394					23.8311	-32.858	8.68106	-18.467
1755	-29.5801	20.352	37.4518	10.6895	-9.15164	-44.8391	-20.51	36.1856			-14.3895	-11.8475					21.0878	-49.7791					17.1149	-40.9776	-22.3563	-1.68604
1756	17.1433	13.1257	20.785	9.99911	-8.02026	-31.126	19.9237	26.0373			-5.90106	4.55233					28.9548	-56.1311					21.8712	-30.9238	-19.9593	-1.76487
1757	-36.6145	23.6909	24.5687	29.4331	-42.6345	-17.1841	17.6075	9.26103			-7.20077	8.67973					5.16984	-36.5496					22.3239	-39.6808	-21.1959	-1.11589
1758	-31.2652	15.6477	25.0379	31.1282	-6.30854	-31.435	22.1251	18.0047			-3.82575	-2.48681					7.82341	-39.0547					21.5417	-32.6099	9.61298	-18.8543
1759	-19.3403	13.5751	36.9242	7.24024	-6.59908	-31.1906	13.9158	5.5528			-7.79225	10.3402					16.2579	-8.53852					24.3603	-37.3536	-13.2542	3.09543
1760	-28.269	26.3767	32.6169	5.96143	1.01631	-34.2495	-9.752	35.1271			-3.28453	-2.90495					26.6451	-53.2274					27.7298	-23.1839	-28.592	-38.8898
1761	-30.8743	22.8991	35.6659	7.78378	-7.09717	-31.4075	24.777	10.5702			-11.9119	-20.763					15.8724	-7.28225					22.0031	-34.378	-10.9174	-63.3328
1762	-20.5223	11.8363	34.6415	4.67207	-18.7043	-33.6274	-8.95076	36.0275			-12.3	-12.8363					12.3212	-50.5262					16.9644	-43.1308	-21.4291	-2.18004
1763	3.80528	-8.09769	39.2254	2.84578	-6.16615	-30.3624	-12.0267	34.7803			-5.26014	11.2202					21.5327	-44.891					28.0002	-34.2494	-28.5768	-39.0589
1764	-48.6789	4.25358	21.309	39.8896	-11.2537	-34.1004	-8.63355	36.2793			-3.41508	-3.03288					27.1417	-47.6865					24.2592	-35.8795	-29.7269	-43.2809
1765	-34.2664	15.8402	8.75056	18.829	-16.34	-33.9546	-2.42914	33.8666			-8.25389	4.48678					12.4142	-13.6163					25.1982	-34.4962	-28.9481	-40.5449
1766	-19.832	10.4915	42.3242	4.88331	-29.7006	-50.7664	1.68409	39.9411			-14.8026	-17.8341					9.21614	-39.5087					25.948	-32.6402	-21.3119	-3.03878
1767	-34.7597	24.3124	25.2636	31.2941	37.6272	-5.57271	13.3723	37.1022			-14.6641	-15.0765					22.2048	-46.7095					25.6191	-36.2013	-22.7862	0.527705
1768	-25.7593	26.3057	26.5649	38.1347	23.0448	-7.61464	-6.52593	33.1167			-7.15532	-1.50024					28.4801	-0.631848					21.6512	-39.0462	9.81017	-4.93705
1769	-36.4676	23.0056	26.6735	38.6415	-14.5125	-36.5778	-5.55152	35.4517			1.19114	-1.64299					0.846239	-47.6817					29.7861	-28.8503	-16.2068	4.14539
1770	-38.0457	26.7834	27.269	40.1227	37.7476	-6.69022	10.3635	37.0122			-4.625	12.6606					29.0347	-54.0857					27.8438	-34.937	-21.4933	-0.615901
1771	-30.0194	24.736	27.1864	38.4037	-15.5214	-33.5231	18.788	16.2124			-6.32981	-19.7626					5.11661	-34.0375					29.0111	-29.1685	-21.6475	-1.03731
1772	-35.7622	21.1301	41.2985	3.44869	-7.74909	-31.4724	22.8187	10.8407			-9.27537	3.9746					9.42492	-39.6602					27.0655	-40.3814	4.01659	-14.9981
1773	-43.9696	-0.00530071	35.3458	6.1039	5.9604	-33.1127	12.4107	35.0549			-5.40295	-11.3606					19.6829	-19.5292					27.7363	-35.1426	3.51726	-15.0598
1774	-19.9633	13.5932	39.554	10.8768	-28.2292	-49.8381	5.71065	16.5218			-2.86243	-3.19944					22.8704	-45.7999					28.7541	-38.958	9.39089	-18.7956
1775	-20.3566	7.24548	27.2434	38.6487	-7.79933	-29.2085	-7.64991	35.5326			-12.4172	-19.6501					25.0462	-51.9075					29.3954	-28.3914	-13.0972	-62.1375
1776	-37.0558	17.6655	20.8143	5.55567	-9.07955	-30.0495	-4.96308	35.3375			-6.81203	10.6913					18.3395	-46.5678					25.9643	-30.8463	-19.8428	-2.29713
1777	-43.6645	-0.912196	23.3299	22.9574	-10.9305	-35.3437	-10.5724	35.1805			-14.4971	-13.3884					23.0679	-9.85256					21.7709	-39.8409	-11.2288	-61.904
1778	41.9994	-14.342	24.2027	8.89725	-17.0734	-33.3722	-5.13393	34.6978			-6.32798	-19.8515					16.3301	-13.8044					18.2144	-42.8339	-11.4475	-63.4439
1779	15.705	20.7745	33.5374	4.93102	-27.4365	-46.2832	-6.34729	34.8162			-13.4368	-20.1991					-12.3865	9.13075					17.8253	-41.4217	-28.8295	-40.3307
1780	19.1397	15.4265	43.7469	1.55968	-15.622	-34.7908	-2.10892	34.8434			-8.27524	5.28991					0.191218	-49.4523					17.0882	-42.5871	7.0272	-19.9857
1781	-38.8158	23.5981	24.5554	30.3137	-18.7114	-33.6274	-9.27039	34.7396			-6.1241	-0.115724					21.2213	-49.0572					25.5432	-33.3558	-16.9077	2.90484
1782	-35.2065	25.7243	12.2429	23.4712	-8.22751	-30.938	32.2978	-7.68504			-7.20254	4.62375					9.64984	-39.5523					27.0341	-40.5043	-21.1858	-4.06192
1783	-19.5595	23.7141	25.1583	30.6723	-9.46353	-38.8164	-7.73133	34.8992			34.7259	-1.43659					10.6559	-48.7481					24.5138	-32.0174	-14.3616	3.26125
1784	17.7176	34.9686	27.2965	40.2422	38.6051	-8.01423	2.95219	43.3073			-8.48328	10.9335					13.1378	-11.9481					27.687	-22.7057	-27.4742	-42.5808
1785	-42.8556	5.81509	35.3274	5.34958	-6.96277	-30.1734	1.04147	-42.6294			-3.78394	-17.2387					21.7265	-49.0302					27.2907	-40.3736	-16.5408	1.97142
1786	-30.6337	23.1847	24.2357	30.2949	-8.62285	-38.6087	-36.1047	-16.6074			-13.7238	-14.8764					15.7623	-10.1752					16.8557	-41.8528	-11.3946	6.91978
1787	26.1856	12.235	27.0433	38.0617	-26.6012	-50.0249	-7.53957	35.2675			-3.91338	-3.94593					27.0702	-22.3795					17.6408	-42.3798	-21.797	-0.050931
1788	20.7739	12.6424	33.4928	3.59227	-12.3919	-35.5898	-7.52653	34.9754			-6.68926	7.86956					26.4161	-54.9076					16.4889	-6.86429	-8.85106	-62.2572
1789	-20.6135	6.2611	38.0745	10.9907	11.9994	22.1126	-34.3776	-5.36081			-8.25095	10.4882					26.3936	-49.0132					18.4987	-33.7456	-9.58754	-61.3341
1790	-32.7753	12.7147	38.8813	7.30321	-28.0267	-50.7151	-7.60404	34.8573			-1.65863	-2.57834					10.3379	-50.3164					21.8388	-39.7441	-13.2038	-64.4791
1791	6.928	-5.15513	21.3184	39.9154	-26.2818	-51.7692	-38.9947	-5.54146			-9.60822	4.83856					26.4953	-56.5724					12.2773	-4.2005	9.47818	-18.6752
1792	-23.522	23.089	-34.9823	-0.42065	14.3563	-4.15795	-7.74004	34.2903			-15.7408	-13.6924					23.2639	-47.5489					27.2854	-40.3596	3.2374	-16.0626
1793	-31.1472	25.1161	42.2744	3.54202	-28.8721	-50.8683	-4.92044	34.7016			-11.708	-15.9307					0.224938	-49.5551					14.6203	-32.5928	3.94505	-18.7077
1794	-23.1505	10.378	26.8757	37.6224	20.4407	-6.56324	-3.83271	33.509			-7.18312	9.65147					22.495	-50.2295					28.799	-34.0183	-21.0267	-3.62317
1795	-34.7582	20.3457	21.1557	39.6625	-17.9632	-32.6418	16.2061	26.648			-19.0795	2.98279					27.4585	-52.8656					27.8286	-22.6756	-11.6225	-61.4799
1796	15.1943	24.4274	20.414	34.5193	-4.72945	-45.1682	-3.30861	34.7369			-4.51046	-17.5644					12.8049	-14.3694					28.0916	-27.7973	-10.1016	10.0236
1797	-18.8639	13.6434	38.186	2.96966	-13.8302	-32.4081	-7.7442	35.4661			6.39164	2.01255					20.4483	-34.4209					28.5277	-34.1904	-17.1743	2.28162
1798	-38.7595	18.6495	24.799	30.6277	-29.6619	-51.0018	-7.98373	34.9583			-14.7709	-14.417					16.557	-14.2946					16.7922	-41.8213	-29.7053	-42.4769
1799	19.3735	15.0229	2.33301	29.5539	26.106	-1.82114	18.2417	18.1064			-5.44727	7.1972					24.8837	-49.7864					16.3792	-41.8315	-13.4017	-63.1454
1800	-28.2143	25.0092	25.3068	31.2914	23.8415	-9.83074	21.5427	17.4217			-9.97029	-20.5688					8.81959	-40.4867					14.4635	-10.7042	4.49593	-15.324
1801	-36.5605	18.2687	21.4231	9.99461	-15.9813	-33.7892	23.4059	8.92708			-6.99199	-17.2376					18.4481	-19.6502					22.1663	-34.2153	-10.8545	-63.7106
1802	-37.261	27.327	40.8559	7.66316	-25.581	-52.576	-9.44958	34.8763			-5.29663	-11.4423					12.8852	-5.29922					29.1278	-29.3836	-11.4762	-62.7431
1803	-5.69749	20.3881	21.3375	39.9708	-28.6403	-49.2639	-10.7717	35.8126			-14.6997	-13.5735					27.5889	-54.8185					20.841	-39.3622	-21.0587	-4.818
1804	21.7212	14.7118	36.2645	8.94157	22.4285	8.5037	2.36653	43.4956			-9.99739	-19.2649					10.5357	-39.7066					24.896	-32.8564	3.14633	-17.4525
1805	-37.3649	23.8416	34.5275	6.75065	0.803387	-34.8512	-10.9897	34.9577			18.9107	5.33151					25.7625	-55.4169					24.9374	-7.96304	-18.9524	1.29183
1806	5.20264	22.893	21.166	39.4168	-7.26045	-29.9171	-6.44867	35.7112			25.56	9.09358					16.3033	-13.807					28.4819	-29.5331	-33.0354	-40.1485
1807	20.1739	9.69868	24.3747	29.8777	-29.8156	-50.2693	-9.39567	35.7098			5.86898	2.4034					28.1631	-56.5375					29.0213	-27.797	-11.8447	-65.175
1808	10.8481	25.5471	36.3392	2.09131	-42.9044	-19.5595	-7.35917	34.7693			-6.03275	9.08618					25.0785	-49.4308					29.2729	-29.3279	-19.2686	5.96995
1809	-19.4511	11.5794	10.858	24.9031	-15.6354	-35.0654	0.562912	18.7643			-6.44962	-19.7586					19.7486	-19.4262					27.8473	-35.0309	-21.8188	3.43377
1810	-27.0418	27.4905	27.1224	40.4214	-11.0705	-36.0749	-16.0009	37.0271			-10.7597	-15.3302					28.2799	-49.993					16.5694	-41.8512	3.57442	-16.8576
1811	-31.3521	20.7308	25.0928	31.2739	-27.487	-45.3321	-5.63864	36.0103			-1.50872	-0.98943					29.068	-54.3829					28.1917	-28.1068	-29.6871	-40.8316
1812	-43.6678	5.8197	21.3494	13.1326	-16.6239	-33.513	-44.2656	-13.429			-6.45968	2.58388					16.2505	-13.4479					28.1587	-28.3638	-19.4	2.05163
1813	-34.7767	19.4889	8.59004	19.5818	-6.54714	-33.7193	20.0714	22.112			-11.2345	-17.1049					22.1805	-48.1077					27.0744	-40.5251	-21.1122	4.75483
1814	-44.8452	0.871314	37.2654	1.39519	22.6747	-11.7989	-9.32813	35.7248			-14.8106	-17.0717					14.4768	-9.79256					28.7919	-34.4026	-21.809	-1.78725
1815	13.2636	15.2246	34.7828	3.92689	-40.8773	-21.9611	18.2489	-1.40799			-14.0187	-11.5196					16.9116	-13.6788					26.0431	-27.6151	-18.1511	4.09114
1816	-44.0711	5.1205	38.0263	5.09672	28.3954	9.7988	-6.52936	35.6651			-10.7262	-16.3742					23.1536	-0.701451					18.3689	-33.728	-20.7138	-5.23882
1817	15.5297	25.4068	41.3194	5.59783	-16.7468	-34.6814	-7.22193	34.8129			-12.7291	4.4797					11.2436	-43.9654					24.2924	-34.9967	-8.7931	-63.7032
1818	5.72537	5.13124	37.1717	-0.331025	-26.7223	-50.4248	11.1286	7.47932			-15.3706	-15.6809					26.3547	-55.4605					26.2864	-30.9009	-10.3003	-63.6659
1819	5.53571	-9.10231	36.1544	-1.41612	-13.9282	-37.3367	-9.46182	35.2471			-5.69964	11.7439					8.44737	3.5465					17.1796	-42.527	-16.123	3.49146
1820	-27.4114	29.085	33.8127	2.87702	-14.48	-34.316	-8.06197	34.3222			-11.6808	-16.7901					10.1155	-49.8034					23.6067	-47.7814	-18.9599	1.32887
1821	-34.3902	14.8318	38.1531	0.161718	-8.01163	-37.7891	20.0899	17.9807			-7.97915	6.47024					27.9612	19.0987					28.2678	-34.3606	-22.2565	0.218684
1822	-22.5193	28.2367	37.0906	-0.034531	-8.89154	-45.1305	-8.15374	34.8205			-10.2409	-21.6617					10.0753	12.8694					18.1936	-42.3548	3.45901	-14.9535
1823	-37.7641	26.8203	38.173	6.78377	8.42397	0.298467	16.4772	12.2733			-3.94167	12.1313					22.118	-48.0313					16.4971	-42.6655	-17.1619	1.77043
1824	5.943	-8.94878	41.7172	2.35774	-8.07245	-38.0933	1.5647	34.5631			1.28695	0.826306					27.2445	-47.0765					23.8576	-35.3274	9.47841	-18.9585
1825	-35.7924	26.1915	35.0855	4.17828	-7.19744	-43.1599	-2.86715	34.227			-2.77169	-1.13472					9.63894	-49.9865					22.1051	-34.21	-33.0374	-40.1844
1826	4.26231	-9.02143	39.0875	5.40789	-10.3608	-31.0396	29.8708	0.459734			25.3042	-1.24797					16.3233	-14.2477					22.3827	-34.2043	-21.1662	-4.44601
1827	7.13885	-10.1826	38.2457	4.3862	-5.2894	-36.8063	21.9034	22.9378			-6.13003	-0.0755446					1.15156	-50.218					17.0877	-42.225	-29.1989	-38.6959
1828	-8.69562	12.3465	39.4902	7.86873	-8.31968	-30.9625	-12.1733	34.8666			34.2406	-5.96903					0.582312	-49.6113					28.6827	-38.4887	-10.5477	-64.5451
1829	-37.5498	16.9962	36.9758	-0.481504	19.0643	3.17495	-3.97955	35.3732			-5.4576	-11.3712					15.1538	-17.1278					22.745	-30.1426	-33.0607	-42.7198
1830	34.11	-5.7812	41.3545	5.7948	-14.3729	-34.5503	-8.60793	35.8721			-3.41426	-1.75609					28.1298	-53.3364					21.3372	-33.3755	-28.0489	-38.2125
1831	16.3108	15.7914	38.9435	3.16493	23.8616	-12.4395	-7.8968	35.3074			-2.65309	-3.60085					19.6868	-19.5958					20.9607	-33.6446	-10.3234	-63.4761
1832	18.7168	13.177	39.5918	5.00996	-14.5712	-36.3191	-8.08667	34.0562			-13.6984	-17.2266					13.2849	-38.1285					17.2956	-42.3531	3.63481	-16.6602
1833	-45.9646	5.93694	38.841	6.77872	-14.3993	-37.0744	-8.44139	35.0514			-5.89048	11.0055					19.6315	-19.4581					28.5017	-28.767	-10.2695	-64.1433
1834	-30.8141	22.935	39.5926	2.34823	-8.51653	-44.8118	3.57944	32.429			-16.2807	-12.665					29.4725	-51.3234					28.6218	-28.496	-9.90377	-62.8742
1835	-34.1762	23.2863	35.43	2.52055	28.8907	-5.0128	1.77588	39.4479			-5.19105	-0.764867					5.8837	-37.1977					17.8909	-42.7207	-21.6651	-2.75009
1836	-34.8907	22.4767	40.698	5.85006	-27.887	-50.7156	18.9488	15.4803			-14.8284	-14.5401					20.2794	-48.9352					25.4337	-33.2693	-29.207	-40.0614
1837	-36.0614	26.3525	36.5305	3.52066	-27.6847	-49.0207	-7.37814	28.726			-4.65831	2.55162					22.0773	-48.4691					24.2239	-25.3763	3.45707	-15.1169
1838	-18.629	13.211	37.6901	3.24434	-7.71564	-41.2988	-34.3989	-8.88407			-13.0204	-14.09					17.3242	-12.8369					16.3999	-41.8225	-29.664	-43.2256
1839	30.6376	7.4843	39.4431	5.4463	-6.82235	-39.2152	11.3901	6.51338			-6.48053	9.42237					28.4543	-54.6574					26.7499	-27.1426	-21.6799	-1.17096
1840	5.29557	-8.87804	36.478	1.02885	-27.7682	-50.5412	-17.42	38.4076			-6.04349	-1.3708					28.3578	-54.3626					24.4074	-35.015	-17.8747	1.74865
1841	-19.2723	6.95041	39.6597	6.98766	-27.2424	-41.3977	21.968	16.2294			-4.40809	-16.4613					-11.9445	12.4052					22.6104	-34.7821	-11.077	-63.1325
1842	14.1835	22.5158	41.7486	5.78708	-6.76314	-31.8575	-35.979	-16.5062			31.4869	-3.56994					23.1619	-47.6782					21.9035	-9.08139	7.27757	-19.9974
1843	-38.0937	16.7075	41.0417	4.30033	-26.5651	-50.0227	19.2832	15.6978			-13.866	-14.0619					10.0332	-49.7819					25.4083	-27.391	-10.746	-62.0428
1844	-27.9681	22.1336	39.4288	3.41437	-7.55592	-38.954	28.3499	16.1541			-4.65764	9.53585					0.559346	-49.4927					21.7615	-39.7963	-18.8508	-2.41691
1845	14.2992	15.447	37.0907	-0.813942	-40.5726	-23.0419	15.2599	9.20478			-1.04494	-1.19062					4.9643	-34.4397					25.5431	-24.7538	-29.6956	-43.3043
1846	-34.4073	26.3613	34.7334	3.6779	-6.78194	-30.7289	-1.29881	30.0938			-8.32487	7.3915					23.4673	-52.4087					24.1945	-31.6074	-10.8731	-61.2999
1847	18.8727	14.6643	39.3478	8.51288	-8.44204	-31.3136	-7.04112	37.2099			-10.2038	6.82202					9.51163	-39.722					17.048	-41.8813	2.6397	-16.4491
1848	24.2497	24.6635	43.2825	3.06344	-13.4673	-32.7731	-1.33339	32.9314			-4.89673	7.73405					8.76939	-39.9379					29.3664	-28.2157	-12.6648	-63.048
1849	-18.744	14.9683	32.9604	5.61855	-2.3335	-33.8388	2.16274	33.9444			-5.45705	-11.4448					21.8768	7.62405					20.9786	-33.0265	-20.2824	-0.880797
1850	-36.6427	25.0265	34.9913	0.780245	-4.75494	-31.8271	-8.9033	35.4222			-16.3797	-12.7516					21.7396	-48.9436					29.0214	-39.0183	-32.69	-42.4081
1851	12.6889	20.454	38.1512	4.60858	22.5871	18.9876	5.58526	25.4366			-14.4509	-15.1075					26.7961	-54.844					27.7293	-23.4129	-17.3405	5.29982
1852	-21.8325	21.1893	37.3783	2.55635	6.36884	0.208636	-4.49078	33.3848			-4.40792	-17.753					0.230514	-49.5375					28.6143	-34.2557	-30.9687	-39.5915
1853	-43.9278	3.62958	37.198	4.22002	-27.0675	-51.2964	-0.0864824	32.9905			2.01	1.14018					16.6984	17.6772					18.552	-33.5906	-12.0118	-62.0847
1854	-34.3421	24.5657	39.1592	7.83208	-42.3864	-22.0188	-2.18869	31.2059			0.976699	0.1894					3.08077	-34.6277					25.9044	-30.8046	-8.65845	5.88956
1855	-37.31	26.7517	43.8098	4.54687	8.41258	2.59833	-7.61942	35.2628			-0.981548	-3.58406					28.4934	-0.41088					25.4976	-9.56039	3.79871	-19.7014
1856	18.0222	13.4214	35.3404	7.50147	-7.06623	-42.2395	15.2914	9.15812			-10.5349	-19.8505					9.86625	-50.3677					24.9929	-27.6151	-22.2183	1.33752
1857	-20.9307	19.657	35.2491	0.878076	-8.42089	-44.8019	-6.61322	34.7394			-6.26636	7.65073					0.251624	-49.5294					26.0052	-30.991	-20.8982	-4.76924
1858	19.9023	19.8498	37.1214	5.59767	-17.099	-33.3333	19.2709	15.2108			-11.6043	-19.9709					21.9052	3.39595					29.6055	-29.0494	-21.0697	-1.04309
1859	-34.4104	20.9871	44.8971	1.07436	-26.8202	-51.0898	-15.1061	37.3628			33.9836	-1.99026					-20.8053	5.55299					25.9448	-31.3611	-17.4117	2.33882
1860	-21.0665	13.9279	35.845	6.64673	-14.6079	-36.573	-2.95492	33.7402			29.6567	6.56413					22.6863	-51.7846					17.0992	-41.9114	3.23986	-17.1512
1861	6.02514	4.87093	41.4239	5.40401	-24.6849	-52.7172	-5.02583	36.304			28.5564	4.98098					13.0202	-12.0385					26.9142	-40.7564	8.1417	-18.1295
1862	28.9672	7.85857	37.3443	11.9596	-1.6461	-20.0643	-6.27535	35.5017			-12.2285	-21.2387					15.5529	-9.89698					21.1572	-32.0851	-27.8824	-38.2385
1863	21.0294	15.0012	33.722	3.35947	-8.31466	-45.2015	2.26612	19.3003			-3.92934	-1.58594					-0.271068	-49.549					27.7929	-35.1391	-9.32226	-63.0765
1864	-37.228	23.4779	42.1251	9.93924	-7.30959	-30.4829	-11.2903	35.3974			-10.351	-20.3442					16.8526	-12.1225					16.6394	-42.6946	-10.8523	-64.99
1865	-28.2796	20.4068	34.8579	1.34716	-26.5239	-50.0218	19.3936	14.5797			-12.7277	-19.3923					14.1737	-9.64907					28.9086	-28.0838	3.28976	-17.427
1866	-33.924	29.6955	41.6723	10.5298	-15.351	-33.9585	-1.7826	32.2992			-16.704	-14.7221					20.6401	-46.264					28.4205	-29.3432	4.57609	-18.1445
1867	26.8395	8.73335	37.0132	0.748349	-16.0358	-33.6405	16.5134	22.6458			5.08444	0.464492					18.2953	12.8183					17.1728	-41.6725	-9.05883	-60.9395
1868	42.2314	-15.0685	39.5718	4.3803	23.2196	3.05989	20.6041	18.8768			0.339861	-0.735293					-0.148129	-49.6452					25.3233	-35.1236	9.89263	-18.7949
1869	-36.3887	26.5175	38.8969	2.79201	-16.176	-33.2205	18.0653	10.314			-6.11461	-3.01864					27.1823	-55.4016					16.6148	-42.8575	-21.2503	-4.04171
1870	-33.5184	20.8291	35.3393	4.98138	-28.0898	-46.8447	-2.94562	34.234			31.732	-3.69404					17.1707	-13.0264					20.8467	-39.3702	-16.3897	1.06405
1871	-37.1612	23.194	41.7893	4.09349	-26.6537	-47.3718	-9.92988	35.6455			-14.7325	-13.4544					14.3778	-6.04956					22.2832	-31.1457	-22.7982	-0.950746
1872	-36.2778	21.1372	42.5412	2.72674	-16.3842	-33.6256	27.6368	13.599			-6.13218	10.3595					-0.0817858	-49.7322					23.6799	-24.8571	-13.2702	-63.9021
1873	-29.0922	25.4107	41.7735	1.89964	-25.8932	-52.5666	-5.85112	34.1601			6.04645	3.95239					14.7673	-14.3554					27.9243	-28.6308	-21.6552	-1.83854
1874	26.0086	5.76638	38.3886	5.00548	11.6965	-7.64731	-3.44127	36.4547			-4.28141	1.37063					22.8517	-47.4593					24.2906	-34.4507	-10.8108	-61.8403
1875	18.9005	18.9015	39.233	-1.61644	38.6644	-8.14384	-2.78	32.9583			-6.65571	-17.8394					21.4369	-50.4522					18.919	-33.6333	-8.45096	-62.7344
1876	-40.7016	21.3128	40.9258	7.74415	-28.0516	-52.6689	-10.0879	35.8208			11.4184	-2.87254					3.67854	-10.5343					26.1411	-27.6706	-16.5375	1.32232
1877	-34.37	17.1361	41.4387	1.02488	24.6397	-8.81292	27.0535	14.1524			-9.38007	-20.4256					27.7968	-55.4147					21.0946	-32.3856	-20.0885	1.83038
1878	-38.6406	25.4169	38.8078	3.88048	-4.23308	-36.0198	-4.27329	35.7098			-5.47001	-11.4087					14.3249	-6.04058					28.4681	-39.3916	-8.81289	-62.4755
1879	-36.0597	24.8572	38.5644	4.04242	-5.98648	-27.9714	-5.31199	13.7166			-0.49308	5.74272					16.454	-13.9613					26.6799	-40.2573	-32.7669	-39.9148
1880	-34.6705	18.0984	39.0106	3.92574	-12.5053	-33.6755	29.1248	2.78075			-13.731	-10.7373					9.70572	-39.4042					28.2542	-28.9066	-19.953	3.79615
1881	-38.7047	25.6928	38.6843	0.625672	-16.8774	-32.5529	-8.89267	35.4627			-3.37127	5.58434					27.5301	-56.4706					27.6321	-30.0223	-21.8286	3.69074
1882	-26.719	5.27285	39.2336	4.0181	37.0798	-5.236	-1.67605	33.2596			-5.32706	9.06153					-0.308675	-49.5579					27.992	-27.6621	-22.8035	-1.83347
1883	-34.0066	17.3074	38.205	-1.60413	-13.5801	-32.9857	-1.14212	33.0252			-16.7462	-15.2267					-20.8428	6.03748					26.1598	-8.9624	7.38764	-19.9728
1884	-35.4803	21.3598	37.9589	3.10007	-17.1188	-36.4947	-40.2282	-11.7171			-5.89584	7.95444					29.9155	-51.776					17.7528	-42.3531	-19.7984	0.192928
1885	-39.5192	20.3795	37.1922	5.44588	-5.96763	-31.8315	-5.57186	36.0839			-6.27381	-17.4656					23.0123	-51.5972					23.9001	-35.3404	-12.9509	-61.2432
1886	-37.7246	23.9318	39.8045	2.52787	-26.3685	-51.391	-4.93353	35.466			16.5134	6.12608					28.7773	-55.8824					16.8397	-41.9763	3.25287	-16.5516
1887	-37.0547	24.283	37.2978	6.2534	-26.221	-48.2946	5.87672	6.09096			-6.36531	-3.34366					9.72209	-50.12					22.5446	-34.3496	-9.88024	-64.3572
1888	28.9942	19.0226	36.1125	3.12446	-0.733505	-22.7593	-3.52919	31.8137			3.61772	-0.532626					17.1412	13.2439					14.4611	-10.6948	-10.2749	-60.7551
1889	-17.9857	19.0356	40.9356	2.28106	-6.80685	-31.9466	-3.31584	32.7304			-11.5542	3.34034					22.0439	-51.5273					25.5353	-34.5561	3.55383	-19.8133
1890	-23.0507	27.899	39.7421	6.87918	38.0071	-5.6423	-5.60911	35.5544			-8.27597	5.72145					22.3476	-43.137					26.6436	-25.8557	-21.4877	-3.19596
1891	-30.5954	19.0931	35.5315	2.53792	9.65639	-8.0371	1.17417	22.4151			-10.3762	5.63482					13.1368	-11.8667					28.7424	-35.4828	-8.90234	-62.6124
1892	17.0804	21.5306	41.7611	4.80945	-7.18615	-37.2524	-2.01295	33.4682			-14.481	-13.5942					13.8508	-58.0569					19.5613	-31.5478	-21.1876	5.78396
1893	-20.9479	13.7324	38.8762	2.89465	-6.23621	-33.3815	-40.4334	-16.6725			-15.3413	-13.318					12.9415	-35.3407					21.693	-32.639	2.93074	-15.3987
1894	19.6004	26.6721	35.1279	3.8095	-7.31202	-40.174	-0.795723	32.4995			31.9966	-6.2893					26.7417	-54.1028					28.0552	-35.0373	-29.228	-41.4392
1895	-37.111	23.035	33.5562	6.26178	-9.25763	-39.3918	-8.31117	34.8955			-13.378	-13.8666					16.3603	-14.0662					23.6585	-32.9637	6.89555	-20.1321
1896	27.4642	-9.36748	38.7024	5.58871	21.6195	4.69479	16.21	8.99778			-6.52789	9.25869					14.1032	-3.95916					24.6173	-35.2871	-8.82668	8.12288
1897	3.53908	-8.35198	40.4534	1.41435	-6.59639	-32.4197	11.6705	10.879			-3.7211	-2.78204					9.48642	-40.0244					22.8467	-34.5639	-11.0708	-63.0802
1898	-34.702	18.4052	35.1842	3.52112	18.8877	3.56753	-10.3668	36.2716			-4.88035	-19.774					19.8291	-19.4176					24.9506	-34.4596	-18.6298	0.881534
1899	-35.7717	25.0254	38.1215	0.859605	-41.0053	-22.1379	-6.58766	36.7795			-17.7847	-13.2771					20.2587	4.93335					22.2652	-30.5217	-9.95792	-63.6217
1900	-37.0191	23.8785	36.5848	0.873043	-18.5305	-33.8283	-7.6768	35.758			-6.96024	10.0878					24.5284	-45.8925					16.5728	-41.6788	-13.3515	-64.0543
1901	-31.0571	16.9922	41.5534	10.4842	18.8599	3.09249	11.8287	31.498			-5.50962	-11.3734					3.64926	-37.4435					28.2725	-27.6316	-11.6817	-62.566
1902	9.31503	0.745304	36.1393	5.12149	11.6615	0.0721048	-27.0401	-10.3124			-9.89132	8.49669					15.6453	-9.66216					14.6823	-27.4319	3.62264	-16.4246
1903	19.5631	13.9006	40.14	5.34783	-14.1345	-36.6996	-7.75782	36.0694			-6.75755	-17.8288					26.7789	-55.5486					41.1858	-26.8541	3.26652	-16.7821
1904	7.92094	24.6234	38.9629	2.99001	8.42374	-11.7916	-18.2456	41.1465			-7.43342	9.78035					28.798	-53.2381					28.8819	-33.7259	-14.746	2.82371
1905	3.64588	3.72327	26.0875	4.0482	-17.0251	-37.5179	-4.24559	36.1049			-10.9812	10.5743					0.377697	-49.6148					25.4354	-33.4702	-20.4101	0.388135
1906	-36.0862	19.9121	34.6527	7.98872	1.38627	4.06713	-7.12743	36.0149			-11.3155	-17.913					9.65904	-39.3257					24.36	-36.2436	-16.9327	1.86051
1907	-36.2445	23.8276	40.6204	4.56955	36.8	-5.37963	14.8576	33.6822			-3.92992	-2.75361					9.50266	-49.7412					21.2715	-32.0315	9.35565	-18.7399
1908	-35.7543	24.5299	37.4412	5.44844	25.5733	-10.4335	-4.92912	33.9941			-6.62826	7.84412					23.681	-47.5633					24.5795	-30.4546	9.75955	-18.8505
1909	-20.2959	6.28807	39.1051	1.11106	-19.1457	6.23848	20.9491	23.9036			4.06664	-0.283809					28.4246	-54.0308					28.4105	-38.7658	2.52272	-15.2996
1910	-37.3653	25.072	42.2788	1.72688	-15.4555	-34.5524	12.0953	11.5759			-11.622	-21.0725					9.32979	-7.08178					28.8975	-29.0967	4.72055	-18.2506
1911	-40.1639	3.28643	39.6013	3.82543	-14.1882	-33.6616	-9.96801	35.5906			-8.03249	10.4683					14.6634	-10.3251					23.9185	-31.7286	-29.6964	-43.1991
1912	-16.0261	15.5434	40.3141	4.90754	-27.3843	-50.8792	2.07781	34.2672			-1.73957	-3.62838					-11.9104	12.3549					27.5038	-3.99476	-33.4277	-44.951
1913	3.61028	19.4105	38.254	2.87046	-15.6109	-34.2048	-9.29426	34.6424			-14.348	-13.4087					14.1598	-7.14992					27.6751	-22.9644	-29.7459	-43.2247
1914	-33.6367	26.7659	38.6703	8.68774	-13.9298	-34.5231	-9.73555	35.7859			-11.1828	-20.3065					22.2243	-47.2819					16.7797	-41.9685	-8.15599	5.85307
1915	-37.7246	24.5546	40.0649	5.60794	-30.6365	-50.987	15.2817	9.77198			29.0569	6.02076					27.2356	-50.7579					26.0215	-35.0554	-16.9221	1.95324
1916	6.91128	24.1894	38.9091	9.02078	24.3565	-8.85051	-6.59135	36.2033			-7.86478	8.41927					0.700618	-49.8034					28.4767	-29.0348	-20.0275	1.97325
1917	-34.2165	17.8229	36.4592	4.08313	-25.5642	-52.0558	-8.75554	35.5797			-8.50178	-8.74881					21.4239	-50.8608					29.3793	-28.3731	-18.3979	3.92936
1918	-29.3495	19.739	40.1812	4.99745	37.6365	-6.19845	-37.1309	-6.5732			-12.1015	3.62302					21.4035	-50.4368					28.4944	-34.9512	3.70847	-16.6765
1919	-39.0268	23.4863	40.3018	4.51952	-26.948	-51.3697	19.5625	16.5883			-8.78486	0.592266					26.1397	20.9545					18.4349	-42.7858	-21.3301	-1.03302
1920	-29.4352	24.5709	43.1265	5.1335	-26.3091	-51.0342	0.911809	33.3956			-3.83415	-17.9606					22.9977	-48.7125					23.7407	-32.8206	-29.5658	-41.2253
1921	-38.0254	25.0667	35.9419	-2.01631	23.4867	-8.6109	-8.97142	35.9908			-1.0975	-2.14755					27.6142	-53.3333					25.48	-33.7709	-10.6482	-62.9247
1922	-27.8494	20.0772	40.7048	3.17596	-42.265	-22.1967	-8.2802	35.8658			31.8305	-6.13315					9.81166	-38.1251					17.1028	-42.0929	-20.632	-1.02995
1923	-40.2837	25.8319	34.5056	4.58608	7.6319	2.41601	2.79669	45.4422			-1.45029	-1.22671					0.196033	-49.5033					22.3267	-36.0846	4.08665	-15.3217
1924	-33.9072	18.0493	40.7653	4.00668	28.3322	9.38691	-37.3546	2.47777			-5.66523	-0.854917					28.6114	-53.952					21.74	-39.8034	-11.9195	-63.862
1925	10.8809	20.3542	41.8909	2.29746	-15.9516	-33.6395	-0.83515	32.724			35.1851	-4.10707					9.2239	-40.0801					14.5524	-32.5995	-29.6058	-42.3714
1926	7.02513	22.8048	36.5556	4.20069	9.03716	-0.189226	-7.52089	36.1443			-12.0012	-16.9028					22.9744	-46.5456					28.1334	-27.6552	-9.34642	-62.7051
1927	-31.4267	24.5129	37.7613	5.24491	7.75506	0.37479	-4.77294	33.0603			-7.00675	10.842					22.5409	7.13574					27.8156	-35.1372	-22.5658	-0.947368
1928	-41.2153	21.9633	33.3074	3.68099	-29.847	-50.5937	-3.32848	33.3337			-4.5305	-2.44065					16.3704	-13.7586					40.6509	-30.667	-19.4017	-1.62012
1929	-43.8602	-0.329329	43.0058	3.82878	2.72735	-5.45712	5.90409	6.46133			18.0441	6.04742					19.8341	-19.5107					27.5703	-22.8061	9.16543	-18.2048
1930	-33.8641	18.4246	40.1684	7.51666	-5.574	-31.9237	22.3274	24.1298			29.9774	-0.270128					17.2483	-11.093					27.4481	-40.1686	-32.5416	-42.4342
1931	-36.6026	23.0615	34.2813	5.94977	-6.86354	-31.103	24.412	13.7642			-6.7959	-19.3076					19.283	-32.8274					17.1777	-42.3038	6.82208	-18.8785
1932	-40.4056	27.4016	38.2915	1.26788	37.6994	-6.39546	-3.90695	32.8477			-13.9558	-9.69331					29.4883	-53.4872					27.7611	-34.988	-11.9753	-61.4169
1933	-35.9844	20.3558	41.6467	4.55435	-9.94201	-35.6421	14.0301	11.79			-9.69082	-20.2818					25.6243	-55.3053					23.2761	-16.2873	-21.5607	0.802744
1934	-37.6011	23.8084	38.451	3.09614	-1.22309	-26.891	-9.55585	34.9638			-9.62714	9.43596					22.0087	-50.0464					27.0247	-40.4921	-21.4529	-2.02887
1935	-38.9739	18.91	39.6882	4.76925	-9.21601	-35.482	-0.811663	33.1618			3.70819	0.831862					27.5338	-54.557					23.9948	-35.072	-29.6624	-43.1971
1936	-10.2237	8.11649	39.3817	7.22596	-26.9526	-36.7686	-7.16568	33.6341			-14.6364	-13.3523					9.18065	-39.7718					19.7677	-31.7363	-10.3435	-62.4798
1937	-40.1649	20.1736	36.7181	1.93474	-5.0343	-45.3123	8.33983	14.962			-4.94115	10.0816					21.8065	-49.9431					20.0991	-33.1127	4.93294	-16.8849
1938	-29.2071	29.1214	39.0641	7.49663	5.63523	-24.5136	-2.85246	33.7261			-7.42761	-1.15645					24.4131	-51.53					28.9047	-24.0997	7.02816	-19.943
1939	11.0895	22.6663	38.6896	3.12509	-8.20384	-38.2037	0.263399	33.2164			-5.47081	-11.3659					17.9554	13.3308					17.16	-42.1914	-27.9002	-39.3278
1940	-35.3643	25.8156	42.2125	-0.305876	-17.3386	-32.6682	12.2573	-0.999287			-14.0153	-10.6156					9.30164	-39.5032					24.0036	-31.4832	-17.4347	1.96895
1941	-32.0974	23.9773	37.2259	2.51155	-5.72455	-41.491	17.5971	18.0831			-4.54265	-1.96429					26.3857	-50.0807					16.3112	-41.7683	-31.32	-39.4966
1942	-11.5261	14.1765	40.2063	8.37543	-3.22154	-35.2268	0.653815	15.9007			-6.13472	10.351					26.1425	8.97781					27.6603	-30.1694	-10.6485	-59.9184
1943	-37.724	22.999	41.1317	11.3246	-8.39148	-39.2039	-17.4958	39.0736			-10.2124	-15.5125					-11.9256	12.3428					29.4072	-28.9479	-15.8588	1.13827
1944	19.5465	11.1236	38.1738	4.44993	-1.84974	9.7428	-19.5795	37.3815			-11.3557	-17.0643					24.0025	-52.8115					21.787	-31.6867	2.82302	-17.3177
1945	-37.6655	24.0414	37.8078	1.69669	-16.4791	-33.2303	-3.73211	34.1808			-5.78986	-11.0986					14.5673	-14.3144					27.2278	-22.2638	-21.6782	-0.992808
1946	13.2814	18.0799	37.6883	4.3909	-26.1613	-51.9495	-6.60544	35.3905			-11.6072	-20.9782					11.529	-49.8295					22.4625	-39.8165	-10.5289	-63.7634
1947	-31.0568	21.2455	39.9385	6.57504	-14.9179	-31.1514	-8.8148	35.4059			33.6937	-5.35606					18.4784	-5.31251					24.9205	-29.481	-10.1355	-64.919
1948	-42.5992	1.15366	40.2581	6.52902	-6.94334	-31.2467	-2.44127	35.1047			-2.26593	-0.116079					25.8349	-55.8103					17.1767	-41.5707	-29.6736	-43.2539
1949	41.7301	-14.0572	42.4131	7.88261	-30.4085	-52.0193	-35.0431	-5.82362			31.4278	-2.00334					22.4325	-47.1245					26.7323	-40.6535	-22.5135	-1.73105
1950	-22.7891	26.5614	41.8368	10.7689	14.2704	0.349484	21.035	18.7754			-13.5481	-15.1245					32.4655	-0.143378					29.0707	-39.5505	7.38777	-20.1515
1951	-37.1852	22.5356	37.7002	3.51254	-29.7571	-50.6222	-6.14864	36.1854			-4.64183	-2.78302					22.7372	-48.6671					16.6844	-42.9096	-11.7266	6.96482
1952	-22.393	21.8007	42.8607	6.29448	-28.0606	-47.1374	-6.86146	35.3816			-10.3657	-21.6225					14.4969	-7.70114					23.5798	-33.0354	-21.613	-0.408767
1953	-33.9877	18.7928	36.9998	7.64126	38.5628	-8.02877	-4.42364	33.1231			-2.4222	0.50931					0.0187383	-49.3933					21.7428	-39.8544	-19.8554	4.79218
1954	23.842	-3.22847	34.9152	1.18208	-30.0472	-51.7363	-3.21433	33.0748			-1.58777	-2.62959					13.9943	-58.0857					21.7606	-32.0427	-16.5354	2.4891
1955	-40.0949	24.5548	39.4169	5.39749	-9.47759	-39.3224	1.20285	36.0349			-5.00399	-4.3001					26.2565	-53.3471					28.0125	-38.7775	-27.8366	-38.0682
1956	18.7831	17.7812	39.652	2.75111	-27.0581	-51.695	20.375	23.0939			-5.2393	5.09861					24.8836	-48.146					26.6216	-34.6386	-33.4228	-44.8366
1957	-31.3785	7.88864	39.5965	4.37406	-9.04751	-39.0625	14.9427	4.7066			-6.24997	-1.44642					4.60107	-31.8544					21.6899	-32.1708	3.54559	-16.6612
1958	-28.1649	26.6084	35.0693	4.78611	-41.031	-21.5589	26.8662	3.91202			-4.00995	-3.1609					21.0469	6.39273					25.7158	-25.2769	-10.6532	-62.6853
1959	22.0146	17.8186	35.4082	-0.664593	-2.07882	-20.821	-36.0869	-16.5727			-6.22321	7.61166					17.5869	-12.3653					14.4908	-32.5716	4.19139	-16.1718
1960	-20.6771	9.44659	38.5267	7.07856	11.4517	17.7336	-2.76514	34.8047			30.6921	-0.279387					9.60939	-49.7881					28.1949	-29.1428	-30.5074	-38.7008
1961	-33.7818	18.3064	40.0459	4.66089	-17.0321	-32.2256	-8.83579	34.6632			-6.24478	7.46679					3.733	2.89166					21.9213	-31.8736	24.13	0.697079
1962	6.41618	22.4023	28.8754	7.84547	-8.47925	-38.7128	-5.6299	34.5749			-6.62958	9.60096					7.65542	-31.7713					27.4368	-40.6315	3.4688	-16.2816
1963	-37.4175	24.3697	35.7847	0.527054	-9.62136	-39.0991	12.6052	31.1151			-9.10293	5.70578					8.9139	-40.4739					25.6205	-35.7266	-21.6823	-1.35155
1964	-28.1386	26.0197	32.2627	7.26385	-16.6082	-32.7269	18.2123	15.4171			4.53337	2.54397					14.2834	-58.1539					20.1088	-32.2346	-20.609	-1.6953
1965	42.2018	-14.7027	39.6117	6.21409	14.0213	-6.3637	14.5959	23.2379			35.5605	-5.2379					25.0746	-4.01222					25.798	-28.9729	4.51138	-16.8739
1966	-32.42	28.7692	38.1407	5.33962	-28.3815	-50.106	-15.7306	37.7681			-16.6802	-13.0729					13.7674	-58.0409					20.9127	-32.4978	-12.744	-64.6733
1967	-35.9874	20.1215	41.7061	10.5346	38.6337	-8.07515	26.2932	3.97542			-14.43	-14.7309					25.6691	-46.0307					23.97	-33.3604	-16.6526	0.0689897
1968	20.0645	12.9981	34.839	5.94322	-6.25516	-30.1238	6.22047	16.5659			-8.71728	4.75188					27.762	-55.1894					17.0506	-43.1267	-30.4744	-38.5452
1969	-31.112	22.9557	39.3483	3.68007	37.3207	-4.46525	-9.25506	36.2323			-10.2538	-21.8591					24.8086	-47.5694					22.8692	-35.1584	-22.7854	-1.54847
1970	-38.2064	22.9272	36.7294	1.09284	27.0707	-10.9585	-9.89191	37.1807			-2.28398	-3.60136					9.47737	-40.1395					17.1899	-43.4132	-22.9815	-2.36634
1971	-19.8404	22.0065	40.0882	5.98523	-3.44341	-42.3555	-4.2293	34.6568			-9.81259	6.63225					5.21076	-34.7325					21.7446	-32.2927	-6.19593	12.3688
1972	-37.6285	22.9678	38.9516	5.50708	-15.9252	-36.6891	19.2865	27.0874			-3.75315	-2.4063					25.3312	-45.9711					24.7858	-31.9367	-10.9049	-64.1801
1973	15.2491	16.9295	34.3768	6.46136	6.83291	-28.7642	18.6832	0.791451			-10.9724	-20.2689					15.4546	-9.13151					25.7602	-35.8015	-31.0382	-40.8389
1974	-20.6928	13.2309	36.9337	2.97376	13.8784	20.8593	-3.774	36.2076			5.57559	3.3993					26.088	-55.458					22.2804	-23.5446	-28.9598	-40.2938
1975	-19.1064	10.9846	37.5885	4.33504	37.7806	-5.2573	-43.7825	-13.8463			-4.10037	-1.10656					25.633	-45.9764					27.7875	-35.0613	-17.3148	0.419625
1976	-16.8967	18.2967	36.4077	1.20327	-27.7708	-48.5783	12.4326	7.31634			-11.8161	-20.5793					14.1029	-58.0734					28.282	-27.4759	-11.1339	-61.9671
1977	-38.8835	20.4375	35.938	3.11167	-17.3073	-32.5827	1.19544	26.3721			-3.84407	-17.2577					-20.5759	5.67968					28.0993	-27.1214	4.70336	-18.2718
1978	-18.6946	23.0003	39.3295	0.753956	-24.7128	-52.658	-39.0309	-12.6482			-9.74051	5.97542					17.4554	-10.3494					35.8489	-5.08528	-19.0231	2.08252
1979	-23.6973	9.98007	37.308	0.999383	-4.25988	-37.3742	7.80349	14.9162			-2.31605	-3.26299					24.7004	-48.0284					26.8215	-29.895	-30.4051	-38.9552
1980	-45.6941	7.08138	43.1346	2.30667	23.5616	-9.37674	-39.7663	-12.8432			-10.8953	-21.6612					26.9787	-53.0419					25.7289	-35.536	-20.2958	-3.09802
1981	-37.0898	24.0096	38.337	6.68037	-25.1847	-52.8749	-4.02823	33.8051			-1.65232	-0.0455038					11.2814	-37.5555					24.4431	-33.5798	-27.9594	-38.0158
1982	-28.3214	23.8978	35.3555	7.32174	-7.37726	-31.9338	-6.13344	36.0369			-9.91372	-20.8851					28.0076	-54.0702					21.0729	-32.9732	-19.1156	5.14462
1983	-32.724	8.91665	38.8843	-0.415606	-16.8054	-33.2514	1.19949	34.5791			-12.5944	-20.305					27.1348	-23.0018					22.2858	-30.6539	3.64754	-16.5706
1984	-27.6277	26.3879	36.353	3.35271	-14.6774	-34.3397	-5.56807	36.1033			29.0254	6.78499					12.9265	22.0945					20.5069	-29.9436	-21.4979	-0.543657
1985	-21.9559	10.8414	40.088	3.48097	-8.48877	-45.387	0.0527832	34.3058			-2.27047	-20.5526					23.4003	-36.7776					28.1711	-34.2105	-21.0886	-2.41962
1986	-32.9877	22.1243	37.8537	4.68589	-7.30307	-31.2147	6.95265	25.1875			-13.7111	-10.4549					15.1971	-10.7338					27.0486	-29.4087	-8.44819	6.40914
1987	-31.7327	19.4795	37.028	1.36491	-9.16863	-26.3023	18.3354	18.3213			-5.89331	-19.4759					6.3716	-30.7981					28.0166	-38.8152	-11.8272	-61.5688
1988	-37.3764	24.4838	31.7034	5.31682	24.1143	-9.26197	17.5559	9.21151			-10.9237	-21.5335					22.8838	-49.8457					13.0088	-31.0666	9.68669	-18.2845
1989	-26.5472	18.997	32.7482	6.1503	-16.6401	-35.6014	17.3852	26.776			-2.85841	-3.72707					23.1069	-42.2011					28.991	-28.8559	-9.37478	-62.4846
1990	-29.3636	20.0634	-47.857	-18.594	-13.7344	-33.4333	9.86492	42.2525			-8.08223	10.8837					24.7329	-48.1439					23.6749	-29.5988	-9.65561	-63.5178
1991	-29.5312	16.922	38.7797	4.38992	-24.55	-50.6134	24.6518	4.43053			-3.17311	10.1405					26.8588	-54.2739					17.5593	-42.7969	-20.5564	0.544484
1992	24.1427	9.13037	40.0132	-1.46267	5.44516	1.63025	1.74392	21.5208			-6.27048	-18.8172					27.6113	-55.0328					27.2919	-39.5786	-21.1734	-2.02733
1993	21.4846	17.5058	34.9433	2.64268	29.5088	8.70039	13.2558	32.4965			-15.4448	-14.5292					10.4289	-47.5612					20.9439	-32.7703	-21.9422	-0.677265
1994	17.3829	15.183	43.7249	4.2157	-6.67333	-29.7054	-8.16637	36.4036			-5.75582	-18.6041					25.9202	-54.2474					20.7327	-32.9323	-27.5986	-37.8445
1995	-19.4093	10.6657	37.4202	6.50609	-3.40461	-30.5458	1.28346	37.7431			-5.47814	-0.96902					10.4952	-49.5716					28.7866	-28.7057	-17.2107	2.54157
1996	-34.9207	19.2622	35.521	9.29676	5.23612	-0.640494	-7.81782	35.1585			-3.51415	-3.5522					28.1099	-55.6227					29.0843	-29.3263	-12.0979	-65.0297
1997	-21.7258	9.99452	35.2662	10.8165	6.46088	0.652165	4.61266	-38.4019			-6.61416	8.74117					29.2034	-54.22					27.5657	-40.6704	-18.9241	-1.21467
1998	-16.005	16.9332	38.5774	2.92625	-1.38744	-31.3161	-5.02644	34.8545			-9.13703	-19.25					20.3972	-48.761					17.8684	-41.568	-29.6001	-42.3651
[truncated: 12,542 more rows]

## Sheet: Figure 2c
	Non-malignant-cells_x	Non-malignant-cells_y	Malignant-cells_x	Malignant-cells_y
0	41.6458	-13.5593	-35.9156	21.2429
1	-35.7969	23.1153	-44.6027	3.78235
2	-24.8533	14.5089	-31.6112	24.2197
3	41.4298	-13.8163	-21.2053	13.2409
4	41.1301	-14.0208	3.70683	-8.15716
5	6.05659	-9.25098	-33.995	21.0936
6	-19.7433	6.75276	-38.7732	25.7044
7	41.9031	-13.836	-30.676	19.1063
8	41.5817	-13.4014	-19.3263	10.7194
9	-26.9146	17.204	15.6314	16.9757
10	41.6445	-13.2067	-27.1463	20.1316
11	41.4964	-13.9131	-37.4205	22.5499
12	-19.9405	11.2205	-28.9968	20.5025
13	41.9469	-13.6977	-26.0945	19.3046
14	41.504	-14.3065	-31.3393	22.8143
15	-33.1045	20.5375	-35.1818	20.1638
16	-33.9593	16.5749	-18.9988	14.2213
17	13.2098	22.6408	-21.4346	10.9808
18	41.4682	-13.7362	-44.1693	0.688222
19	41.521	-14.2358	-37.2179	24.2903
20	41.6818	-13.3267	-34.7245	21.3711
21	41.4027	-13.625	19.8961	12.0298
22	41.3366	-13.9547	-27.5095	19.9751
23	41.1729	-13.9869	16.9816	17.3344
24	41.1221	-13.9434	-29.274	25.1905
25	-19.7639	6.76081	-19.9084	6.45376
26	-19.4306	5.04768	-21.012	24.6783
27	41.6487	-13.3692	-26.9763	25.6335
28	41.849	-13.6711	-22.6717	25.6169
29	4.95919	-9.61298	-13.8013	15.1437
30	-27.8246	18.2048	-23.6825	9.92893
31	41.5886	-13.7733	-33.7061	23.6005
32	4.25227	-9.36287	18.6956	19.8495
33	41.9071	-13.7859	-34.5728	18.5206
34	41.22	-13.939	-10.5806	18.9048
35	41.8843	-13.8981	18.228	15.5003
36	41.6334	-13.4209	-27.1325	24.1842
37	42.2542	-13.9524	16.8915	14.5807
38	41.587	-13.2002	-11.7222	19.2456
39	-19.4051	10.7855	-36.3733	15.2664
40	-20.9662	6.3478	-35.151	20.3646
41	-19.0702	9.70453	-35.6379	19.7848
42	-7.30525	13.4725	-31.4241	20.3568
43	41.5665	-13.6491	-12.9772	10.5899
44	-33.7379	17.3512	-28.9347	23.893
45	41.1274	-14	14.4476	22.0997
46	41.6621	-13.2928	-34.2178	28.6125
47	41.5531	-13.2279	-39.9937	24.5632
48	41.8672	-13.7845	-31.6186	20.2355
49	41.4659	-13.7642	-18.0542	23.5652
50	41.699	-13.8065	7.7932	20.5803
51	40.6115	-12.5283	-37.736	17.8449
52	41.8611	-14.1421	-27.0214	26.7591
53	41.6639	-13.7275	-27.657	18.106
54	-18.9361	7.09697	15.6085	16.675
55	41.7099	-13.6781	-29.0568	20.6789
56	41.5829	-13.4345	-13.8672	8.58716
57	-19.4008	10.816	-33.7171	27.0934
58	41.7989	-13.783	-22.5759	9.92833
59	41.6624	-13.3962	-20.3188	11.906
60	41.6352	-13.3895	-20.2513	9.65586
61	41.8986	-13.8215	-48.4143	-3.70852
62	41.588	-13.4114	-36.6569	21.1967
63	41.4961	-14.2415	-37.9348	16.7481
64	-21.5873	6.34928	-36.1994	24.306
65	3.59197	-9.18996	-27.9538	19.9017
66	41.7929	-14.1293	-43.9452	5.57097
67	41.642	-13.9818	-37.9108	30.4225
68	41.923	-13.8296	-28.3254	17.6643
69	41.8354	-13.6636	-33.87	25.0697
70	41.8197	-14.2574	-39.8411	24.3066
71	41.5486	-14.0069	-28.7749	20.4492
72	-16.3104	11.344	-28.967	19.46
73	-13.5275	11.1727	5.55396	19.7044
74	3.87194	-9.06256	-20.7173	18.7324
75	41.6498	-13.3907	-41.7707	24.8571
76	41.6591	-13.5538	-29.2608	24.6308
77	42.0135	-13.8817	-23.6706	9.80238
78	41.6096	-13.9336	-29.5217	23.7817
79	5.12678	-9.62796	-21.6967	9.24616
80	3.95227	-8.37755	-28.765	25.7796
81	41.7959	-13.9885	8.17689	23.3744
82	41.8182	-13.8027	-37.8238	21.9721
83	41.6356	-13.5637	-18.5908	19.971
84	41.4877	-13.7509	-41.7474	21.1099
85	-19.716	6.72652	-23.1242	7.82411
86	-21.3142	6.59087	16.851	27.5469
87	-22.0047	21.2052	-37.2764	23.2657
88	41.6316	-13.5141	-34.3829	23.6333
89	41.764	-13.6941	-38.27	24.5912
90	41.5751	-13.5764	-37.3637	16.118
91	41.9207	-13.7569	-36.9209	25.5476
92	41.7891	-13.9667	-31.3782	22.4162
93	41.5663	-13.7062	22.0039	15.9904
94	41.6706	-13.396	-33.5066	26.0824
95	3.84856	-9.21209	-38.1788	25.7511
96	41.7944	-13.7119	17.7226	12.9064
97	41.9019	-13.7556	20.6524	-0.72273
98	-19.5655	6.86052	24.0184	11.2633
99	41.5618	-14.0805	-34.0923	17.6418
100	41.2456	-13.943	-39.6573	20.8322
101	41.7622	-14.0981	-31.3076	23.2131
102	8.84199	19.7722	-34.8205	18.7452
103	-19.2738	7.14767	-34.4084	18.4023
104	41.8324	-13.6265	-30.4252	23.1999
105	-3.17212	39.7513	7.34286	-4.45597
106	41.7631	-13.5688	20.7244	9.27396
107	-34.076	17.3203	17.8129	15.2287
108	-28.8671	17.6401	11.3087	25.0036
109	41.6572	-13.8166	-34.7939	21.5065
110	41.4346	-14.2955	-20.7456	12.3947
111	41.7766	-13.475	23.91	18.446
112	41.6237	-13.0518	14.3074	21.4059
113	40.996	-14.0168	-28.1359	23.513
114	41.6643	-13.7959	-27.8945	20.8841
115	-4.29529	15.8007	-38.9376	24.2317
116	41.5073	-13.1333	-33.1425	13.5833
117	41.63	-13.2763	-27.1748	23.7848
118	-18.8064	6.41979	3.2024	22.0993
119	41.2856	-13.8534	5.31525	-8.93436
120	41.5322	-13.64	16.4197	18.6021
121	-14.838	8.4601	16.8255	18.6153
122	8.44882	41.3305	-12.0106	11.6191
123	-44.7061	-11.788	-37.7659	16.8377
124	-12.923	40.1529	-28.1787	26.3248
125	-12.6545	39.8235	-32.2447	16.4284
126	17.6356	28.3926	-41.3274	6.72904
127	-5.3459	42.1806	-26.9539	25.4772
128	-22.3142	10.0257	-20.6627	6.33079
129	7.39195	17.3639	-38.2968	25.6464
130	-48.3686	-8.71215	-28.0518	18.3462
131	-46.6987	1.38814	20.6712	11.5128
132	-44.2242	-4.6188	-44.0229	5.39367
133	5.95135	42.1119	-20.3531	26.3704
134	8.56167	25.7543	-32.1299	20.711
135	0.716605	29.6638	-38.3383	24.9956
136	11.5613	30.044	22.1707	26.9419
137	15.313	19.0587	-14.1622	12.1004
138	3.7752	36.6425	-26.8501	23.452
139	-9.34259	40.2005	-36.5941	25.5922
140	7.60279	38.6183	-28.1847	24.6411
141	11.0961	40.7886	6.04732	21.5768
142	13.7882	17.3659	-27.4341	25.9924
143	-6.6188	42.43	-23.5597	23.5054
144	1.80886	41.2034	4.5587	-8.44518
145	7.37398	40.4711	-39.0831	23.7539
146	-43.8058	-4.60077	-39.5108	24.865
147	1.76121	42.9982	-36.2342	26.956
148	27.8573	-4.93495	-35.3625	16.8824
149	3.48055	39.7148	-20.2878	20.3312
150	-2.79572	17.2014	-32.1025	25.2273
151	9.72492	30.6346	-38.6235	26.442
152	2.75335	39.8488	-30.5265	19.3026
153	15.6643	29.6208	-40.836	22.8351
154	-42.6642	-4.97179	2.17007	22.499
155	8.69892	33.0987	-31.17	15.1339
156	-5.14299	41.0771	-28.5036	23.7617
157	24.347	12.4694	-40.6431	26.9908
158	8.74268	36.9073	-36.3716	20.4598
159	-32.6474	21.4169	-30.6566	19.325
160	24.0267	7.7017	-33.2588	28.6297
161	5.21802	43.1698	-44.9684	8.26223
162	-10.515	40.2187	-29.3382	24.9471
163	-12.7806	43.3207	-30.3292	23.2462
164	15.0941	19.141	-21.0344	11.8706
165	6.58052	39.1079	-31.1223	23.4717
166	-30.9709	0.630394	-30.8956	25.4442
167	3.69992	38.568	12.3828	19.5488
168	13.2704	18.6097	-20.2425	12.2425
169	6.15027	40.2357	17.992	12.5893
170	8.40904	23.9979	-42.5336	-1.50956
171	-6.99443	44.9353	-30.8184	23.2771
172	-46.0699	0.355522	29.7509	3.98071
173	-44.2523	-4.45394	13.5591	18.2883
174	5.83398	39.9189	-25.171	23.094
175	7.3233	27.93	6.21314	20.3619
176	5.11278	42.9706	9.97836	19.1782
177	4.81068	39.5409	-37.0126	24.2397
178	-15.7274	39.8084	5.39222	-9.24691
179	8.59243	32.9633	-37.3675	24.1432
180	-7.09739	41.8211	-19.4573	12.3976
181	12.6556	21.1314	-34.4037	14.0045
182	5.81866	39.7946	-18.6905	9.94997
183	20.7993	15.4847	-22.1565	7.31234
184	8.51975	21.8289	-34.1326	20.9703
185	-27.3438	11.5576	-36.0517	24.5743
186	16.4965	24.4074	-23.3802	10.0937
187	-46.1618	-11.6187	-39.7025	20.495
188	4.97314	35.4419	-34.6084	22.3107
189	14.1659	34.0713	18.6884	-0.997223
190	10.604	20.2146	18.2576	13.2836
191	-14.4742	39.4008	7.82275	19.5879
192	10.5043	20.0652	-38.3025	24.0877
193	5.43455	41.1673	-24.9229	23.2471
194	-44.6755	-6.54589	-35.2422	19.8321
195	6.58272	43.311	-35.1574	19.5084
196	-11.7231	43.6754	17.0415	21.6894
197	-19.8716	9.82337	-20.0582	6.43599
198	-0.937385	30.6056	-31.8303	20.5526
199	4.93819	41.1119	7.05715	-4.60436
200	37.0689	-3.85551	33.1934	-6.00005
201	6.2884	40.2689	-37.6815	23.1307
202	6.19658	41.592	35.276	-2.66551
203	21.5853	13.5312	18.3818	13.1023
204	27.0795	6.60932	-19.9857	12.6016
205	-44.2797	-2.86317	-38.5406	25.524
206	8.29864	32.0917	-37.182	17.7482
207	12.7079	26.9934	-13.5242	10.945
208	-44.2178	-0.938164	-34.02	21.2322
209	-1.88864	41.7887	20.6095	10.9798
210	17.7274	15.8137	-22.1535	10.856
211	19.2789	3.9418	36.969	-4.11623
212	8.39652	39.5542	-37.5895	28.4806
213	11.3606	24.7992	-39.7124	24.8348
214	6.9725	40.3997	4.62759	5.40998
215	-15.0457	38.2109	40.9967	-14.2396
216	7.49977	22.8533	-29.4479	23.5524
217	-42.6799	-5.21986	-39.2206	24.0811
218	18.1289	31.3947	-34.3517	17.9729
219	20.1601	12.2609	7.68009	23.3866
220	-44.4315	-8.31124	-44.0618	-1.23231
221	-9.58341	44.2211	-19.4477	10.8768
222	-43.6815	-4.59559	-27.6816	25.9791
223	-7.93278	42.1094	42.4121	-15.2785
224	12.3495	31.8114	-21.3619	12.8032
225	12.0828	19.9745	-20.6306	13.4158
226	-47.8487	-13.6396	-18.3649	19.7081
227	7.47175	41.7923	-31.24	22.2375
228	19.4657	19.7524	-34.3097	18.8993
229	-1.41881	14.0251	-36.2484	23.5128
230	12.7604	17.5547	-36.3355	18.2863
231	-23.4126	9.05816	-33.0027	16.585
232	-8.73421	41.439	-19.2907	18.7902
233	13.5412	34.8448	-20.1818	6.42009
234	-8.91125	41.7722	-31.0628	26.6618
235	6.03514	38.337	42.4459	-13.5019
236	11.3851	-5.86073	23.2149	9.2014
237	6.67214	41.2491	-19.3279	11.5886
238	25.3321	17.967	17.8416	14.9485
239	14.8609	30.5275	-39.668	16.2934
240	-21.9844	6.17228	-31.3208	20.3141
241	-8.77576	43.1192	-43.689	5.31457
242	-47.2102	0.936526	8.5679	21.251
243	-12.5034	40.3793	-21.2983	13.1706
244	-46.968	-7.41261	-20.1974	10.1521
245	-7.88976	40.5332	16.5141	20.7006
246	18.3761	24.0734	19.059	15.3763
247	5.02205	38.9211	-37.1773	23.0211
248	9.67678	30.9087	21.3441	11.1663
249	9.54565	32.0396	-37.1354	24.5881
250	9.49252	23.2337	-32.1326	27.7273
251	16.1361	19.4017	17.5119	14.6668
252	6.01566	38.7018	-24.5144	18.6576
253	14.0422	23.8109	-36.6085	22.7839
254	-14.2348	41.923	1.13602	6.27111
255	21.5389	13.2048	17.4484	17.2466
256	13.0924	32.0783	-29.5498	24.7226
257	17.0041	21.0188	-38.1413	26.518
258	-12.0103	41.946	-39.8931	25.2478
259	9.70517	19.995	12.3157	18.9085
260	34.2285	-6.35922	-22.2756	11.6485
261	-46.7994	0.995754	-27.9366	20.3938
262	23.8953	14.9109	-15.5651	11.306
263	11.4006	16.2045	-38.6792	25.7663
264	9.20037	26.7047	-27.9083	20.1163
265	35.2234	-1.17846	-31.8434	30.5217
266	14.3783	21.5789	-20.1994	22.7752
267	-6.94257	42.67	-28.87	25.5058
268	11.1774	21.3303	-19.2658	14.1817
269	7.17949	39.8953	20.985	11.0104
270	15.4336	28.3762	-30.5082	14.9948
271	5.33579	39.7805	1.63587	15.5713
272	9.73628	24.1527	21.2261	9.53441
273	15.9363	20.7109	-34.9751	6.38897
274	0.508885	30.7121	7.07176	24.7217
275	3.89703	40.2446	35.4834	-4.81019
276	4.63486	36.468	9.87652	19.4187
277	-9.84765	42.2629	-36.5143	23.7572
278	-7.69372	42.2819	-37.1608	25.2837
279	-42.8441	-4.30445	8.85013	4.21666
280	-6.918	43.9114	13.5164	18.3489
281	5.14027	41.1251	-20.0558	12.2012
282	6.43707	30.4253	-37.5427	23.6702
283	4.89158	36.8242	21.2612	13.6021
284	25.5138	11.6577	-37.1938	22.6296
285	-46.3065	0.903079	-28.772	19.5813
286	18.5556	20.6152	-18.5392	12.2294
287	11.2156	24.1261	-43.7384	0.808053
288	-35.2305	5.54079	-19.7285	11.6028
289	-15.6349	40.0207	-30.576	25.425
290	-12.2521	40.2615	-10.1397	6.9049
291	4.10542	36.6574	-26.6839	24.4646
292	6.96622	17.5009	18.8912	13.9357
293	25.5844	7.83454	-25.6927	16.7928
294	8.89653	34.2181	-5.13772	17.0616
295	12.0167	20.1796	-31.2704	20.6917
296	7.19398	40.5064	-37.9959	23.7544
297	8.97903	23.4792	-34.4133	28.4171
298	-15.0669	40.6224	20.1254	10.6461
299	-42.9926	-12.3952	-38.5061	23.5634
300	16.2312	20.8526	-36.2783	23.8511
301	-14.1043	40.4987	-33.0329	20.6476
302	0.667759	29.2265	17.8587	22.1756
303	8.43134	39.0185	42.3315	-13.6009
304	-9.48837	44.1523	-21.947	10.9679
305	16.8844	16.4176	14.8264	19.4059
306	-12.366	39.387	-23.3373	12.4369
307	6.64703	40.7708	-34.2176	25.5523
308	6.43539	40.632	-29.7446	19.4518
309	7.3594	32.0904	-25.9926	27.2587
310	5.62784	41.778	-19.2092	13.9373
311	18.367	23.6015	-29.7178	17.2123
312	11.4288	24.1654	-39.4789	24.2438
313	-12.5697	43.9815	41.917	-13.9198
314	13.7235	18.8661	25.5832	13.7193
315	-46.4939	0.559697	-36.6822	19.541
316	4.2927	35.9947	42.3261	-15.3081
317	7.39944	26.2561	-29.2234	27.8631
318	21.9792	19.7378	-18.4517	24.7883
319	-43.5101	-2.44486	-20.1767	6.25661
320	-1.09987	15.3843	5.07046	-9.04068
321	29.5089	14.7526	6.06874	-3.99035
322	11.9063	21.7262	20.7671	16.5397
323	-43.0451	-1.51309	4.778	-8.65322
324	7.59213	28.5411	-36.6401	24.1926
325	4.83269	41.8373	36.8903	-3.9703
326	6.61094	40.4907	-30.3426	21.6275
327	11.3619	25.665	16.0014	22.617
328	5.06019	42.2776	-45.8165	5.39716
329	3.87884	36.1248	-39.6305	23.2472
330	-51.2303	-4.39203	-26.2719	21.2257
331	12.0421	21.202	-28.0802	23.1442
332	6.71349	42.0127	17.9669	18.8179
333	20.3693	40.0828	-29.2708	21.1868
334	-44.4875	1.09655	14.0149	23.0567
335	8.2798	38.6826	-9.80005	15.5531
336	-45.4869	-0.964095	15.8377	21.6606
337	35.8202	-5.32695	-28.1028	19.9662
338	-12.1652	40.255	-28.4904	28.1816
339	20.739	13.0628	42.2635	-14.6851
340	-42.9166	-5.10977	-31.115	23.0188
341	4.27398	36.2829	-13.8532	-2.66418
342	-11.3944	41.375	-34.5836	19.9416
343	-45.973	0.667379	-29.5572	24.5914
344	21.6078	14.8691	-19.8952	7.52193
345	8.03915	41.1172	21.7418	24.6849
346	3.59041	38.6892	21.3117	11.0721
347	-15.2801	42.0297	-36.878	23.7674
348	-5.36351	13.8936	-36.9294	24.8897
349	-45.9301	0.987705	-36.59	23.1322
350	6.09511	40.6534	-28.8165	21.5526
351	-5.41776	39.6544	25.6472	10.0196
352	6.22906	40.6248	-30.4954	20.7609
353	4.56065	36.9004	-38.5018	20.9628
354	7.45196	31.0273	-18.4065	14.8575
355	-11.2457	43.3048	-36.3229	23.1528
356	-42.0739	-5.01775	14.5755	21.7403
357	-44.826	-8.99175	-12.9225	12.9296
358	14.6566	31.073	-37.8595	23.9617
359	-9.79155	44.7471	-28.9081	19.1187
360	8.27917	39.1086	22.8	10.274
361	-15.4409	41.1793	20.0859	14.1992
362	10.4044	21.7722	-45.0689	5.86077
363	6.40121	28.0516	-37.7933	24.1152
364	-14.8627	39.744	-36.5608	23.628
365	22.0306	19.5007	-39.0233	17.7204
366	20.3727	14.7604	-36.832	25.1742
367	14.8953	24.6877	-35.6876	20.2537
368	-16.0413	39.4944	-23.021	10.7245
369	-45.3054	-7.52546	-34.8224	16.1707
370	7.27314	39.7343	-30.6003	23.1126
371	12.9639	23.3214	-20.0152	13.1156
372	-5.78672	40.8486	-36.0018	19.6583
373	5.17058	40.3407	-28.0367	26.1183
374	20.8493	23.9424	-32.9392	20.9273
375	27.7321	6.41072	-18.6174	12.9734
376	18.044	24.116	-18.4944	7.50901
377	16.0894	31.5378	-21.1081	13.284
378	-43.6942	-4.47956	-30.5681	19.2549
379	-42.4092	-6.42822	21.3415	22.7718
380	-15.5094	41.1935	-39.0784	17.8914
381	7.90332	34.8572	-38.4833	25.5637
382	-11.4278	43.0248	7.35768	22.656
383	-48.0295	-1.84493	18.6396	4.55315
384	-14.2316	41.9542	-27.4619	25.4216
385	-20.8468	9.57668	-20.5242	21.2107
386	-21.9581	7.6592	-33.0326	26.6255
387	8.96072	28.7668	-19.0134	9.75893
388	-8.59341	42.5383	-20.2505	9.61109
389	10.7296	21.4365	-27.2279	25.0209
390	20.0938	15.6108	-37.5587	25.0068
391	19.3153	21.1585	-19.401	12.811
392	18.9175	18.9349	24.933	8.13994
393	-39.9732	-7.21915	22.7542	11.0979
394	-8.52894	42.4577	-28.3014	20.3665
395	7.27724	41.9096	-34.3507	20.5515
396	8.15074	33.8338	15.7403	16.2317
397	-40.6818	-12.5259	-39.7018	26.5242
398	34.2414	-0.705804	24.8767	8.46533
399	21.4726	12.6057	12.955	8.05918
400	-46.779	0.0381412	-23.7743	22.8611
401	-7.477	41.4443	-30.7831	22.7895
402	-8.58879	43.0153	16.4691	23.2467
403	-13.7615	42.9524	-39.4024	20.3239
404	-4.32614	41.9659	-30.7003	23.3367
405	6.92197	41.5793	-39.7404	26.4255
406	-10.333	44.3663	22.3987	21.5936
407	3.54574	41.0073	-31.0319	22.7144
408	-6.07434	40.581	-28.6732	16.6343
409	4.34274	36.9038	-26.047	20.3146
410	-12.9943	43.0678	-31.897	21.3795
411	10.1691	21.586	-44.3426	5.16407
412	8.71731	41.1343	23.4413	18.296
413	5.92105	39.7553	-44.222	5.53732
414	18.1213	27.3737	-21.6362	12.6064
415	-45.9356	1.3403	18.149	19.1331
416	23.3367	21.8038	-38.9719	18.2369
417	-10.0543	42.7752	-32.5154	20.5432
418	13.5997	18.1925	-36.1337	21.0245
419	22.7174	22.9444	-21.297	12.9588
420	4.41827	36.6919	-31.8287	20.3411
421	9.21525	34.0262	-18.9558	11.9649
422	13.0641	19.8154	-38.3019	24.9588
423	-28.2832	12.1691	17.2912	18.7352
424	-9.16591	43.7537	-34.1973	21.3793
425	9.57316	20.0322	-33.3493	24.7376
426	8.09365	41.5228	-33.2796	15.9994
427	-9.19992	42.1296	-28.1368	28.004
428	-11.6772	39.939	5.20975	-8.90509
429	-11.6821	43.1662	42.4535	-13.9031
430	-9.04795	41.4531	0.15949	4.95777
431	-10.6301	41.0567	-34.009	17.2106
432	13.9875	28.216	-27.681	25.5473
433	-2.25601	42.6969	-27.3772	25.2472
434	-45.8711	1.01204	42.3631	-15.29
435	4.01425	32.6102	-34.1543	18.8715
436	11.3585	26.7874	-22.1259	7.332
437	9.19878	28.3426	-44.9193	0.649332
438	14.3559	35.4777	-31.5041	23.8364
439	7.49507	32.925	-39.028	24.9886
440	5.67752	39.8472	15.4014	26.6158
441	7.77397	39.3338	15.1123	26.4374
442	11.6965	23.8759	-12.053	13.8309
443	-43.2971	-12.8787	20.7903	11.2759
444	4.03174	36.6333	-34.0182	23.4886
445	4.37438	44.9789	18.204	21.4283
446	13.7213	30.4247	-43.5182	-1.66591
447	24.1815	11.7404	-33.0668	16.7455
448	-17.292	38.5937	-26.997	19.047
449	16.8268	26.8088	-36.9349	22.3305
450	-14.4227	42.4528	-31.1355	22.7963
451	18.037	26.8736	6.6654	24.585
452	3.93253	36.5102	-36.542	27.6166
453	1.65954	41.2213	5.90654	-9.55417
454	-7.52082	42.6014	-36.0177	22.3658
455	-15.8025	13.7175	-28.3402	25.7957
456	-7.42951	42.0495	18.0148	13.3528
457	17.4748	16.0997	-37.8937	25.1102
458	-9.44241	44.4408	-11.4124	13.9878
459	-46.7174	1.08347	-37.1622	24.875
460	5.40881	39.6165	-43.9945	5.44764
461	-8.52643	41.294	-36.0682	20.947
462	16.7223	16.4716	12.1728	16.2767
463	4.50408	41.0152	-29.3478	25.257
464	5.10194	40.2881	17.323	15.8735
465	10.37	16.2515	-17.7169	21.3232
466	-11.9042	39.854	-13.2249	14.1747
467	-11.3782	39.616	-22.1281	7.30968
468	-43.0557	-3.44057	3.51946	19.6877
469	-44.4359	-5.17973	-35.9092	20.9243
470	-10.2839	42.8235	-36.0298	19.6682
471	-9.09512	42.8838	18.9621	14.8704
472	5.0452	39.308	5.823	22.3991
473	-13.7056	39.5002	14.9784	24.2936
474	12.3884	26.2746	41.7203	-14.2013
475	5.52317	43.1717	-32.675	24.5228
476	-28.7008	12.03	22.9957	16.0575
477	22.6849	15.4575	-41.0199	18.7026
478	-10.5452	41.1445	-29.0174	24.0683
479	13.1438	20.9116	7.75087	24.004
480	4.43811	35.8361	5.9729	5.01051
481	6.41057	40.9687	10.6137	23.5744
482	5.93139	40.1723	-35.5525	28.7388
483	-6.62981	18.3504	-35.9885	25.4624
484	-44.6988	-11.6311	-21.9663	21.1151
485	12.3324	19.7329	-33.4223	25.2863
486	10.3744	30.7703	-21.7	22.0865
487	-46.3645	1.12072	-28.854	24.8032
488	-12.0728	43.1999	-17.4729	23.4475
489	10.9579	21.5903	-38.9269	18.8012
490	-45.8154	1.37726	9.67744	25.0031
491	21.3879	16.3779	-31.818	25.1103
492	-11.9536	40.269	-37.5364	16.9792
493	6.15047	38.3383	6.92886	20.8467
494	-27.9755	12.7677	-36.8624	23.5711
495	-11.1283	44.06	-23.6143	18.23
496	7.57271	39.2318	-36.3745	25.4356
497	21.8805	25.2455	-35.2121	20.7377
498	1.40395	42.7491	-10.2061	18.5813
499	-0.240554	30.6499	-38.9641	24.7629
500	-11.7945	40.2303	-28.062	25.9794
501	6.28249	40.1092	-11.9021	16.5493
502	4.4697	41.8353	-29.8095	20.5415
503	6.88677	42.228	-35.1358	17.794
504	9.94075	23.9267	-31.8316	19.1227
505	-2.30773	16.5744	-43.0192	24.9361
506	-47.1709	1.22086	-22.5816	11.4588
507	12.2255	35.4689	-35.0975	25.9787
508	-11.5256	42.5745	-31.9666	22.3623
509	12.6129	19.7956	-28.5079	26.2777
510	15.802	18.7982	-31.8444	28.6602
511	-46.6103	3.01862	42.3699	-15.6226
512	4.07151	40.3203	-21.5023	9.02682
513	6.29157	-6.63114	-33.737	26.0146
514	-28.5041	12.2137	-17.8104	12.1196
515	2.81278	-7.42947	19.2195	8.71516
516	-9.31806	42.9287	-36.8432	19.9436
517	21.3846	14.3399	17.6953	14.6191
518	-15.4796	39.878	-38.2947	26.197
519	-12.5917	40.2121	-37.4238	23.5906
520	4.04016	36.3582	-27.1608	28.4485
521	8.8778	28.7495	-28.3614	25.73
522	27.6132	6.28392	-37.5988	20.727
523	11.0589	34.2278	21.6972	12.1876
524	-14.2034	39.6948	-37.2416	20.8733
525	9.14827	41.2997	-19.7929	10.2096
526	7.62405	41.7621	3.92412	-9.79462
527	10.6239	21.1205	-21.1198	7.12095
528	24.1319	17.5237	5.16354	-8.68388
529	23.5696	13.9297	-31.7354	21.8879
530	-7.44246	41.946	-28.1633	24.2695
531	-45.3299	0.16651	-31.5899	20.5127
532	14.0264	23.3413	-21.1526	12.4253
533	5.17105	43.1277	23.4872	12.143
534	5.34347	41.3705	19.1754	39.6026
535	-0.192083	31.4138	28.6093	6.98903
536	14.7335	-3.08415	17.121	17.8181
537	17.2871	24.3165	4.5821	-8.45447
538	-1.12018	43.2166	-29.8179	16.26
539	7.37992	43.5135	-32.1688	24.1923
540	19.7959	8.73776	19.0192	12.4313
541	2.57409	20.5882	18.7173	13.5249
542	16.1203	27.1728	-37.6708	27.0107
543	24.8623	5.02049	-30.3927	23.4379
544	-12.1063	40.2969	-42.9507	0.0491637
545	5.87721	39.6065	-28.6013	26.8368
546	-11.4904	39.2453	-33.747	19.224
547	8.73932	25.5038	-37.8233	22.8627
548	11.037	15.0517	-37.2104	16.6772
549	1.26603	32.5522	-29.4661	24.4137
550	9.96015	25.3644	-38.7983	19.2715
551	7.80043	32.165	-32.2764	5.59914
552	5.04522	40.887	-28.8742	23.4082
553	-9.43655	20.171	-39.9716	19.0521
554	6.56438	40.4828	35.5837	-5.28736
555	5.42967	-9.16371	-39.0451	25.9081
556	5.10973	25.4276	-35.0387	19.8246
557	22.1817	16.2012	17.2109	14.1608
558	16.975	23.2416	-37.5144	26.2096
559	4.66779	36.7186	-36.83	22.1713
560	-13.8995	40.641	-39.4984	23.8183
561	4.34028	41.2561	5.33297	-9.12851
562	-12.1387	40.3775	-34.6674	27.9769
563	11.2708	25.3573	-34.7299	23.7532
564	7.93041	32.2335	27.8393	6.58524
565	-47.1967	-12.6087	-36.8455	26.5272
566	-14.2121	40.1981	2.11493	13.7706
567	-7.65853	40.9345	-35.8442	28.5022
568	19.6667	21.1788	-38.8477	17.4642
569	19.5835	22.8268	19.9094	14.3473
570	-2.38007	44.1795	-22.2419	25.6312
571	14.2794	29.8445	20.1109	9.81588
572	6.59999	31.6486	-36.2623	21.8395
573	-0.0771369	37.6179	-37.5189	26.566
574	-8.16371	40.966	-34.7885	18.3439
575	20.4329	14.0905	-30.881	17.8909
576	6.07195	40.7692	-34.2939	20.8138
577	-8.23851	39.9236	-17.5841	10.5653
578	-8.75812	44.262	26.7983	9.6503
579	-25.3513	13.898	16.3454	14.1358
580	-9.82562	40.1854	21.7454	10.2172
581	8.53574	-7.86862	-21.3803	11.0121
582	2.23346	41.2633	-44.1461	-0.215664
583	-8.75965	18.7502	-43.5874	-0.60093
584	11.6798	29.0307	-26.4056	25.2638
585	-9.30618	46.8699	8.04916	21.7473
586	8.87185	27.4119	18.478	15.375
587	5.4803	41.3365	-20.4318	23.4701
588	5.20437	39.2247	-37.5575	17.2796
589	12.5557	15.2904	-26.6685	19.4141
590	12.7302	16.7606	4.25417	-8.34413
591	15.2116	22.2407	-30.7819	22.9769
592	-13.1671	43.2277	-43.2626	7.44756
593	12.9138	14.8665	-38.0436	19.1351
594	-45.9149	1.37362	42.8178	-14.5433
595	-13.772	40.0814	-39.6371	24.1929
596	-11.8931	42.0742	14.6406	22.6898
597	10.6249	30.5439	15.5341	14.6266
598	-47.5414	1.53124	-41.4974	25.1006
599	13.3651	18.5401	-37.7871	26.0516
600	-42.8841	-7.88136	-23.1217	25.554
601	15.3338	18.7385	4.83991	-8.646
602	25.8701	21.6788	4.08772	22.6367
603	-1.63633	17.8934	19.0547	12.4069
604	-46.7239	1.06743	3.62193	21.869
605	-13.7127	44.9565	-37.9465	16.9768
606	9.58652	22.7768	-41.403	18.7554
607	4.31203	38.3383	-21.8999	22.5069
608	-43.9218	-10.3115	-37.5183	24.7175
609	-10.4798	43.5706	-28.138	26.0372
610	-13.2239	40.0339	-45.395	1.23021
611	-13.3197	40.2259	-36.6688	24.4596
612	10.1034	19.4041	-27.7219	18.4717
613	21.9478	12.2667	-36.5691	22.38
614	2.32273	44.4558	-28.7734	25.4282
615	3.35946	40.9075	-36.6101	25.92
616	19.6485	31.1432	-21.5556	11.1102
617	-13.6922	39.9664	-23.782	11.6849
618	-46.4343	1.53292	17.8119	20.796
619	13.3561	16.2442	3.31089	19.8254
620	2.83819	39.8851	-37.8537	22.8143
621	-47.3909	0.724023	-26.5422	28.6889
622	3.86634	40.3353	22.7977	24.021
623	4.22227	41.0091	-30.1154	23.8027
624	6.81908	42.8462	26.9855	18.3165
625	-12.2191	46.5377	-28.718	26.3137
626	14.495	25.0048	-29.6314	24.4436
627	17.8873	21.2198	18.984	13.9253
628	-3.25795	14.6136	-5.14442	13.3333
629	3.33317	40.5815	-25.1477	9.77798
630	4.10994	36.9361	-36.7032	19.9069
631	-21.1001	9.694	-39.2699	26.5097
632	-43.0147	-13.3882	-31.0531	23.0218
633	16.722	27.7985	-34.6283	24.4867
634	5.44302	40.3051	-28.2798	25.2287
635	-10.4579	45.994	-23.8645	18.5518
636	4.19467	36.4499	-34.2702	20.232
637	-4.90457	42.4977	12.9553	22.1147
638	-11.3516	45.2107	42.1573	-13.3475
639	19.9538	18.339	-36.665	22.3253
640	9.45565	27.2904	-38.9427	19.5466
641	7.90637	40.8551	-36.4001	18.8446
642	-14.8445	40.8159	-32.3292	25.4726
643	8.9759	29.9275	-36.51	23.1814
644	-6.90327	43.4609	-24.6541	21.1656
645	13.734	17.9499	-40.3142	20.7642
646	-42.4058	-4.06167	20.0046	13.7676
647	15.392	23.1106	2.8465	19.0969
648	-18.5151	6.47591	24.2285	10.9964
649	16.5859	8.67843	-36.3307	25.3776
650	-47.2474	-3.02611	-26.4681	24.6048
651	11.0451	17.7941	17.7612	18.4737
652	-28.1465	12.3469	-37.699	22.5889
653	-12.0392	39.231	-34.3074	25.9687
654	10.497	28.0248	-23.6108	9.84544
655	7.53155	-6.31786	-23.2968	25.4919
656	-45.1364	-9.48095	-27.9292	26.4246
657	4.54379	36.1857	-29.5501	19.6207
658	-43.8198	-7.85983	34.8115	-2.09174
659	6.02125	-8.0329	-22.8177	14.2389
660	4.18631	36.9797	22.4121	20.9933
661	9.74321	24.5421	-44.1223	5.90608
662	-4.7473	41.3403	-38.0012	24.3563
663	4.99775	-8.44532	-36.3811	22.2099
664	9.82763	21.4632	10.2684	24.6724
665	4.04944	37.3267	-27.5045	23.707
666	1.09909	31.3082	-34.0486	24.5803
667	-41.3059	2.79996	-33.2934	20.7432
668	18.2227	13.2046	-37.9188	25.589
669	5.44754	42.4851	-36.7975	24.8652
670	-44.7799	-5.65508	17.4051	15.4603
671	-10.4548	42.0824	30.5177	13.6136
672	-12.3453	45.0704	16.6734	15.2781
673	26.4674	12.8386	-20.2222	15.9829
674	7.4107	30.0147	22.6489	12.4836
675	6.49357	42.5445	-33.8265	15.0886
676	8.21714	33.0779	-28.9246	20.1118
677	-10.373	40.1208	-38.4799	22.9865
678	-15.3374	39.8405	-44.7538	0.599673
679	-7.70636	43.3526	-17.1666	10.6848
680	-11.905	39.4077	-36.1062	24.4822
681	14.8393	34.5399	-37.8169	16.9606
682	6.31784	40.2316	-20.9721	13.0711
683	-11.9476	40.0425	-29.9297	20.9289
684	-15.6299	13.7856	-21.8826	9.43003
685	6.7074	16.6065	23.6524	20.7039
686	4.62999	43.0857	8.02714	20.246
687	22.3905	15.0558	-28.295	25.7096
688	7.39149	39.6787	-20.6014	10.8902
689	5.52321	40.7264	-28.3681	23.3718
690	9.91384	27.6942	-33.8246	19.5397
691	4.28243	36.6466	-27.919	24.2958
692	-10.5924	43.6821	-30.6255	22.627
693	1.27296	30.7905	-35.772	26.5597
694	7.19779	36.1962	-38.3887	27.3455
695	10.4414	6.70211	-39.8047	27.7646
696	8.38067	37.6608	-27.0255	25.9376
697	13.8102	18.8253	-23.3733	15.0417
698	9.78501	18.9615	-37.5038	20.2058
699	5.60607	42.308	4.19295	-8.71088
700	2.74869	40.2267	-44.8272	3.59253
701	19.8026	15.8218	-12.4253	13.3658
702	17.6243	18.3772	-13.3112	16.1489
703	-20.4317	7.36958	-13.0815	15.081
704	2.53222	34.2471	-38.6342	26.1526
705	20.6234	25.834	-36.4844	24.1117
706	0.102473	29.5513	-29.5963	22.536
707	-22.2691	8.09417	16.3754	12.8009
708	6.52191	39.5064	16.1421	17.0661
709	11.2383	42.6923	-40.1006	20.9312
710	9.8921	16.1036	-30.9895	21.1554
711	12.879	24.1821	17.1467	19.4752
712	14.3483	32.6656	-21.8744	24.5431
713	3.43235	40.2006	0.707118	6.2872
714	19.0804	25.1181	-36.4394	23.2218
715	-7.79471	42.69	-28.0922	16.8088
716	-9.89906	42.4032	-20.2591	10.0243
717	5.67874	39.7803	-33.388	20.2886
718	3.51468	39.5334	14.1566	23.3598
719	-11.1695	42.8983	-33.7198	22.6887
720	-10.9015	43.413	-41.1222	24.0409
721	5.34918	24.0411	-33.6713	18.1559
722	11.1168	23.1796	-37.3243	21.23
723	5.85341	25.8024	-24.7322	26.5726
724	19.437	20.4658	-38.5668	23.0993
725	13.2278	36.22	-38.7704	17.9395
726	3.32429	41.9823	-35.8596	28.281
727	-43.192	-4.89531	-18.9224	12.9158
728	-44.7851	-9.91281	-37.7747	20.752
729	-45.6546	-7.30182	-19.7325	13.4923
730	6.31099	41.0443	27.6831	9.19824
731	6.35202	25.3788	-30.9325	20.5838
732	9.21927	30.6104	20.8442	13.462
733	5.59873	39.1617	-37.2136	28.191
734	6.25663	41.1724	-45.3258	1.81489
735	-42.2593	-3.84134	19.0326	13.7727
736	-8.21366	42.3203	-19.564	10.9979
737	10.9096	31.4501	-36.7467	24.4089
738	30.025	8.2057	12.5394	23.5296
739	9.29436	24.9316	-25.3361	24.2149
740	20.3997	14.0192	-30.5725	23.235
741	-11.351	41.8204	5.48393	-8.90219
742	-25.1045	29.846	-38.9445	19.0006
743	-7.41098	45.0725	-19.7525	16.9858
744	-23.6167	9.44015	-19.0651	7.71633
745	6.01391	39.6812	-36.8421	16.7281
746	19.7324	13.587	25.0847	18.6242
747	20.1073	29.7865	-7.41049	18.2078
748	11.5629	28.5638	42.2089	-13.8126
749	4.11128	37.0868	17.3318	19.7456
750	17.9947	33.0484	0.621014	6.89886
751	15.3073	27.7165	-33.4122	18.4763
752	-27.8521	12.8056	-24.0084	12.2273
753	22.361	17.28	21.8044	11.8154
754	-44.5997	-6.52374	11.0115	19.0389
755	0.960877	41.8952	-26.4438	22.3072
756	-8.58099	45.1084	-36.776	20.7151
757	-45.0064	-5.05826	13.9674	16.1455
758	-44.4953	-4.31905	-21.9323	11.0479
759	-13.1	39.9392	-33.314	7.11645
760	21.4845	10.4459	-20.3031	10.9785
761	-10.5855	43.1465	-32.5147	26.7387
762	-3.19905	15.966	-37.7768	16.8789
763	20.5255	16.3849	-10.71	8.28376
764	4.85643	36.156	-29.5393	19.4328
765	22.2479	16.8336	16.5204	14.0442
766	7.73392	29.333	-21.8268	11.6957
767	-15.5045	39.8543	-32.4274	17.3108
768	37.176	-4.31781	4.83144	-9.32098
769	-44.065	-11.0433	-34.0693	12.3836
770	4.9951	36.8369	-41.142	20.5966
771	6.10239	42.8356	14.0422	20.6894
772	-24.5309	9.79369	-38.1249	23.5815
773	8.08177	31.9876	-34.7144	26.4452
774	33.8872	0.152311	20.7848	13.443
775	4.21938	41.6813	-39.3052	25.4878
776	-9.50852	44.0545	-22.1087	6.04597
777	5.85003	40.8498	-37.4933	22.8764
778	15.0426	23.1968	-19.5021	10.9388
779	7.31972	25.1559	-36.9397	25.1827
780	4.53588	40.6403	-40.6763	7.92407
781	-14.0537	42.1052	20.9372	9.6651
782	5.87161	40.1649	-31.8524	16.8134
783	8.61056	43.642	19.7573	9.34038
784	-46.0305	1.23679	-35.1109	19.2945
785	3.68882	37.0943	-33.111	20.6438
786	12.6293	27.3734	-29.1737	19.7522
787	-8.60874	41.4726	6.90758	23.5954
788	4.82972	39.2645	4.71993	-8.64074
789	-11.1779	44.2523	-17.8719	22.492
790	-14.8535	39.9991	15.6484	17.2373
791	7.29028	39.88	-34.9682	24.0409
792	-43.9307	-3.49594	6.29911	23.16
793	-10.35	39.8524	-37.6879	27.4537
794	4.77632	39.7887	-39.0404	24.6982
795	-50.6086	-9.60042	-32.9264	27.657
796	9.49236	24.3862	-37.1984	25.5474
797	5.82825	42.3667	-31.5255	22.1805
798	4.69198	38.8635	-18.2201	14.9358
799	7.68603	40.1676	-37.1689	23.2616
800	-9.70639	44.3378	-21.3605	27.1157
801	-15.5198	40.1491	5.669	24.3219
802	-16.8019	39.8079	-34.933	20.052
803	-22.0419	7.67352	-22.4452	10.47
804	-41.7914	-5.38694	-29.3917	22.2118
805	12.3121	17.9947	5.03281	22.4212
806	10.0509	31.8734	4.45698	-8.28201
807	-9.30639	42.6908	-27.959	26.303
808	16.2268	24.4905	-32.6082	16.2144
809	-8.49292	42.784	-22.654	7.61315
810	8.72508	3.71389	-29.1522	27.4623
811	13.7796	30.8558	-24.0181	7.25482
812	-12.6534	40.5221	14.6001	23.7865
813	-28.1605	12.0017	-37.6423	25.1993
814	17.3248	22.1043	-37.3197	24.3622
815	-9.50693	44.3745	-36.7888	21.046
816	26.0695	15.0176	-37.3833	24.5666
817	15.4386	35.1449	-22.9573	12.8669
818	-10.0701	42.3225	-38.6852	24.2625
819	8.16222	40.2462	-19.9734	13.5999
820	14.275	29.2613	-28.8607	25.3761
821	4.7715	36.8227	18.7959	18.7394
822	4.58666	25.3492	-34.5227	21.9554
823	13.5873	23.2992	12.1824	23.6594
824	23.649	11.8928	25.7897	7.13838
825	24.7176	26.1733	23.2413	11.0336
826	-46.1309	0.706704	-19.5861	7.24652
827	26.6782	6.98183	29.492	4.15375
828	33.3495	2.21479	42.4408	-15.973
829	13.5805	24.341	5.42108	-9.13448
830	-46.421	1.05298	-38.2051	9.10936
831	-10.0065	42.5717	19.8962	13.3418
832	8.88806	27.6457	14.5308	22.5435
833	-27.5156	13.0602	-33.6155	22.22
834	20.3514	23.7221	19.0837	13.7462
835	-44.1962	-6.71429	-37.3814	18.1982
836	14.2442	36.1913	-37.4055	25.5932
837	5.80577	38.6356	18.537	13.1011
838	7.37523	37.8622	26.9807	6.87689
839	9.4351	32.1663	-28.0813	25.4629
840	11.0849	24.9267	12.7619	21.6662
841	6.48384	18.5654	-23.8939	9.16995
842	12.7601	19.6535	-21.2632	23.157
843	8.1141	40.3824	15.1095	16.8684
844	11.3873	23.809	-37.8396	24.1949
845	4.244	36.9078	-39.8454	24.0348
846	11.9727	21.5435	-23.4524	19.5932
847	16.3228	28.3612	21.5845	10.7813
848	-8.88489	14.9703	-35.8255	21.79
849	-44.0974	-10.5975	42.52	-14.8245
850	-28.7561	30.9273	-30.0803	22.8262
851	-18.8914	9.52034	-37.9552	16.8699
852	4.83432	41.0993	-22.6488	21.239
853	5.89438	38.1283	4.4302	-9.19395
854	-43.1847	-4.60877	-24.1422	6.3787
855	3.89776	40.2249	-28.6803	20.3328
856	9.03005	23.489	-20.556	6.25908
857	-9.50441	44.6193	-21.5326	19.7438
858	-10.1371	42.2481	-41.4395	19.4813
859	14.0972	17.8544	-37.8858	16.7304
860	-5.74054	13.6145	-38.2239	17.0396
861	-14.0441	40.1301	-19.8111	12.931
862	-44.2202	-5.68538	-36.8503	23.7132
863	-5.0342	40.658	19.3142	11.2145
864	14.9936	26.9336	41.9815	-14.4399
865	-11.2621	43.4846	-30.6135	23.2315
866	-46.561	1.61677	-37.7257	16.893
867	-2.20802	16.9725	-35.8859	16.9626
868	-12.4837	40.0763	28.0026	10.3512
869	4.50622	42.3873	-38.2138	19.2509
870	13.237	25.5592	-36.487	25.502
871	-13.2472	43.2291	-37.0256	17.6395
872	6.48292	40.81	-34.7407	20.0848
873	9.71654	20.6738	-29.5226	24.3348
874	-13.5629	40.3119	-31.0693	22.8951
875	-41.5496	-5.21702	-30.6126	21.0433
876	7.95604	30.2438	-36.9797	24.3453
877	-10.919	43.6496	18.0946	15.4566
878	-28.538	12.1757	-17.4237	10.4001
879	12.7508	23.3757	-22.329	11.9282
880	1.27805	26.512	-48.4349	-3.39242
881	5.84083	41.0858	-44.107	5.49205
882	9.42426	24.1437	-36.5523	23.097
883	-45.3208	0.373297	-7.6359	13.4596
884	1.99077	40.3297	-27.2918	24.6848
885	13.3694	32.1092	14.7099	18.0116
886	16.4845	21.4877	4.87652	-8.78704
887	32.2876	3.3434	-36.8703	23.0696
888	3.58485	36.4642	-37.9832	24.8852
889	-15.2621	39.8162	-36.8351	24.1119
890	10.8633	25.8529	-0.97866	15.9209
891	-28.1737	12.2271	33.6647	-5.55958
892	7.82363	30.6937	4.75772	-8.82976
893	-22.4475	10.3925	-32.3295	24.786
894	26.9548	6.20878	-39.4156	24.4321
895	8.25624	22.239	-30.996	20.7642
896	2.989	40.381	-37.2179	7.42045
897	20.5889	18.8558	9.96717	-2.3071
898	34.6392	-5.26154	20.2875	15.6597
899	25.2878	24.1452	16.8495	22.3553
900	17.3279	35.7008	-18.4259	7.35989
901	18.4707	20.5151	-20.8693	15.3666
902	-7.97833	14.798	-22.9613	10.1234
903	9.74976	19.9533	15.2125	15.71
904	9.14538	40.3773	26.6321	5.77794
905	-18.6366	42.3492	-21.4996	12.0378
906	-12.5743	40.5129	-38.3937	28.3242
907	4.33348	40.5684	-38.5606	23.3795
908	-6.9	43.8477	-36.6962	19.3696
909	-45.1427	-7.82809	-8.93864	15.3991
910	-46.271	-0.397766	16.3461	19.887
911	5.19503	40.5212	-35.4372	25.2275
912	-46.3163	0.384118	-20.8833	25.2933
913	-9.02402	42.1125	-21.8575	10.2844
914	41.4905	-9.33786	-20.7416	12.2148
915	-11.5806	42.4171	-41.6907	22.9353
916	3.60811	36.1086	-20.9789	6.58479
917	-13.3745	40.7939	-22.5092	11.9073
918	24.063	14.5963	-35.9869	22.475
919	8.02618	42.8466	-36.7015	26.0375
920	5.06669	41.2618	34.2269	-0.441856
921	5.29461	41.9883	-18.4821	12.8126
922	-13.4372	39.5721	-20.7697	9.0726
923	15.0319	7.38075	-31.526	20.4314
924	-3.56207	16.7972	-40.1955	24.928
925	-5.99905	37.9563	-12.9984	16.2388
926	6.47713	28.4096	-28.688	26.1315
927	-13.4711	39.8514	-30.3404	23.3587
928	-13.075	39.3746	-18.5701	11.8225
929	10.6711	25.315	-30.8956	22.5923
930	-12.7307	40.5293	-32.6723	15.7277
931	-10.8855	40.707	9.0904	22.1934
932	14.033	21.5057	-9.45808	13.413
933	-9.24337	42.3233	-29.2941	23.2773
934	-9.63865	40.9277	-30.27	28.8
935	-10.027	43.0734	-34.007	18.1988
936	4.49371	41.6028	42.0421	-13.4319
937	-44.0896	-4.44673	-39.4446	27.3133
938	-13.6596	40.3424	-34.6735	19.2819
939	24.7288	22.8769	-29.9586	25.2631
940	1.52991	41.6942	-34.986	28.1927
941	6.60094	40.5186	-38.0986	23.7679
942	23.1128	9.3701	-17.8315	16.0255
943	19.534	21.3429	8.96133	20.59
944	17.5634	24.6409	25.867	10.2975
945	22.0624	11.6736	-45.626	2.41191
946	-47.2856	-8.87466	-30.0033	22.3088
947	2.15462	31.459	21.7091	10.2464
948	6.90649	41.8851	-29.189	22.4077
949	6.53791	31.0901	-34.6951	22.1041
950	5.16189	38.8835	21.0462	13.1309
951	-9.53798	44.1499	-29.2392	25.1921
952	-7.35515	44.4779	28.93	8.97553
953	-19.547	10.1543	-39.512	20.5441
954	18.0064	23.0751	-21.6321	10.9034
955	25.2055	17.5236	-34.8972	20.1117
956	-10.1117	17.4733	13.9801	19.7484
957	-3.89507	38.6338	17.7235	20.6961
958	8.01053	29.7818	11.6328	20.959
959	-13.0536	40.4898	-35.1321	19.0244
960	24.7351	7.80649	-43.401	4.46316
961	0.995446	41.4585	-32.1995	26.8975
962	6.67241	38.7499	-38.4229	25.2476
963	-45.7094	-0.80968	-35.0012	28.3354
964	8.8731	21.4127	-12.9815	16.8205
965	11.3999	26.2148	4.53285	-8.41452
966	6.02348	29.0795	-38.874	20.9665
967	10.3058	20.2732	-35.8241	25.2128
968	5.60696	36.6537	-36.1227	19.522
969	6.07856	43.064	-42.8608	-1.81794
970	3.51845	42.1614	17.201	15.132
971	4.90013	37.1778	-36.9364	22.6855
972	-19.3606	11.028	-35.7748	25.9179
973	6.94347	21.8557	-25.0203	10.3027
974	-42.2692	-5.86093	-34.1662	17.0094
975	3.92373	40.3524	-34.6747	18.7226
976	-14.6601	42.5315	19.7389	9.80468
977	-12.3982	39.2339	19.4013	12.6487
978	10.9797	8.98017	33.6092	-4.6355
979	-46.2537	0.0409741	-37.923	24.4295
980	-9.77457	42.0371	-31.2171	22.6833
981	-48.1542	-13.4778	-20.6337	12.2096
982	18.6529	15.0159	-18.8446	13.2138
983	-47.1302	-4.60316	-20.2308	6.3434
984	-23.2546	9.66924	-28.4391	21.9351
985	22.036	14.9007	-27.9921	25.3954
986	-37.7598	4.22942	4.27695	-8.12774
987	-20.8423	6.68854	-37.9028	25.2066
988	-13.1836	40.9814	8.66156	22.3657
989	6.06479	39.1859	-29.877	25.0508
990	17.3197	24.248	8.63453	3.73998
991	5.48234	41.6286	-22.8204	25.0806
992	-12.8532	40.5093	-20.9001	10.3898
993	7.32817	41.2587	-40.67	21.8079
994	11.3663	25.5277	-32.1757	15.9725
995	17.7088	23.0297	-25.5366	26.2116
996	5.06937	40.8917	-20.5821	11.9503
997	6.45804	40.9612	-38.5264	22.7655
998	-42.6468	-7.7071	17.7076	16.8392
999	-47.1384	0.169568	17.208	12.627
1000	4.98188	45.1913	-28.1908	25.4561
1001	11.7203	21.9686	16.9384	15.0434
1002	-7.39821	18.5877	-39.1159	24.6376
1003	10.535	22.2372	-28.9935	18.3807
1004	-46.5566	0.605411	-19.2316	11.2328
1005	-8.96396	42.7926	26.4331	9.75967
1006	18.3194	31.2909	-32.896	15.4989
1007	-43.0983	-4.15955	9.24525	16.5238
1008	33.1381	-5.64287	-34.0193	18.2622
1009	6.67731	40.4885	-39.033	23.6927
1010	21.748	10.0351	-28.1589	26.4772
1011	3.81413	40.5206	-22.265	13.1572
1012	-0.167889	30.3342	-31.227	25.8872
1013	-46.5375	0.388579	24.1596	20.9333
1014	0.0413876	42.3419	-34.379	18.2889
1015	7.30933	-8.08129	6.10652	23.7839
1016	-49.9676	-11.7747	-18.037	10.6853
1017	-12.9546	40.4737	42.1878	-13.2536
1018	0.695515	29.6462	-22.4167	20.5071
1019	-12.0187	39.9389	18.9311	7.69344
1020	-46.0186	1.48609	-39.993	5.79538
1021	6.58176	40.1826	-16.8846	15.042
1022	5.96059	40.0004	-36.9179	22.5638
1023	0.345601	30.9306	-34.1779	18.2399
1024	-43.6464	-5.683	-19.5205	11.0998
1025	-20.0122	10.1016	-34.5749	22.7452
1026	23.3697	10.0407	5.04333	6.57261
1027	9.67563	41.1639	-33.5061	14.6487
1028	0.0380099	37.4911	3.81694	-8.93464
1029	28.287	12.9278	-34.0681	18.1742
1030	-8.55311	42.7063	14.0743	23.2964
1031	-46.1019	1.06878	-21.336	13.7159
1032	-13.181	41.0515	-35.2604	18.3411
1033	12.2216	22.2223	-27.8851	20.057
1034	-41.3546	2.74313	-38.9257	26.2022
1035	-7.80258	40.4871	-44.6267	1.80757
1036	6.2065	40.0316	42.5001	-14.5824
1037	-44.1375	-0.6295	-37.5991	23.6222
1038	21.6354	16.463	30.1524	5.18472
1039	-10.083	42.4645	-30.2217	23.4208
1040	12.3049	20.3143	27.4138	8.75171
1041	-46.6115	-1.64904	5.9879	24.0436
1042	16.7038	19.3369	42.6981	-14.2183
1043	12.3121	15.8307	-32.5689	15.7308
1044	9.93608	22.7152	-29.3206	25.968
1045	-49.6289	-2.54098	-33.0244	20.6259
1046	-7.18383	39.2349	-37.0765	17.7669
1047	8.16224	40.5849	-36.6159	24.4502
1048	-47.5564	1.2965	-31.3645	20.5299
1049	-15.6821	13.7497	-34.5676	25.8881
1050	-6.23959	13.5936	-35.2186	24.6336
1051	4.14898	37.4545	21.3752	12.0499
1052	-10.2562	42.1151	-28.9408	24.2193
1053	19.9975	23.5893	14.6239	3.98566
1054	5.06372	35.925	-41.9532	23.6356
1055	-15.3406	13.6685	15.6214	18.09
1056	-42.9233	-4.37677	-23.7802	25.6213
1057	-8.68275	40.6143	-21.798	22.556
1058	-46.6432	0.730991	7.60223	20.1718
1059	6.70317	42.4218	-19.4528	12.427
1060	1.08362	38.7659	-27.6443	21.5093
1061	33.0501	-5.64842	21.9402	9.91976
1062	-14.1276	39.5749	-30.3068	23.337
1063	19.4278	15.5171	-27.8066	26.6345
1064	-44.4302	-5.50055	4.96418	-9.6664
1065	19.9022	9.04494	-17.8155	12.4435
1066	4.34222	40.9835	-34.795	18.5504
1067	8.28231	22.6086	-43.8564	5.83107
1068	-45.431	-0.035968	-19.7978	6.68389
1069	-11.8595	45.2446	-28.2172	26.3303
1070	-9.81718	44.3223	-23.8431	10.745
1071	-42.7977	-11.4612	-32.5762	13.4007
1072	-42.7171	-12.6709	-32.4635	19.9338
1073	14.8754	28.7658	-22.0669	10.5857
1074	4.9906	40.3408	-29.8596	28.0635
1075	5.46678	41.0528	-38.467	26.4279
1076	7.70041	29.7871	-43.7289	-0.690133
1077	9.3985	24.6709	-40.3832	20.4494
1078	6.42678	43.5349	-31.818	17.7659
1079	-44.7803	0.479853	-36.7634	24.8481
1080	5.21554	39.8596	-36.0343	25.694
1081	13.3764	22.8759	22.8214	8.33744
1082	-33.1323	5.74923	-44.3043	6.0123
1083	5.01266	40.5868	-33.3943	16.2136
1084	33.1412	-6.82704	-44.2808	5.32531
1085	7.17139	40.5524	-12.6663	14.0957
1086	-15.5701	39.7262	-43.7405	6.88353
1087	16.9437	22.9156	7.39622	23.2465
1088	-10.7284	43.0389	5.01243	-9.24793
1089	8.25419	30.0418	-41.4883	7.39125
1090	5.12697	39.3506	20.0166	13.1632
1091	4.27976	36.4583	5.11787	-8.59161
1092	0.0822813	30.4301	-28.6797	21.4319
1093	4.98304	41.384	-37.1886	24.3792
1094	-15.4956	39.6956	-29.3076	27.1794
1095	11.9775	18.5165	-4.71051	17.3669
1096	0.623045	41.126	-21.4712	10.9378
1097	8.87232	34.6699	-29.9836	27.2919
1098	-7.8284	45.5338	-36.9038	24.175
1099	-3.70888	42.1051	-21.5567	15.4018
1100	5.13633	36.3426	-35.2231	19.5455
1101	-0.769996	30.8185	-33.6989	15.5671
1102	6.8588	41.2582	21.1803	11.2124
1103	6.18907	40.4232	-19.8534	8.87219
1104	5.70303	39.9814	-18.6711	10.6571
1105	3.69329	40.1192	18.4784	12.0092
1106	-43.7083	-0.796146	-25.8251	9.39943
1107	-14.1622	37.8392	16.3792	12.463
1108	-9.42119	44.6519	17.8703	12.8363
1109	-12.6415	45.2713	-33.3543	17.5438
1110	5.79215	-7.64399	-34.6419	18.1031
1111	-11.8392	41.4099	-36.3	26.0522
1112	6.66854	40.2388	-24.8495	11.2306
1113	6.0057	42.9117	-37.9359	22.6107
1114	2.96577	23.7127	-44.0578	-1.67775
1115	10.4224	24.6389	-21.7997	10.8798
1116	10.6429	30.6718	-2.48925	13.236
1117	-12.7006	43.2865	-33.5976	18.5064
1118	3.72832	16.3076	-38.0964	17.0791
1119	8.71734	28.1467	-36.8485	24.9622
1120	-9.99522	44.6075	-18.9415	11.7525
1121	-47.7447	0.830591	42.1266	-13.6267
1122	11.3632	29.4281	-13.9802	11.9331
1123	-11.2406	43.8671	-33.4004	21.1259
1124	7.88725	42.6902	-33.0576	20.6775
1125	-47.5128	-10.7448	-19.3526	7.06466
1126	-6.33486	39.6898	-30.8489	19.0189
1127	-19.8743	9.22704	-35.0882	18.3932
1128	6.62395	40.6126	-22.0766	10.9374
1129	-43.073	-12.7215	-23.3306	11.4531
1130	-45.5399	2.55649	-38.029	17.4704
1131	10.0566	23.4564	-18.5507	11.7532
1132	10.8379	38.3359	22.3644	12.4492
1133	-9.63769	44.0663	-14.0628	10.9888
1134	10.4073	23.1319	-26.1499	25.6447
1135	-44.1507	-0.370948	-31.106	27.9929
1136	7.78803	27.4819	-23.2765	7.72515
1137	21.3905	18.2398	-18.8713	6.99798
1138	4.88882	-7.48558	-37.8727	25.9218
1139	10.5029	17.875	18.237	-2.60561
1140	-48.6013	-0.410496	17.8757	21.9313
1141	19.79	15.3324	-38.7176	24.8899
1142	5.36767	40.4052	18.781	14.2869
1143	-45.5746	0.673302	17.3919	13.6746
1144	8.34347	38.0252	-35.2462	25.5866
1145	7.627	39.7648	-28.813	18.5471
1146	19.4706	15.4594	15.6238	16.7096
1147	-28.8588	12.5078	26.2673	7.0498
1148	3.87853	42.2002	-28.36	20.2392
1149	13.9743	21.7463	-13.3749	7.92054
1150	-8.53051	40.9496	-28.105	26.4013
1151	21.2404	13.5403	-21.8405	12.6111
1152	11.4974	23.8582	-6.29164	19.3108
1153	9.5584	33.7994	-36.2498	22.3226
1154	-45.5845	-0.714973	-18.7162	12.8825
1155	5.78164	25.6275	-16.9675	7.75706
1156	7.14974	28.8046	-30.099	23.1779
1157	-27.9232	12.7236	-39.4601	20.782
1158	12.0686	17.2182	19.1359	15.1877
1159	-46.5921	1.26161	-39.7294	22.8469
1160	5.82106	43.6245	-30.8744	23.1029
1161	-44.9776	0.366338	-26.5445	26.2615
1162	15.0871	24.8419	7.54226	21.9585
1163	7.19306	29.6106	19.9746	10.7859
1164	5.5513	39.6712	-35.6668	26.0086
1165	18.9286	17.4089	-29.4607	18.4168
1166	-43.613	-5.23101	42.3597	-13.6073
1167	-46.4729	1.50219	-34.2482	27.4161
1168	-13.4437	40.22	-38.039	27.2161
1169	3.00623	41.8325	-28.7792	23.3376
1170	-6.99844	42.9692	-31.3271	22.2911
1171	5.44455	38.6254	-36.0363	20.3107
1172	7.65888	-5.2415	14.2249	20.9095
1173	15.1359	35.0942	-37.5853	22.8119
1174	14.4065	21.4243	-20.6034	10.3735
1175	12.9251	24.0972	4.88786	-9.34679
1176	-46.5261	0.168269	-29.1544	25.7259
1177	5.84104	39.0366	-19.1743	11.0767
1178	2.02744	40.4317	-29.9524	24.1146
1179	-27.5272	13.0527	-40.9423	23.931
1180	-0.154586	30.9188	-37.2296	23.7572
1181	-13.3073	40.791	-34.3533	24.3136
1182	-42.9717	-13.1664	-31.9852	18.198
1183	0.527621	29.3725	-17.5341	19.7299
1184	20.3665	15.9217	-42.2101	23.0833
1185	4.46499	37.4866	-44.5218	1.80478
1186	16.9881	19.2914	19.1046	13.357
1187	-13.517	44.5714	-33.3797	17.1462
1188	13.3117	23.7682	17.4652	22.7482
1189	-42.9247	-3.56334	-29.8252	26.8824
1190	-9.37815	40.7302	-44.3509	4.84536
1191	4.27081	41.1963	19.4808	14.1464
1192	5.83142	41.2773	-45.3067	3.65947
1193	-14.7619	39.9747	-37.4098	22.9602
1194	9.38651	21.5684	-37.534	19.3289
1195	10.6256	22.0634	-19.5148	6.88434
1196	-45.3447	2.16114	26.8239	11.3782
1197	-19.7604	12.532	8.42127	22.6607
1198	5.27634	41.8473	-17.3117	20.5263
1199	-43.4765	-3.68442	2.74679	22.5559
1200	-0.574571	30.9338	-21.1687	6.83303
1201	17.5012	16.9232	-21.8774	14.7907
1202	-45.375	-9.53563	-19.0347	12.504
1203	-16.0402	40.123	-27.1851	26.6589
1204	7.15205	39.8309	23.2667	14.6299
1205	7.87628	43.4201	-20.4618	6.5901
1206	19.1784	18.6083	15.8798	19.2473
1207	8.64619	40.5628	22.8747	9.5192
1208	8.14036	30.1951	-8.92772	15.8052
1209	7.00851	41.4656	-35.8739	19.399
1210	-29.0869	12.159	-30.4123	20.2417
1211	-13.2591	40.888	19.3821	39.6266
1212	11.696	18.5765	41.9864	-13.9246
1213	-9.24242	12.3276	-21.3087	13.1402
1214	10.3033	21.0209	-32.0842	23.3245
1215	-45.3768	1.44954	-35.2542	17.3018
1216	5.6708	42.1782	-39.3754	24.1189
1217	-42.1386	-4.78683	-30.3045	23.3455
1218	-8.73209	39.9805	20.799	11.3111
1219	4.02754	-7.48949	-37.0685	17.8915
1220	19.6592	11.8349	-37.3882	19.9784
1221	9.45492	21.1749	29.4059	19.9375
1222	-46.2833	0.0444373	-37.5881	17.3381
1223	-45.8006	1.3497	-30.4681	23.2761
1224	-13.424	40.0877	-35.004	20.7258
1225	12.4928	40.0407	-20.1854	13.0991
1226	12.6418	23.6962	7.57131	22.617
1227	-12.0417	40.2662	-27.4922	21.7105
1228	6.65233	39.9666	-21.7294	10.284
1229	-45.2977	-2.09984	18.9234	13.1185
1230	-43.0061	-0.24662	-22.7219	19.9638
1231	24.6603	23.3439	-35.328	21.8241
1232	3.98742	40.4007	-18.7222	11.6383
1233	-1.23545	15.4851	-25.1001	28.9157
1234	8.87222	31.8038	-28.8437	25.7453
1235	-12.6691	39.8426	-38.3969	24.9456
1236	-42.75	-3.60573	-10.4669	18.5544
1237	11.0387	36.791	-38.4702	24.003
1238	-8.21123	45.8446	-45.5388	4.30459
1239	3.20833	46.1823	18.9167	15.0948
1240	-0.491785	30.8643	-23.4293	9.73158
1241	-12.1467	40.0073	-31.5622	29.5477
1242	8.17526	31.9302	24.7176	15.8633
1243	-24.5024	9.76583	-36.4445	16.1897
1244	3.74403	39.7166	-36.8341	23.5204
1245	4.34096	40.6544	18.0801	6.98517
1246	15.8648	25.0734	-26.9535	27.9921
1247	16.9338	20.8438	-36.8694	19.4114
1248	36.7824	-5.07939	-17.9848	6.75968
1249	-44.3075	-4.39363	-36.3233	25.7853
1250	20.0056	14.9634	-34.9737	21.407
1251	12.352	20.5999	-36.6017	23.9868
1252	13.0297	23.0775	41.6435	-13.8484
1253	-14.0562	40.5101	-19.7315	13.82
1254	-0.555617	31.1908	-19.2663	12.2087
1255	-46.8477	-0.146311	-31.1948	22.7843
1256	20.7818	15.0494	-7.78871	14.7126
1257	5.20341	28.9625	-32.7482	21.5914
1258	-43.846	-4.43869	-44.1779	5.60893
1259	-22.1058	8.03424	-28.9822	24.3115
1260	11.03	16.0158	33.4813	1.40289
1261	-28.8015	12.1845	-39.7686	26.0059
1262	10.2678	23.124	-38.8015	24.4157
1263	11.9042	19.0391	-38.2158	20.6246
1264	9.58127	23.4221	26.4687	6.91625
1265	7.28602	40.4236	-21.0789	12.5069
1266	19.1132	19.9143	-28.5373	20.4438
1267	7.24297	27.0349	-28.8255	25.5402
1268	33.5142	-4.9955	-28.9012	20.3672
1269	-44.7625	-2.98729	-39.0742	25.3713
1270	4.26207	36.6336	30.7736	7.17302
1271	-12.0607	40.094	-25.887	21.6557
1272	-19.7724	11.2239	14.7649	16.2374
1273	7.04007	40.2065	24.5447	14.2202
1274	4.5573	42.7883	4.13505	-9.401
1275	6.71353	39.1399	16.431	4.17818
1276	-44.4073	-4.49082	14.1388	20.0007
1277	4.23369	39.8986	-18.6253	20.4942
1278	-13.1599	39.8718	5.48283	-8.97661
1279	-42.9581	-4.57378	-35.3465	22.061
1280	-9.23929	42.3966	-27.834	19.8321
1281	10.0286	15.6951	5.32969	-9.14474
1282	21.8163	9.79621	-35.7263	25.4843
1283	8.4977	27.5565	-32.0028	22.1346
1284	9.99963	24.2623	5.38041	-8.95632
1285	11.798	20.8226	-29.9442	23.8568
1286	-0.488265	45.499	-35.5075	18.9827
1287	-41.3715	2.66125	-28.8437	25.8992
1288	-44.0474	-5.68887	-33.0209	21.5879
1289	13.9384	29.8647	-37.8814	17.9232
1290	4.58053	37.6292	-33.9588	16.6227
1291	4.16943	35.8251	-38.687	20.0869
1292	20.1869	20.5467	-36.0877	19.1924
1293	12.6086	25.0957	-36.3836	24.4563
1294	4.57042	34.9117	-26.7641	21.665
1295	18.2074	17.6343	17.1494	20.1332
1296	16.5241	29.4904	-37.0953	27.1578
1297	-4.57376	42.3514	-16.4796	10.151
1298	6.09992	39.5097	-28.5031	24.0157
1299	12.3878	22.4362	21.2827	15.3158
1300	23.2991	10.9861	24.3735	13.3698
1301	-47.8748	-8.76246	-34.5244	17.2815
1302	6.90514	41.2789	-34.4797	17.5986
1303	4.36872	36.9628	-37.8432	23.6707
1304	4.18184	36.7568	-39.1547	27.1664
1305	-5.85917	45.8365	-43.9513	5.23741
1306	-10.1686	41.6125	-37.1347	16.6819
1307	-15.0672	39.8098	11.0338	23.1905
1308	5.4728	40.3468	-28.3596	22.5645
1309	-28.4198	12.1468	-39.3465	21.3322
1310	-19.5301	10.8503	10.6624	20.211
1311	13.6691	23.7908	-29.1301	19.6675
1312	-0.643269	38.0154	-40.2368	23.1592
1313	4.01193	39.9105	-20.4905	24.4684
1314	-11.2808	42.6692	-39.0653	18.6407
1315	-46.1774	0.857557	-37.3868	23.1829
1316	-28.4972	12.1808	-26.5026	24.3632
1317	1.93267	42.3304	25.9093	9.20795
1318	10.6851	19.8407	-36.9467	25.8516
1319	13.6079	25.5001	-37.0033	23.6527
1320	-42.9592	-5.07227	-36.6518	27.238
1321	17.8968	13.7469	23.9355	19.6533
1322	-28.9066	12.1064	-21.3925	23.6901
1323	9.58554	27.3066	42.0406	-13.739
1324	-21.8691	6.08709	-32.8459	29.1392
1325	-12.345	40.4157	42.3666	-15.3251
1326	10.4171	20.0541	32.5334	-4.90082
1327	11.5815	34.4077	-23.2036	25.5018
1328	2.66849	19.8639	32.3185	2.28425
1329	-12.0953	40.2474	-28.8641	20.8889
1330	12.3108	25.7141	-39.6273	20.8013
1331	4.77807	36.6208	-39.313	22.4202
1332	-45.9069	1.53651	-36.7391	24.6864
1333	3.20112	19.0697	-37.2816	27.2167
1334	14.4458	32.4235	25.402	6.44439
1335	4.99037	39.4758	-37.5583	20.7957
1336	-10.2518	41.9397	-12.5724	7.83001
1337	-18.4493	9.396	-34.2621	25.0848
1338	12.149	26.7796	42.3171	-15.1829
1339	-44.0003	-8.13757	-18.9189	14.3233
1340	36.0027	-5.49794	-32.9442	23.7216
1341	24.0969	23.7203	-29.0357	19.5294
1342	-10.2666	43.3429	-33.0141	20.5836
1343	-9.8048	42.0161	-38.0319	23.9007
1344	-43.7053	-0.771723	12.7663	23.8
1345	6.62526	43.0323	-30.6392	21.2991
1346	-48.5254	3.26857	18.6933	12.4645
1347	19.5987	13.9793	-22.3207	7.18978
1348	-21.5158	10.3913	-37.6676	25.3502
1349	-7.53059	42.3114	-45.0299	3.37981
1350	19.3831	29.9064	-24.4412	10.6538
1351	3.81591	33.4244	-19.2325	10.8595
1352	0.47208	44.2851	-33.9263	28.627
1353	-8.70646	44.7442	-33.9202	25.4102
1354	-12.0801	40.1983	-33.932	16.5672
1355	13.5118	18.5135	-35.2895	18.6535
1356	-46.3465	0.366419	-8.13024	17.2256
1357	14.1316	17.5636	35.5551	-4.32531
1358	4.84989	13.5806	-43.5455	-0.903521
1359	10.9177	13.3063	-20.3783	12.3472
1360	-37.0199	18.4523	15.6867	23.3566
1361	6.89599	41.9886	-37.7675	25.4618
1362	8.25875	26.2391	-28.3408	26.1599
1363	6.50685	38.5505	-30.0926	24.1944
1364	5.31593	39.9923	26.7794	4.77584
1365	8.43178	32.5139	42.2721	-14.2768
1366	14.2598	29.2798	-38.2499	23.7127
1367	14.5787	29.4366	20.0853	13.7826
1368	7.32182	29.2217	17.0728	16.082
1369	14.876	14.3194	-36.1859	24.8851
1370	18.7065	26.6867	-28.4264	21.858
1371	-42.8495	-4.07075	-39.5475	20.6148
1372	9.471	29.9083	-21.7928	21.137
1373	-6.16381	41.7649	-34.0897	17.9471
1374	-10.089	44.1371	-27.9409	26.1266
1375	-8.49246	44.8385	-19.7044	6.70723
1376	4.0562	36.7856	16.2506	16.4356
1377	-44.7691	-3.51313	21.2292	9.60957
1378	-12.2115	40.0112	41.3604	-15.0968
1379	-14.0311	40.0243	19.8744	10.6422
1380	26.2933	4.0112	-31.7208	22.2809
1381	9.02471	39.8589	13.957	22.7358
1382	17.3599	22.7098	23.532	13.0631
1383	5.50099	39.7784	-34.2038	25.6282
1384	5.95404	41.1538	-33.3926	22.5709
1385	19.6682	11.9414	-24.8662	18.2165
1386	4.27016	34.9609	4.40417	-8.28302
1387	-47.228	2.75703	-38.9634	25.0294
1388	-9.60432	42.3635	-32.5824	20.7115
1389	-19.4259	10.9359	17.6001	14.3385
1390	-43.8232	-0.920416	26.796	24.4781
1391	-15.9797	39.6191	15.7872	21.053
1392	6.98947	40.3994	-37.7401	22.9803
1393	23.84	10.0079	-16.178	16.1859
1394	22.043	12.8498	31.4119	3.69033
1395	7.60482	39.1633	-39.0541	18.2303
1396	5.72608	40.3103	-28.329	27.2842
1397	-14.4274	40.0936	-25.7967	23.4034
1398	-9.16169	41.77	-35.5924	22.514
1399	-9.59517	44.2061	-30.3985	29.7605
1400	8.97342	30.7549	-21.0844	12.9193
1401	6.82758	39.0377	-29.8069	17.6931
1402	10.1057	26.3893	-35.325	19.5789
1403	9.21791	40.8719	-29.7469	22.2488
1404	6.68057	40.8286	-21.1532	13.3207
1405	-0.752563	30.6734	-36.8373	23.7039
1406	6.00956	39.7009	-36.8082	25.0159
1407	9.89251	25.8302	-31.9104	21.9625
1408	5.44294	40.342	-27.2245	21.5932
1409	-46.3048	0.876276	-22.4198	10.6223
1410	3.23697	34.399	-33.8894	23.901
1411	7.30771	30.1007	42.1478	-15.0875
1412	-15.6195	15.9818	18.0932	12.0321
1413	-43.624	5.73239	11.7976	19.4273
1414	15.2439	22.821	-19.3329	10.5074
1415	7.71957	38.2309	21.9084	10.3286
1416	12.5492	23.0171	-31.8879	20.2707
1417	5.26328	18.115	-19.6363	23.131
1418	18.6689	18.9377	-37.0655	17.7885
1419	-11.6285	41.3766	15.6549	20.8036
1420	-15.507	13.8643	-40.0371	24.6414
1421	6.93887	19.4138	-23.2843	9.2604
1422	5.76449	40.8688	-21.5581	10.7855
1423	-44.3247	-0.597242	-37.7051	22.4757
1424	6.06396	42.1743	-35.5281	19.3242
1425	-43.8578	-4.36049	-35.5906	21.7649
1426	-12.0067	39.6824	-34.5368	19.81
1427	-44.0619	-4.46799	-37.1373	26.3465
1428	11.0804	25.8001	-37.2344	23.073
1429	3.89267	40.0524	-25.1505	23.8759
1430	-46.3248	0.638784	-18.1022	11.8752
1431	15.9181	25.8936	-32.4591	28.2705
1432	5.47089	39.5785	-8.5929	15.5069
1433	-3.62073	16.7327	-34.4282	20.8854
1434	10.9934	19.2908	21.6867	10.1941
1435	19.3513	14.8764	-32.7018	17.2486
1436	25.8494	7.61739	-28.1577	25.7943
1437	11.2458	28.1906	-18.1311	17.8261
1438	-7.91412	42.6553	7.27677	24.2074
1439	17.1594	23.7105	-15.8714	10.2812
1440	19.3632	10.9262	-18.8891	13.3915
1441	-41.6485	-2.88913	-29.2625	25.0072
1442	-12.1734	42.4251	15.0366	17.8693
1443	18.1316	21.1752	-32.4299	17.4976
1444	6.73164	40.4277	-36.4116	24.3357
1445	-41.8518	-3.5247	-29.7184	22.8317
1446	-3.43413	42.1844	22.9077	10.7157
1447	1.78289	35.2904	28.8122	2.97189
1448	19.0573	23.5114	-18.9306	6.57166
1449	24.306	16.1032	-27.591	23.8968
1450	16.2377	15.5522	-37.4901	20.785
1451	8.69856	28.9715	-27.7767	15.7691
1452	-12.121	39.5119	15.3678	22.7614
1453	5.39466	40.3394	-21.8036	21.0371
1454	-14.0418	40.2807	-40.448	23.2064
1455	-6.50349	42.5756	26.208	7.79928
1456	21.0836	12.2964	-29.878	22.9902
1457	10.4185	27.344	-37.9118	24.4836
1458	21.2878	15.127	13.091	-0.511656
1459	16.7184	25.6978	-30.1944	28.3888
1460	10.3492	20.2845	16.5345	21.81
1461	9.86806	25.4179	-37.1892	25.9307
1462	-47.4212	0.41398	21.1579	10.385
1463	7.93011	42.4742	-15.8734	9.78915
1464	16.9441	17.1493	-37.3682	22.6861
1465	-47.4462	1.08617	-28.1364	26.5018
1466	18.4294	26.581	-35.378	20.5649
1467	13.2959	15.0569	-21.8111	11.7806
1468	25.1375	11.276	-38.2831	17.72
1469	0.70175	43.803	-27.4099	26.3833
1470	-5.7699	40.6839	24.8676	8.40667
1471	10.9105	23.4544	-17.1553	16.7622
1472	-13.0895	43.0306	-37.0636	25.0255
1473	16.053	22.0087	-26.9212	24.9449
1474	-19.8472	6.37176	-29.1296	24.0648
1475	-15.8801	44.3422	20.608	24.989
1476	12.0094	25.1317	3.88219	17.2711
1477	-45.9888	1.39984	-32.6706	23.7061
1478	6.14968	40.2864	-34.1577	18.1079
1479	11.9785	23.1423	-34.2433	16.1774
1480	22.1012	10.1644	7.89282	-3.6011
1481	11.0567	27.5705	-11.8219	23.2877
1482	6.1897	-9.43574	-36.4534	23.4601
1483	10.8226	25.919	-18.13	10.0849
1484	14.8349	35.8655	-29.2564	26.1032
1485	6.55523	37.8965	17.8831	23.8886
1486	-45.8713	1.14395	22.7097	13.8129
1487	21.3671	25.4519	-21.2201	10.7646
1488	10.5346	22.8038	-12.9378	13.7442
1489	16.6095	15.0707	-37.5136	26.5078
1490	15.7572	19.533	-31.9371	22.1923
1491	4.4048	36.3348	-32.024	27.2187
1492	5.15265	41.2041	-22.086	7.32677
1493	-0.416923	31.0003	-20.2137	13.1857
1494	6.59334	41.3898	12.6185	22.2805
1495	3.89934	42.026	-33.3812	20.1265
1496	-12.1732	40.182	-17.1195	17.2467
1497	-10.633	42.2882	20.7842	9.06481
1498	10.9562	16.4727	-29.875	23.0459
1499	14.2573	19.0997	-34.7554	16.6783
1500	-12.6616	40.3997	-38.5206	26.6059
1501	-5.47807	13.5889	-32.9346	14.0758
1502	18.8481	10.9068	2.11055	7.73902
1503	4.42085	36.5661	4.43458	13.4371
1504	11.0578	17.3523	-1.98707	13.3233
1505	7.98691	28.2111	-31.7158	13.982
[truncated: 31,322 more rows]

## Sheet: Figure 2d
	Non-malignant-cells_x	Non-malignant-cells_y	Malignant-cells_x	Malignant-cells_y
[truncated: 32,828 more rows]

[truncated: 40 more sheets: Figure 2e, Figure 2f, Figure 2g, Figure 2h, Figure 3a, Figure 3b, Figure 3d, Figure 4c, Figure 5a_Cancer-Finder, Figure5a_Deconvolution(CARD), Figure5a_CA9_ANGPTL4, Figure5b, Figure5c, Figure5d, Figure5e-g, Supplementary Figure1, Supplementary Figure2, Supplementary Figure3, Supplementary Figure4Dataset1&2, Supplementary Figure4 Dataset3 …]
